# Supplementary material for: De novo characterization of placental transcriptome in the Eurasian beaver (Castor fiber L.)
Source: Funct Integr Genomics. 2019 Feb 18;19(3):421–35. doi: 10.1007/s10142-019-00663-6 (PMC6456477; doi:10.1007/s10142-019-00663-6)
Supplement: Supplementary file 1 — Gene Ontology (GO) categorization of beaver placental genes to biological process (BP), molecular function (MF) and cellular component (CC). (XLSX 371 kb) [file 10142_2019_663_MOESM1_ESM.xlsx]

## Sheet: BP
GO term	Number of sequences	Names of sequences
transcription, DNA-templated	181	c58542_g14_i1, c61764_g2_i4, c63686_g6_i10, c49207_g1_i1, c61757_g20_i5, c54471_g1_i3, c58246_g2_i1, c61150_g7_i2, c61627_g1_i2, c60022_g1_i9, c18434_g1_i1, c62733_g6_i1, c55944_g2_i1, c60146_g6_i2, c61204_g1_i2, c72197_g1_i1, c60466_g10_i7, c50304_g1_i3, c62129_g7_i8, c54609_g3_i1, c27827_g1_i1, c15201_g1_i1, c63671_g5_i1, c59870_g2_i2, c60269_g1_i2, c61229_g4_i4, c14677_g1_i1, c61755_g2_i12, c6…
positive regulation of transcription from RNA polymerase II promoter	179	c44026_g1_i3, c49207_g1_i1, c54471_g1_i3, c61699_g2_i3, c18434_g1_i1, c62733_g6_i1, c63713_g1_i1, c73938_g1_i1, c62089_g1_i2, c47848_g1_i1, c52352_g1_i2, c57516_g1_i1, c61808_g7_i1, c17232_g1_i1, c62424_g16_i1, c60031_g2_i1, c63774_g3_i3, c54609_g3_i1, c60416_g3_i1, c61400_g1_i3, c60789_g10_i1, c59362_g4_i1, c61755_g2_i12, c61159_g4_i2, c62159_g4_i12, c45122_g1_i3, c62089_g4_i3, c12723_g1_i1, c54…
regulation of transcription, DNA-templated	145	c58542_g14_i1, c61764_g2_i4, c63686_g6_i10, c61150_g7_i2, c61627_g1_i2, c60022_g1_i9, c63448_g5_i1, c62355_g4_i5, c62149_g7_i1, c63607_g2_i3, c60146_g6_i2, c61204_g1_i2, c62695_g14_i1, c59466_g1_i2, c62205_g11_i1, c62693_g8_i1, c63932_g1_i1, c33667_g1_i1, c59989_g19_i5, c63948_g6_i2, c63671_g5_i1, c59870_g2_i2, c61229_g4_i4, c59300_g1_i4, c60607_g3_i1, c34194_g1_i2, c58191_g1_i4, c58964_g3_i1, c6…
oxidation-reduction process	135	c50885_g1_i1, c60100_g1_i1, c58542_g14_i1, c18434_g1_i1, c57278_g5_i1, c63155_g3_i7, c61873_g9_i8, c60813_g11_i1, c32920_g1_i1, c60857_g5_i1, c48012_g1_i1, c61704_g2_i1, c63307_g8_i3, c66160_g1_i1, c63497_g6_i3, c54769_g1_i2, c61157_g3_i2, c61976_g7_i1, c62929_g2_i1, c3805_g1_i2, c61484_g15_i1, c62938_g3_i1, c42304_g1_i1, c62233_g13_i1, c63171_g1_i11, c72023_g1_i1, c72054_g1_i1, c56600_g1_i1, c51…
negative regulation of transcription from RNA polymerase II promoter	117	c44026_g1_i3, c49207_g1_i1, c61699_g2_i3, c57428_g1_i3, c62163_g15_i1, c18434_g1_i1, c58958_g5_i1, c63713_g1_i1, c32052_g1_i1, c38986_g1_i2, c62570_g2_i4, c72197_g1_i1, c56370_g2_i2, c62005_g2_i1, c61808_g7_i1, c60446_g14_i1, c62424_g16_i1, c49257_g1_i1, c62129_g7_i8, c54609_g3_i1, c27827_g1_i1, c61180_g4_i1, c56928_g1_i1, c64228_g1_i1, c56663_g1_i4, c59960_g2_i3, c60364_g1_i1, c63449_g7_i2, c630…
metabolic process	115	c63750_g4_i4, c63529_g2_i1, c64051_g4_i1, c64260_g1_i1, c62149_g7_i1, c63986_g8_i1, c61730_g3_i4, c62089_g1_i2, c60446_g14_i1, c63895_g8_i2, c61245_g3_i3, c60312_g6_i3, c56608_g2_i1, c60695_g8_i1, c55515_g1_i1, c55575_g1_i1, c63080_g11_i4, c34154_g1_i1, c54527_g1_i2, c63463_g4_i5, c60770_g3_i4, c63807_g1_i2, c49792_g1_i1, c68215_g1_i1, c63083_g4_i4, c44768_g2_i1, c63649_g8_i4, c62735_g4_i2, c5631…
protein phosphorylation	95	c44282_g1_i2, c55147_g3_i1, c58246_g2_i1, c61185_g1_i1, c61814_g10_i1, c49493_g1_i3, c60407_g2_i1, c51912_g1_i3, c63108_g7_i9, c59276_g1_i1, c62072_g2_i1, c63388_g3_i1, c63522_g2_i1, c8220_g1_i1, c59038_g3_i1, c61495_g7_i2, c61797_g6_i1, c44458_g1_i1, c53828_g1_i2, c58022_g6_i5, c63461_g2_i2, c53365_g3_i4, c63127_g2_i3, c63449_g7_i2, c55809_g1_i1, c64182_g8_i1, c58670_g2_i1, c59889_g3_i4, c62667_…
positive regulation of GTPase activity	87	c62681_g6_i5, c63761_g3_i7, c61580_g3_i7, c62442_g5_i1, c51769_g1_i1, c52497_g4_i2, c8600_g1_i1, c59296_g1_i1, c62570_g2_i4, c63569_g5_i2, c63673_g6_i8, c61791_g1_i4, c18143_g1_i1, c61761_g1_i9, c62885_g1_i2, c60061_g6_i1, c62341_g17_i3, c62527_g1_i7, c62437_g14_i5, c57298_g1_i4, c59520_g2_i2, c61048_g8_i1, c60416_g3_i1, c60416_g7_i3, c60982_g1_i1, c62317_g1_i1, c58123_g1_i4, c61768_g6_i1, c63463…
small GTPase mediated signal transduction	83	c62549_g7_i4, c62681_g6_i5, c45376_g1_i1, c62292_g5_i1, c61488_g12_i1, c68266_g1_i1, c52290_g1_i1, c51769_g1_i1, c59457_g3_i1, c64260_g1_i1, c54458_g1_i1, c61943_g3_i3, c64123_g10_i4, c45189_g2_i1, c63569_g5_i2, c39694_g1_i1, c61297_g5_i1, c45378_g3_i2, c63386_g1_i3, c68584_g1_i1, c61048_g8_i1, c56940_g1_i2, c60545_g17_i2, c60768_g2_i1, c61014_g9_i1, c35684_g1_i1, c57730_g1_i1, c63880_g1_i9, c623…
proteolysis	70	c60906_g5_i3, c60530_g8_i3, c63638_g9_i1, c60255_g1_i2, c41996_g1_i2, c48107_g1_i1, c51752_g1_i1, c62213_g13_i1, c58522_g1_i1, c58034_g1_i1, c70084_g1_i1, c63551_g3_i4, c13917_g1_i1, c62624_g6_i1, c58954_g1_i1, c44008_g2_i1, c61705_g2_i1, c63281_g12_i3, c61542_g7_i2, c18141_g2_i1, c57525_g1_i3, c52650_g2_i2, c32894_g1_i1, c47876_g1_i1, c50105_g1_i1, c63210_g2_i2, c62112_g3_i1, c62463_g1_i2, c6125…
intracellular signal transduction	70	c51799_g1_i2, c62246_g10_i2, c61185_g1_i1, c56744_g1_i1, c60407_g2_i1, c61791_g1_i4, c62765_g3_i1, c63591_g7_i2, c60044_g2_i4, c60143_g14_i4, c61761_g1_i9, c63173_g1_i6, c60061_g6_i1, c60242_g4_i6, c51431_g1_i3, c59520_g2_i2, c62040_g5_i1, c57807_g1_i4, c60757_g3_i5, c56663_g1_i4, c63620_g13_i10, c54449_g1_i1, c59785_g1_i12, c57525_g1_i3, c60051_g1_i3, c56612_g2_i3, c58075_g3_i1, c58178_g1_i1, c4…
signal transduction	69	c59364_g1_i3, c62765_g7_i1, c62149_g7_i1, c63094_g6_i1, c60488_g1_i2, c347_g1_i1, c61014_g12_i1, c63073_g3_i3, c60729_g5_i1, c55708_g1_i1, c25623_g1_i1, c56576_g2_i7, c51962_g1_i2, c62129_g7_i8, c57298_g1_i4, c8220_g1_i1, c61797_g6_i1, c58241_g1_i3, c61431_g1_i2, c47648_g1_i2, c62590_g6_i1, c63488_g2_i1, c62467_g10_i1, c59323_g1_i4, c62162_g5_i3, c55817_g1_i1, c63818_g9_i1, c59152_g1_i3, c51391_g…
negative regulation of transcription, DNA-templated	67	c51998_g2_i1, c62001_g7_i1, c16446_g1_i1, c56501_g1_i7, c63568_g3_i1, c56163_g2_i5, c63295_g1_i5, c55944_g2_i1, c61021_g1_i2, c17377_g1_i1, c62089_g1_i2, c47848_g1_i1, c61704_g2_i1, c56209_g1_i1, c41661_g2_i1, c63774_g3_i3, c4289_g1_i1, c58501_g2_i3, c58778_g1_i4, c60269_g1_i2, c62381_g9_i1, c37552_g1_i1, c59362_g4_i1, c14677_g1_i1, c37912_g1_i2, c56163_g3_i1, c59257_g1_i6, c55944_g1_i3, c62089_g…
negative regulation of cell proliferation	67	c52758_g5_i1, c61097_g1_i1, c42942_g1_i2, c59541_g4_i2, c61233_g2_i1, c52824_g4_i1, c61537_g7_i3, c63295_g1_i5, c58593_g3_i1, c60513_g1_i1, c50114_g1_i4, c61696_g1_i1, c62005_g2_i1, c62089_g1_i2, c59304_g1_i3, c62424_g16_i1, c59266_g1_i1, c54609_g3_i1, c51674_g1_i1, c63388_g10_i1, c59469_g2_i1, c43995_g1_i1, c56928_g1_i1, c55878_g2_i1, c16337_g1_i1, c61630_g4_i1, c61755_g2_i12, c37669_g1_i2, c620…
intracellular protein transport	65	c62492_g5_i3, c55798_g1_i1, c58329_g1_i8, c68266_g1_i1, c8647_g1_i1, c37771_g1_i1, c63112_g3_i8, c62079_g9_i6, c64081_g4_i6, c48226_g3_i2, c64027_g1_i2, c60676_g17_i1, c63895_g8_i2, c55322_g1_i1, c56567_g1_i1, c58971_g1_i7, c34839_g1_i1, c50760_g1_i1, c64134_g7_i1, c37552_g1_i1, c19409_g1_i1, c63292_g1_i6, c63252_g1_i1, c60677_g9_i4, c62386_g13_i1, c59859_g5_i1, c73967_g1_i1, c63260_g8_i6, c10027…
translation	64	c38550_g1_i1, c60509_g2_i1, c63436_g16_i1, c1183_g1_i1, c72533_g1_i1, c66153_g1_i1, c69992_g1_i1, c32468_g2_i1, c63841_g1_i4, c18103_g1_i1, c17239_g1_i1, c68083_g1_i1, c68198_g1_i1, c64345_g1_i1, c47479_g1_i1, c73896_g1_i1, c18319_g1_i2, c68148_g1_i1, c15201_g1_i1, c7847_g1_i1, c62676_g17_i1, c66179_g1_i1, c68325_g1_i1, c46785_g1_i1, c68129_g1_i1, c387_g1_i1, c66209_g1_i1, c34331_g1_i1, c64256_g1…
positive regulation of transcription, DNA-templated	64	c58564_g2_i1, c56163_g2_i5, c59462_g1_i9, c61099_g3_i9, c55175_g1_i2, c59765_g3_i1, c17377_g1_i1, c58439_g2_i3, c58477_g1_i3, c56249_g1_i2, c58264_g1_i1, c62298_g2_i5, c32698_g1_i2, c59520_g2_i2, c63388_g10_i1, c60269_g1_i2, c62479_g6_i1, c55878_g2_i1, c56163_g3_i1, c9495_g1_i1, c59785_g1_i12, c72054_g1_i1, c59859_g5_i1, c59889_g3_i4, c36801_g1_i1, c61686_g2_i3, c62334_g2_i1, c62616_g3_i4, c55108…
negative regulation of apoptotic process	63	c63632_g10_i1, c58542_g14_i1, c49207_g1_i1, c58603_g1_i10, c60100_g5_i4, c58563_g3_i4, c17377_g1_i1, c59304_g1_i3, c51218_g1_i1, c17232_g1_i1, c59456_g1_i1, c4289_g1_i1, c52325_g1_i1, c62914_g4_i3, c38098_g1_i1, c58022_g6_i5, c62137_g1_i3, c59362_g4_i1, c14677_g1_i1, c16337_g1_i1, c71978_g1_i1, c63726_g6_i1, c52386_g1_i4, c45122_g1_i3, c1172_g1_i1, c59859_g5_i1, c55809_g1_i1, c62070_g3_i1, c41839…
protein ubiquitination	61	c44026_g1_i3, c51799_g1_i2, c60909_g2_i7, c61982_g4_i1, c61307_g7_i6, c62006_g17_i2, c63059_g13_i1, c52083_g2_i1, c61642_g2_i5, c58633_g1_i5, c33306_g1_i1, c60416_g3_i1, c60416_g7_i3, c60545_g17_i2, c62040_g5_i1, c60567_g1_i1, c63272_g5_i2, c64386_g1_i1, c38098_g1_i1, c62381_g9_i1, c56207_g1_i1, c51142_g1_i1, c59893_g6_i3, c56616_g7_i1, c58587_g3_i1, c62467_g10_i1, c59363_g1_i5, c313_g1_i1, c6305…
protein transport	60	c45376_g1_i1, c62292_g5_i1, c64095_g12_i1, c52290_g1_i1, c59314_g1_i1, c59457_g3_i1, c54458_g1_i1, c62016_g19_i2, c63059_g13_i1, c39694_g1_i1, c61297_g5_i1, c62707_g1_i1, c61207_g5_i1, c54234_g2_i1, c56940_g1_i2, c60416_g7_i3, c60982_g1_i1, c61014_g9_i1, c57730_g1_i1, c55003_g1_i1, c70518_g1_i1, c63732_g3_i1, c56570_g2_i3, c58954_g1_i1, c56635_g1_i1, c59924_g7_i2, c60839_g4_i1, c61231_g1_i1, c504…
positive regulation of cell proliferation	58	c63632_g10_i1, c63568_g3_i1, c60965_g6_i1, c59036_g1_i1, c1271_g1_i1, c56249_g1_i2, c41661_g2_i1, c54609_g3_i1, c63160_g1_i1, c51431_g1_i3, c4289_g1_i1, c44458_g1_i1, c52311_g1_i1, c59469_g2_i1, c62087_g1_i4, c63726_g6_i1, c20572_g1_i1, c58583_g2_i8, c62159_g4_i12, c1172_g1_i1, c54598_g1_i1, c59655_g3_i3, c54572_g1_i1, c63823_g1_i1, c62427_g6_i3, c62826_g5_i1, c63284_g1_i4, c53824_g1_i2, c12616_g…
transcription from RNA polymerase II promoter	55	c52758_g5_i1, c57801_g1_i1, c59394_g1_i1, c56957_g1_i1, c46934_g1_i1, c70217_g1_i1, c52352_g1_i2, c61808_g7_i1, c56576_g2_i7, c62424_g16_i1, c61896_g5_i5, c59520_g2_i2, c60416_g3_i1, c60416_g7_i3, c61400_g1_i3, c59469_g2_i1, c43995_g1_i1, c49246_g1_i1, c59785_g1_i12, c61159_g4_i2, c37669_g1_i2, c52386_g1_i4, c49606_g1_i1, c56669_g4_i1, c58990_g1_i2, c17143_g1_i2, c61533_g2_i3, c60899_g11_i2, c720…
in utero embryonic development	52	c60100_g1_i1, c58542_g14_i1, c61097_g1_i1, c63469_g10_i2, c62167_g2_i3, c60813_g11_i1, c59462_g1_i9, c62396_g3_i7, c56674_g3_i5, c52718_g1_i2, c55708_g1_i1, c59063_g1_i1, c59304_g1_i3, c64497_g1_i1, c63336_g5_i6, c59578_g8_i6, c61221_g7_i1, c44458_g1_i1, c52103_g1_i1, c49246_g1_i1, c61630_g4_i1, c52386_g1_i4, c53456_g1_i2, c62843_g10_i2, c61896_g4_i4, c61224_g2_i14, c15269_g1_i1, c57139_g4_i1, c2…
apoptotic process	45	c49207_g1_i1, c68266_g1_i1, c61982_g2_i1, c58230_g3_i4, c49231_g2_i2, c52619_g2_i1, c63295_g1_i5, c58785_g1_i6, c71972_g1_i1, c52159_g3_i1, c59779_g1_i4, c58344_g1_i4, c55708_g1_i1, c73933_g1_i1, c64025_g4_i2, c61450_g9_i8, c15201_g1_i1, c60416_g7_i3, c54140_g3_i1, c62137_g1_i3, c63449_g13_i1, c63207_g14_i2, c61853_g2_i1, c54542_g1_i3, c61126_g7_i1, c61973_g4_i1, c1172_g1_i1, c59993_g2_i5, c61705…
positive regulation of apoptotic process	45	c43425_g1_i1, c64091_g2_i1, c15269_g1_i1, c49207_g1_i1, c57676_g1_i4, c59622_g5_i3, c62001_g7_i1, c68266_g1_i1, c49077_g1_i1, c58487_g1_i6, c63295_g1_i5, c52159_g3_i1, c61831_g3_i1, c61529_g6_i2, c1271_g1_i1, c49746_g1_i3, c62467_g1_i3, c32580_g1_i2, c59439_g1_i2, c60704_g1_i1, c57754_g1_i4, c58402_g1_i1, c51173_g1_i1, c16152_g1_i2, c59469_g2_i1, c59729_g2_i2, c60363_g2_i1, c61630_g4_i1, c63948_g…
protein folding	42	c8532_g1_i1, c5522_g1_i1, c64023_g2_i1, c48394_g1_i1, c73988_g1_i1, c59557_g1_i1, c57806_g1_i2, c55463_g1_i2, c68086_g1_i1, c55288_g2_i1, c62626_g6_i1, c64274_g1_i1, c71975_g1_i1, c49139_g1_i1, c64254_g1_i1, c47991_g2_i2, c56209_g1_i1, c63186_g6_i1, c63149_g4_i4, c51798_g2_i1, c15196_g1_i1, c57259_g2_i1, c58639_g2_i5, c59753_g2_i1, c58671_g1_i10, c59597_g2_i3, c43772_g1_i3, c61836_g3_i8, c60363_g…
DNA repair	36	c44026_g1_i3, c60509_g2_i1, c61068_g2_i2, c70362_g1_i1, c61634_g10_i1, c62802_g5_i1, c57753_g4_i2, c60185_g1_i2, c61880_g8_i5, c71932_g1_i1, c51766_g1_i1, c59260_g2_i1, c59462_g1_i9, c63276_g3_i1, c62962_g5_i1, c61950_g4_i2, c56249_g1_i2, c21938_g1_i3, c15201_g1_i1, c63004_g6_i13, c41530_g2_i1, c54632_g1_i1, c55245_g2_i2, c61809_g10_i1, c63988_g14_i7, c61928_g6_i1, c56238_g3_i2, c59943_g5_i1, c62…
G-protein coupled receptor signaling pathway	35	c56434_g1_i1, c62614_g5_i2, c68689_g1_i1, c60745_g10_i5, c55338_g2_i2, c62442_g5_i1, c70101_g1_i1, c59486_g10_i1, c63871_g3_i4, c59765_g3_i1, c19629_g1_i1, c61220_g1_i2, c54777_g1_i2, c63411_g3_i3, c60045_g9_i3, c60061_g6_i1, c55575_g1_i1, c54481_g1_i5, c58277_g1_i3, c59504_g1_i3, c61014_g9_i1, c63173_g6_i5, c1326_g1_i2, c59406_g2_i3, c60463_g2_i2, c59804_g8_i2, c62468_g1_i5, c54903_g1_i3, c49296…
mRNA processing	34	c61779_g8_i7, c52039_g1_i1, c61707_g7_i9, c63469_g10_i2, c60100_g5_i4, c62304_g15_i4, c59061_g1_i2, c58602_g1_i2, c59963_g13_i1, c60602_g17_i1, c62962_g5_i1, c57128_g1_i1, c54260_g1_i1, c62076_g9_i1, c62434_g1_i3, c61598_g15_i1, c1081_g1_i1, c59018_g1_i1, c62341_g12_i3, c59994_g5_i2, c57607_g1_i2, c63271_g6_i1, c63405_g10_i1, c64056_g7_i3, c59898_g1_i4, c72301_g1_i1, c62773_g7_i1, c56034_g1_i3, c…
protein autophosphorylation	34	c44026_g1_i3, c63632_g10_i1, c60026_g6_i3, c52619_g2_i1, c59739_g1_i2, c63003_g2_i4, c60349_g4_i1, c63885_g11_i1, c62953_g7_i1, c59744_g1_i1, c51218_g1_i1, c60467_g10_i3, c60143_g14_i4, c61931_g7_i2, c61931_g3_i1, c59201_g1_i9, c61931_g1_i1, c63462_g3_i5, c52881_g2_i1, c37552_g1_i1, c62631_g9_i1, c62167_g1_i2, c63518_g4_i2, c59279_g2_i1, c56486_g1_i1, c62631_g10_i1, c61719_g1_i1, c63003_g5_i3, c6…
ubiquitin-dependent protein catabolic process	33	c51466_g1_i1, c58603_g1_i10, c61982_g4_i1, c63509_g6_i1, c6889_g1_i1, c56351_g1_i2, c62047_g13_i2, c58477_g1_i3, c42414_g1_i1, c57930_g2_i1, c58629_g4_i1, c59365_g2_i1, c59886_g8_i3, c60649_g1_i3, c48124_g1_i1, c56445_g1_i4, c58177_g2_i4, c52572_g1_i1, c54632_g1_i1, c58587_g3_i1, c60438_g8_i1, c60682_g1_i5, c59814_g10_i3, c60949_g6_i1, c1301_g1_i1, c70358_g1_i1, c5317_g1_i1, c62991_g10_i2, c59423…
positive regulation of cell migration	33	c64091_g2_i1, c61114_g5_i3, c61264_g8_i2, c52619_g2_i1, c74729_g1_i1, c64205_g4_i2, c62953_g7_i1, c64046_g5_i1, c61283_g4_i1, c60143_g14_i4, c56156_g1_i2, c21930_g1_i1, c52881_g2_i1, c63388_g10_i1, c19409_g1_i1, c62167_g1_i2, c61630_g4_i1, c61264_g9_i3, c52386_g1_i4, c55393_g4_i4, c61967_g3_i7, c56486_g1_i1, c57905_g1_i7, c17233_g1_i1, c58670_g2_i1, c61067_g11_i1, c64046_g4_i2, c62502_g2_i2, c624…
phosphorylation	33	c55887_g2_i1, c60368_g1_i1, c63941_g1_i1, c63724_g5_i5, c59063_g1_i1, c60877_g7_i1, c63213_g1_i1, c63169_g2_i3, c61114_g4_i7, c60404_g1_i1, c63388_g12_i2, c59866_g3_i1, c62084_g4_i5, c63627_g3_i4, c56070_g1_i1, c59739_g2_i1, c52159_g2_i1, c54538_g2_i2, c72480_g1_i1, c59681_g1_i1, c62217_g1_i3, c56859_g3_i2, c68079_g1_i1, c60241_g2_i6, c58554_g1_i6, c58619_g5_i1, c58867_g1_i3, c63207_g5_i8, c28642…
negative regulation of cell growth	32	c57676_g1_i4, c62001_g7_i1, c60811_g13_i2, c62089_g14_i1, c42942_g1_i2, c2056_g1_i1, c62843_g6_i1, c52159_g3_i1, c63160_g3_i1, c55708_g1_i1, c62089_g1_i2, c62467_g1_i3, c41661_g2_i1, c60031_g2_i1, c60759_g10_i1, c58402_g1_i1, c51173_g1_i1, c4289_g1_i1, c42737_g1_i3, c50675_g1_i1, c63968_g14_i1, c59909_g2_i1, c37829_g1_i1, c52639_g1_i2, c52386_g1_i4, c18258_g1_i1, c44906_g1_i3, c62089_g4_i3, c5990…
positive regulation of gene expression	32	c58542_g14_i1, c49117_g1_i2, c58602_g1_i2, c50777_g1_i1, c63059_g13_i1, c74729_g1_i1, c57852_g1_i1, c42808_g2_i2, c59296_g1_i1, c61529_g6_i2, c55708_g1_i1, c61283_g4_i1, c60415_g2_i5, c63641_g5_i1, c55445_g1_i1, c15201_g1_i1, c16152_g1_i2, c62326_g2_i2, c64348_g1_i1, c60809_g3_i2, c58136_g1_i1, c48409_g1_i4, c60855_g3_i2, c61582_g1_i5, c58193_g1_i1, c63009_g7_i1, c51923_g1_i1, c60328_g2_i1, c4983…
transmembrane transport	32	c63521_g9_i3, c60405_g1_i3, c50046_g1_i3, c62150_g8_i3, c50637_g1_i2, c63271_g3_i1, c7393_g1_i1, c57415_g1_i3, c61956_g1_i1, c63634_g3_i1, c62331_g9_i2, c63317_g2_i1, c59916_g2_i3, c61077_g3_i3, c50164_g1_i3, c62965_g9_i1, c59425_g1_i4, c62907_g4_i2, c62737_g4_i4, c62722_g11_i1, c55914_g1_i1, c63490_g3_i3, c61453_g8_i1, c62162_g5_i3, c64134_g10_i5, c63517_g3_i8, c63143_g4_i9, c58994_g15_i5, c6417…
cell proliferation	32	c61340_g7_i2, c42934_g1_i2, c59847_g1_i1, c8647_g1_i1, c55092_g1_i1, c59739_g1_i2, c61204_g1_i2, c50114_g1_i4, c52083_g2_i1, c49969_g1_i1, c23497_g1_i1, c49746_g1_i3, c62953_g7_i1, c63468_g9_i1, c51218_g1_i1, c51431_g1_i3, c60088_g1_i7, c60207_g2_i5, c61014_g9_i1, c61874_g1_i5, c62479_g6_i1, c52572_g1_i1, c60809_g3_i2, c1213_g1_i1, c41839_g1_i1, c58561_g1_i1, c61250_g12_i5, c63503_g13_i2, c60003_…
cellular response to DNA damage stimulus	31	c64091_g2_i1, c49207_g1_i1, c61868_g13_i2, c61964_g12_i3, c60745_g12_i4, c49231_g2_i2, c62287_g9_i2, c54464_g3_i1, c62467_g1_i3, c55291_g2_i2, c63645_g6_i1, c61538_g10_i1, c52281_g2_i1, c52325_g1_i1, c63065_g4_i7, c57168_g6_i3, c59748_g3_i4, c62003_g2_i4, c44361_g3_i2, c63033_g2_i1, c60632_g1_i1, c62588_g11_i3, c50109_g4_i1, c52757_g1_i3, c60759_g2_i2, c62556_g1_i1, c20281_g1_i1, c1651_g1_i2, c61…
cell differentiation	31	c63686_g6_i10, c49207_g1_i1, c55302_g1_i1, c68048_g1_i1, c51806_g1_i3, c68266_g1_i1, c62245_g12_i4, c62733_g6_i1, c34386_g1_i1, c69992_g1_i1, c32052_g1_i1, c61834_g2_i1, c62755_g1_i1, c53720_g1_i1, c62188_g2_i6, c64042_g1_i6, c72000_g1_i1, c61113_g2_i1, c64024_g19_i1, c8636_g1_i1, c57502_g3_i1, c63449_g13_i1, c58870_g5_i2, c62700_g11_i1, c61413_g1_i6, c60607_g3_i1, c60739_g4_i1, c61326_g1_i1, c64…
protein stabilization	31	c62492_g5_i3, c58603_g1_i10, c61123_g2_i4, c61942_g4_i1, c56744_g3_i6, c2056_g1_i1, c74729_g1_i1, c52159_g3_i1, c58563_g3_i4, c8634_g1_i1, c52718_g1_i2, c55291_g2_i2, c57596_g3_i2, c64025_g4_i2, c60704_g1_i1, c58025_g2_i3, c17620_g1_i1, c61677_g2_i4, c58671_g1_i10, c59143_g5_i2, c59469_g2_i1, c14677_g1_i1, c8806_g1_i1, c56663_g1_i4, c59785_g1_i12, c52386_g1_i4, c62624_g6_i1, c18258_g1_i1, c46313_…
spermatogenesis	30	c63686_g6_i10, c31686_g1_i1, c60135_g1_i4, c58603_g1_i10, c63607_g2_i3, c60349_g4_i1, c61425_g1_i2, c62755_g1_i1, c49746_g1_i3, c62467_g1_i3, c62685_g3_i1, c58619_g2_i2, c60207_g2_i5, c61566_g10_i3, c59002_g3_i3, c63449_g13_i1, c60363_g2_i1, c62023_g2_i5, c62755_g8_i1, c61159_g4_i2, c61531_g5_i4, c52506_g1_i1, c53839_g5_i1, c55538_g2_i2, c58812_g3_i5, c18823_g1_i1, c21458_g1_i2, c61354_g13_i1, c6…
protein homooligomerization	29	c63648_g2_i11, c59885_g1_i3, c63702_g6_i1, c65819_g1_i1, c55444_g2_i1, c15282_g1_i1, c57833_g4_i1, c63568_g3_i1, c62601_g8_i1, c32910_g1_i1, c46560_g1_i2, c63208_g7_i2, c50585_g1_i1, c61016_g2_i13, c58150_g2_i6, c44189_g1_i1, c58778_g1_i4, c63100_g13_i5, c59201_g1_i9, c55356_g1_i3, c64386_g1_i1, c60528_g2_i1, c48355_g1_i1, c57833_g3_i1, c61967_g3_i7, c59850_g2_i1, c63004_g1_i1, c55387_g2_i2, c636…
peptidyl-tyrosine phosphorylation	29	c63180_g10_i1, c62167_g2_i3, c60349_g4_i1, c63885_g11_i1, c60652_g6_i1, c62953_g7_i1, c41582_g1_i1, c59744_g1_i1, c63591_g7_i2, c60923_g8_i1, c61931_g7_i2, c60531_g1_i3, c61931_g3_i1, c51431_g1_i3, c63180_g3_i1, c61931_g1_i1, c63532_g6_i1, c63403_g6_i1, c52881_g2_i1, c62631_g9_i1, c62167_g1_i2, c56173_g1_i4, c62997_g7_i10, c63961_g7_i4, c56486_g1_i1, c62631_g10_i1, c63356_g11_i2, c59949_g1_i1, c5…
regulation of cell shape	29	c51774_g1_i1, c57139_g4_i1, c59364_g1_i3, c58526_g2_i2, c63287_g4_i1, c62347_g2_i2, c56764_g2_i1, c58478_g1_i3, c73938_g1_i1, c1271_g1_i1, c62953_g7_i1, c59744_g1_i1, c1034_g1_i1, c60143_g14_i4, c63809_g3_i3, c60531_g1_i3, c56156_g1_i2, c57502_g3_i1, c52881_g2_i1, c49464_g1_i2, c54542_g1_i3, c63713_g4_i3, c43770_g1_i1, c58136_g1_i1, c63818_g9_i1, c63823_g1_i1, c60759_g2_i2, c59610_g7_i1, c60973_g…
proteasome-mediated ubiquitin-dependent protein catabolic process	29	c58958_g5_i1, c63541_g6_i12, c59635_g2_i3, c2056_g1_i1, c63199_g13_i1, c52071_g2_i1, c53843_g3_i2, c61950_g4_i2, c56250_g2_i1, c16438_g1_i1, c60416_g3_i1, c60416_g7_i3, c57079_g3_i4, c60264_g1_i6, c60945_g1_i1, c62381_g9_i1, c60073_g2_i1, c64228_g1_i1, c55601_g1_i2, c48197_g1_i1, c60022_g14_i7, c63872_g4_i1, c57429_g1_i5, c52727_g1_i1, c59943_g5_i1, c52306_g1_i2, c55387_g2_i2, c53457_g2_i2, c6082…
Wnt signaling pathway	29	c44282_g1_i2, c64091_g2_i1, c63686_g6_i10, c58958_g5_i1, c56744_g1_i1, c72197_g1_i1, c63859_g13_i1, c61696_g1_i1, c56925_g1_i3, c55818_g1_i1, c60550_g2_i1, c31709_g1_i1, c62035_g11_i1, c58295_g2_i3, c60789_g10_i1, c43216_g1_i1, c64348_g1_i1, c63101_g1_i1, c64228_g1_i1, c60576_g2_i2, c63713_g4_i3, c59279_g2_i1, c59280_g6_i1, c62451_g2_i4, c51923_g1_i1, c20684_g1_i1, c59362_g3_i4, c57284_g1_i5, c57…
osteoblast differentiation	29	c73983_g1_i1, c9701_g1_i1, c29400_g1_i1, c58602_g1_i2, c58855_g1_i1, c60949_g3_i2, c68083_g1_i1, c55708_g1_i1, c63432_g15_i8, c64046_g5_i1, c62076_g9_i1, c64397_g1_i1, c56742_g1_i1, c64312_g1_i1, c62704_g2_i1, c19409_g1_i1, c59768_g1_i1, c61630_g4_i1, c70065_g1_i1, c18258_g1_i1, c49606_g1_i1, c55245_g2_i2, c71936_g1_i1, c64046_g4_i2, c61925_g1_i1, c62112_g3_i1, c63432_g16_i1, c73907_g1_i1, c53394…
negative regulation of canonical Wnt signaling pathway	28	c64091_g2_i1, c49207_g1_i1, c55302_g1_i1, c60519_g4_i2, c60551_g3_i3, c58958_g5_i1, c40703_g1_i1, c72197_g1_i1, c58439_g2_i3, c59304_g1_i3, c64046_g5_i1, c56209_g1_i1, c62894_g2_i1, c54609_g3_i1, c59362_g4_i1, c63007_g2_i2, c64348_g1_i1, c61904_g3_i2, c59768_g1_i1, c61630_g4_i1, c61384_g3_i3, c64141_g3_i1, c59185_g1_i1, c63503_g13_i2, c17143_g1_i2, c64046_g4_i2, c59362_g3_i4, c61925_g1_i1
positive regulation of I-kappaB kinase/NF-kappaB signaling	28	c58138_g4_i1, c8609_g1_i1, c61123_g2_i4, c61568_g13_i3, c60745_g12_i4, c64275_g1_i1, c61542_g8_i6, c60729_g5_i1, c1271_g1_i1, c55708_g1_i1, c59416_g3_i2, c64025_g4_i2, c62129_g7_i8, c62309_g1_i1, c63388_g10_i1, c50661_g1_i3, c63475_g11_i1, c56317_g1_i1, c60568_g2_i1, c71505_g1_i1, c42383_g1_i1, c50127_g1_i1, c63948_g11_i2, c63356_g11_i2, c60407_g1_i1, c56106_g2_i2, c62200_g14_i1, c56349_g2_i3
RNA splicing	27	c61779_g8_i7, c52039_g1_i1, c62001_g7_i1, c63469_g10_i2, c60100_g5_i4, c58602_g1_i2, c60602_g17_i1, c62962_g5_i1, c61786_g1_i1, c7835_g1_i1, c57128_g1_i1, c54260_g1_i1, c62076_g9_i1, c61598_g15_i1, c1081_g1_i1, c63271_g6_i1, c63405_g10_i1, c72301_g1_i1, c62773_g7_i1, c56034_g1_i3, c61406_g1_i1, c54698_g1_i3, c56240_g3_i1, c61969_g8_i2, c60645_g5_i3, c61637_g3_i2, c58431_g1_i2
cell division	27	c63750_g4_i4, c68194_g1_i1, c64051_g4_i1, c49231_g2_i2, c64260_g1_i1, c63059_g13_i1, c58593_g3_i1, c57852_g1_i1, c62997_g10_i5, c52083_g2_i1, c59962_g3_i2, c36702_g1_i1, c49969_g1_i1, c56249_g1_i2, c1462_g1_i1, c15201_g1_i1, c37552_g1_i1, c43056_g1_i1, c55601_g1_i2, c56238_g3_i2, c62660_g2_i4, c63891_g4_i1, c62963_g6_i2, c60407_g1_i1, c64114_g6_i1, c55108_g1_i2, c24478_g1_i3
vesicle-mediated transport	27	c55798_g1_i1, c61285_g1_i1, c72004_g1_i1, c42101_g1_i1, c53084_g1_i1, c62765_g3_i1, c60676_g17_i1, c61207_g5_i1, c56161_g1_i5, c61766_g1_i2, c61207_g7_i1, c62309_g1_i1, c45376_g2_i1, c7840_g1_i1, c37604_g1_i2, c3781_g1_i1, c61413_g1_i6, c60731_g6_i3, c59924_g7_i2, c31757_g1_i1, c59663_g7_i2, c73967_g1_i1, c10027_g1_i2, c40422_g1_i1, c52747_g1_i5, c63104_g5_i5, c63908_g12_i1
cell adhesion	27	c51854_g1_i1, c48763_g2_i1, c68266_g1_i1, c49231_g2_i2, c70021_g1_i1, c54662_g2_i1, c62788_g8_i1, c36702_g1_i1, c25516_g1_i1, c22493_g1_i1, c63280_g1_i2, c50051_g1_i2, c62341_g17_i3, c61142_g1_i2, c63406_g1_i6, c56196_g1_i1, c63702_g7_i1, c62710_g8_i2, c15188_g1_i1, c62586_g1_i3, c61893_g4_i11, c52686_g2_i1, c60407_g1_i1, c50403_g1_i1, c60322_g7_i9, c55158_g1_i1, c66191_g1_i1
regulation of cell cycle	26	c63632_g10_i1, c15269_g1_i1, c60100_g5_i4, c49653_g1_i2, c59963_g13_i1, c63073_g3_i3, c50114_g1_i4, c62262_g2_i2, c61831_g3_i1, c56249_g1_i2, c62434_g1_i3, c57930_g2_i1, c62527_g1_i7, c58501_g2_i3, c58295_g2_i3, c63272_g5_i2, c63461_g2_i2, c17274_g1_i1, c49652_g1_i4, c61531_g5_i4, c63345_g6_i2, c70030_g1_i1, c60877_g2_i2, c63610_g1_i7, c57284_g1_i5, c53394_g4_i1
regulation of transcription from RNA polymerase II promoter	26	c63529_g2_i1, c60750_g2_i4, c62347_g2_i2, c54762_g1_i1, c63841_g1_i4, c39390_g1_i1, c60759_g5_i3, c51962_g1_i2, c8806_g1_i1, c45143_g2_i1, c63080_g9_i2, c62594_g2_i4, c72078_g1_i1, c52189_g1_i4, c61960_g1_i2, c39542_g1_i1, c58193_g1_i1, c56756_g1_i4, c70030_g1_i1, c49817_g1_i2, c53260_g1_i1, c59588_g1_i8, c62289_g6_i5, c26501_g1_i1, c63472_g5_i7, c61067_g2_i6
protein dephosphorylation	26	c62719_g5_i1, c63491_g3_i6, c63569_g2_i3, c47393_g4_i1, c51980_g1_i2, c61801_g3_i1, c58011_g5_i7, c74263_g1_i1, c52252_g1_i3, c60228_g7_i2, c1462_g1_i1, c42401_g1_i1, c63844_g7_i1, c49742_g1_i1, c53886_g1_i2, c60807_g3_i1, c60084_g10_i8, c39733_g1_i3, c63781_g17_i2, c62233_g15_i2, c59072_g1_i1, c63891_g4_i1, c68094_g1_i1, c41674_g1_i2, c49094_g2_i1, c57284_g1_i5
cell migration	26	c64091_g2_i1, c51998_g2_i1, c60807_g4_i3, c51806_g1_i3, c61114_g5_i3, c51769_g1_i1, c34386_g1_i1, c62167_g2_i3, c52619_g2_i1, c42433_g1_i1, c49310_g1_i1, c56764_g2_i1, c73960_g1_i1, c60466_g10_i7, c63280_g1_i2, c63809_g3_i3, c63406_g1_i6, c55608_g1_i1, c51998_g1_i1, c61904_g3_i2, c62572_g2_i1, c64228_g1_i1, c61126_g7_i1, c4486_g1_i2, c286_g1_i1, c62002_g3_i2
multicellular organism development	26	c44282_g1_i2, c63686_g6_i10, c22178_g1_i2, c62952_g7_i9, c61245_g13_i1, c70036_g1_i1, c48107_g1_i1, c62755_g1_i1, c56925_g1_i3, c53720_g1_i1, c60550_g2_i1, c63244_g2_i1, c53199_g2_i2, c14236_g1_i2, c64348_g1_i1, c58870_g5_i2, c62700_g11_i1, c68062_g1_i1, c34194_g1_i2, c51841_g1_i2, c68094_g1_i1, c73902_g1_i1, c61326_g1_i1, c64551_g1_i1, c41526_g1_i1, c53260_g1_i1
post-embryonic development	26	c59221_g1_i3, c60567_g2_i9, c52363_g1_i1, c63665_g1_i12, c59063_g1_i1, c61937_g4_i2, c56346_g1_i1, c60467_g10_i3, c60615_g4_i6, c63336_g5_i6, c57596_g3_i2, c58566_g2_i1, c60415_g2_i5, c58619_g2_i2, c60789_g10_i1, c16337_g1_i1, c49246_g1_i1, c63837_g14_i1, c61297_g2_i3, c54905_g1_i1, c63503_g13_i2, c63510_g5_i3, c60981_g3_i2, c62843_g10_i2, c64174_g8_i1, c63519_g19_i6
peptidyl-tyrosine dephosphorylation	25	c47702_g1_i1, c51998_g2_i1, c60807_g4_i3, c60519_g4_i2, c59837_g1_i1, c44614_g1_i1, c60012_g3_i1, c58315_g1_i1, c17177_g1_i1, c51431_g1_i3, c61329_g4_i9, c51998_g1_i1, c63781_g15_i3, c60016_g1_i1, c61474_g1_i10, c8584_g1_i1, c34194_g1_i2, c64141_g3_i1, c61861_g12_i1, c62583_g7_i11, c57171_g1_i1, c59088_g4_i4, c61459_g5_i2, c27475_g1_i1, c57021_g1_i5
transport	25	c63529_g2_i1, c63820_g2_i1, c63840_g4_i2, c17578_g1_i2, c66323_g1_i1, c63832_g4_i3, c48103_g1_i1, c33035_g1_i1, c61718_g7_i1, c51311_g1_i2, c72218_g1_i1, c57433_g1_i3, c60995_g13_i1, c58715_g4_i4, c57989_g2_i1, c60125_g4_i1, c52386_g1_i4, c63311_g2_i12, c70110_g1_i1, c60346_g2_i1, c51472_g1_i2, c60127_g1_i1, c49283_g1_i1, c73922_g1_i1, c52697_g1_i2
cell cycle arrest	25	c64091_g2_i1, c42942_g1_i2, c58958_g5_i1, c57315_g1_i2, c58230_g3_i4, c2056_g1_i1, c63295_g1_i5, c52159_g3_i1, c63160_g3_i1, c63859_g13_i1, c56968_g1_i2, c62561_g2_i4, c63280_g1_i2, c41661_g2_i1, c60704_g1_i1, c52103_g1_i1, c61755_g2_i12, c63292_g1_i6, c52386_g1_i4, c56393_g1_i1, c4540_g1_i1, c63503_g13_i2, c71954_g1_i1, c62966_g12_i5, c57021_g1_i5
positive regulation of ERK1 and ERK2 cascade	25	c8647_g1_i1, c56387_g1_i2, c34386_g1_i1, c49231_g2_i2, c58315_g1_i1, c49310_g1_i1, c23497_g1_i1, c62953_g7_i1, c59744_g1_i1, c55291_g2_i2, c63522_g2_i1, c60416_g3_i1, c60982_g1_i1, c63388_g10_i1, c14677_g1_i1, c17274_g1_i1, c61630_g4_i1, c18258_g1_i1, c63518_g4_i2, c63356_g11_i2, c61955_g3_i1, c62902_g13_i4, c62167_g3_i1, c59375_g1_i2, c73907_g1_i1
innate immune response	24	c44026_g1_i3, c5528_g1_i1, c60264_g1_i6, c27216_g1_i1, c52881_g2_i1, c51806_g1_i3, c51142_g1_i1, c61568_g13_i3, c2056_g1_i1, c72480_g1_i1, c49310_g1_i1, c61542_g8_i6, c63052_g4_i6, c55253_g1_i1, c12942_g1_i1, c54823_g2_i1, c60526_g2_i1, c59949_g1_i1, c18444_g1_i1, c57754_g1_i4, c63754_g3_i1, c63641_g5_i1, c62255_g2_i1, c63596_g2_i1
immune response	24	c62704_g2_i1, c63472_g15_i1, c17255_g1_i1, c61180_g6_i1, c62759_g12_i5, c63941_g1_i1, c63702_g7_i1, c51106_g2_i2, c52386_g1_i4, c58785_g1_i6, c59388_g1_i2, c62467_g10_i1, c34203_g1_i1, c55387_g3_i1, c56664_g2_i1, c70009_g1_i1, c56664_g1_i1, c66318_g1_i1, c57629_g2_i1, c63280_g1_i2, c57629_g1_i1, c63646_g2_i3, c7900_g1_i1, c13917_g1_i1
response to drug	24	c61962_g4_i2, c45052_g1_i1, c33060_g1_i2, c17274_g1_i1, c61698_g5_i7, c14930_g1_i1, c49792_g1_i1, c44614_g1_i1, c54464_g3_i1, c57812_g3_i1, c63948_g11_i2, c17377_g1_i1, c63160_g3_i1, c55253_g1_i1, c41942_g2_i1, c59152_g1_i3, c63280_g1_i2, c62275_g13_i4, c58025_g2_i3, c60759_g10_i1, c59385_g1_i2, c62112_g3_i1, c8220_g1_i1, c62295_g4_i1
multicellular organism growth	24	c58542_g14_i1, c58022_g6_i5, c62317_g1_i1, c59768_g1_i1, c16337_g1_i1, c51606_g2_i1, c9701_g1_i1, c60567_g2_i9, c63059_g13_i1, c58315_g1_i1, c57852_g1_i1, c63503_g13_i2, c59063_g1_i1, c63510_g5_i3, c60981_g3_i2, c61937_g4_i2, c62685_g3_i1, c60467_g10_i3, c63336_g5_i6, c62434_g1_i3, c62502_g12_i4, c59578_g8_i6, c55703_g2_i3, c62606_g1_i2
peptidyl-serine phosphorylation	23	c63462_g3_i5, c61232_g1_i3, c63713_g4_i3, c63518_g4_i2, c59739_g1_i2, c59280_g6_i1, c22816_g1_i1, c49310_g1_i1, c60128_g4_i1, c61529_g6_i2, c56249_g1_i2, c58770_g4_i4, c61016_g2_i13, c56978_g1_i1, c59456_g1_i1, c60407_g1_i1, c60467_g10_i3, c61283_g4_i1, c58075_g3_i1, c60143_g14_i4, c59816_g3_i2, c62300_g1_i2, c56349_g2_i3
heart development	22	c63006_g5_i1, c63174_g10_i3, c63578_g2_i1, c61453_g7_i3, c13093_g1_i1, c63216_g3_i4, c59190_g1_i2, c63961_g7_i4, c58577_g2_i3, c60699_g1_i3, c61529_g6_i2, c59304_g1_i3, c54572_g1_i1, c61092_g15_i2, c57596_g3_i2, c58857_g2_i2, c63443_g4_i1, c63610_g1_i7, c27827_g1_i1, c63844_g7_i1, c52325_g1_i1, c61608_g7_i1
Golgi organization	22	c62492_g5_i3, c45376_g1_i1, c45376_g2_i1, c62572_g2_i1, c59314_g1_i1, c63713_g4_i3, c56278_g1_i1, c63059_g13_i1, c57852_g1_i1, c59280_g6_i1, c51678_g2_i1, c63842_g8_i7, c50585_g1_i1, c61007_g3_i1, c42414_g1_i1, c58150_g2_i6, c63208_g9_i1, c58828_g2_i1, c16109_g1_i1, c63388_g3_i1, c64446_g1_i1, c61617_g14_i1
carbohydrate metabolic process	22	c23484_g1_i2, c44215_g1_i1, c61229_g2_i1, c60811_g13_i2, c50108_g2_i1, c60809_g2_i1, c63193_g1_i10, c66168_g1_i1, c54142_g2_i1, c58037_g1_i1, c40277_g3_i2, c48206_g1_i1, c54886_g1_i2, c61289_g1_i1, c56386_g1_i4, c58398_g1_i1, c58783_g8_i5, c53357_g1_i2, c62935_g3_i4, c61906_g5_i1, c63972_g4_i7, c12616_g1_i1
negative regulation of gene expression	22	c58542_g14_i1, c61180_g6_i1, c61836_g3_i8, c62479_g6_i1, c34386_g1_i1, c62624_g6_i1, c63059_g13_i1, c62396_g3_i7, c74729_g1_i1, c57852_g1_i1, c64275_g1_i1, c60855_g3_i2, c50114_g1_i4, c59296_g1_i1, c60729_g5_i1, c23497_g1_i1, c55708_g1_i1, c60899_g11_i2, c57081_g1_i2, c50403_g1_i1, c64039_g6_i2, c56349_g2_i3
chromatin remodeling	22	c57168_g6_i3, c62089_g14_i1, c63004_g6_i13, c16446_g1_i1, c60750_g2_i4, c61698_g5_i7, c56501_g1_i7, c60745_g12_i4, c59670_g2_i7, c71505_g1_i1, c62089_g4_i3, c63607_g2_i3, c63954_g1_i10, c62089_g1_i2, c52757_g1_i3, c64095_g5_i4, c51699_g1_i1, c61306_g6_i4, c59097_g1_i4, c58198_g1_i1, c63472_g5_i7, c54571_g2_i3
integrin-mediated signaling pathway	22	c70000_g1_i1, c15269_g1_i1, c51854_g1_i1, c62211_g1_i3, c54282_g1_i1, c64228_g1_i1, c49254_g2_i1, c34386_g1_i1, c70002_g1_i1, c13093_g1_i1, c63638_g9_i1, c54464_g3_i1, c58315_g1_i1, c49310_g1_i1, c57905_g1_i7, c51752_g1_i1, c62532_g11_i3, c55818_g1_i1, c63646_g2_i3, c64019_g1_i1, c55608_g1_i1, c73907_g1_i1
negative regulation of neuron apoptotic process	22	c17345_g1_i1, c35684_g1_i1, c52103_g1_i1, c56136_g1_i1, c62294_g1_i4, c8532_g1_i1, c17274_g1_i1, c61982_g2_i1, c60364_g1_i1, c75526_g1_i1, c60949_g3_i2, c54905_g1_i1, c60349_g4_i1, c32723_g1_i1, c58242_g9_i1, c49746_g1_i3, c62902_g13_i4, c54572_g1_i1, c62885_g1_i2, c54609_g3_i1, c56156_g1_i2, c55048_g1_i3
translational initiation	22	c62175_g1_i1, c58123_g1_i4, c60741_g10_i1, c68157_g1_i1, c61150_g6_i1, c55645_g2_i2, c59741_g3_i6, c66169_g1_i1, c45544_g1_i1, c53952_g1_i1, c61505_g17_i2, c44688_g1_i1, c62932_g3_i2, c63053_g4_i3, c63649_g10_i4, c56674_g3_i5, c61845_g7_i1, c19220_g1_i1, c49125_g1_i1, c59446_g1_i3, c62727_g1_i1, c56270_g1_i1
angiogenesis	21	c62326_g2_i2, c56136_g1_i1, c57139_g4_i1, c56463_g1_i4, c61097_g1_i1, c61123_g2_i4, c68266_g1_i1, c17274_g1_i1, c37829_g1_i1, c34386_g1_i1, c49231_g2_i2, c61096_g1_i1, c44906_g1_i3, c70994_g1_i1, c59190_g1_i2, c74729_g1_i1, c62788_g8_i1, c58857_g2_i2, c60773_g5_i2, c60923_g8_i1, c61110_g3_i12
neural tube closure	21	c58542_g14_i1, c60920_g3_i5, c8806_g1_i1, c59832_g20_i1, c29400_g1_i1, c38372_g1_i1, c52824_g4_i1, c56467_g3_i2, c61453_g7_i3, c39777_g1_i1, c69992_g1_i1, c62263_g1_i5, c59659_g10_i5, c61260_g3_i7, c61043_g6_i1, c63284_g1_i4, c63443_g4_i1, c58971_g1_i7, c61925_g1_i1, c63610_g1_i7, c62002_g3_i2
mitotic nuclear division	21	c63750_g4_i4, c60594_g10_i6, c68194_g1_i1, c43056_g1_i1, c37771_g1_i1, c60835_g2_i3, c55601_g1_i2, c64260_g1_i1, c1291_g1_i1, c60965_g4_i1, c52083_g2_i1, c55011_g1_i5, c64050_g2_i3, c18141_g1_i1, c56249_g1_i2, c49039_g1_i2, c50532_g1_i1, c55108_g1_i2, c15201_g1_i1, c1854_g1_i1, c45561_g2_i1
mRNA splicing, via spliceosome	21	c61023_g6_i1, c55858_g1_i1, c17510_g1_i1, c62497_g3_i1, c61964_g12_i3, c62133_g2_i4, c62620_g4_i8, c71932_g1_i1, c50246_g1_i4, c63013_g6_i1, c58677_g2_i3, c17969_g1_i1, c61298_g3_i5, c48648_g1_i1, c62601_g6_i2, c17181_g1_i1, c61425_g6_i8, c64568_g1_i1, c54723_g1_i2, c1304_g1_i1, c59877_g5_i1
endocytosis	21	c35684_g1_i1, c71968_g1_i1, c42168_g1_i1, c62572_g2_i1, c37771_g1_i1, c63713_g4_i3, c63059_g13_i1, c48226_g3_i2, c64133_g11_i1, c48226_g1_i2, c57852_g1_i1, c50633_g1_i1, c63943_g4_i6, c32687_g1_i1, c63455_g1_i4, c33059_g1_i1, c56567_g1_i1, c57859_g3_i4, c55312_g1_i1, c19265_g1_i1, c45561_g2_i1
neuron migration	21	c63750_g4_i4, c37552_g1_i1, c49246_g1_i1, c56554_g2_i4, c60745_g10_i5, c50647_g1_i3, c54341_g1_i4, c29400_g1_i1, c1291_g1_i1, c59279_g2_i1, c60949_g3_i2, c62342_g1_i3, c62843_g1_i1, c52159_g3_i1, c68229_g1_i1, c63948_g11_i2, c55708_g1_i1, c61533_g12_i3, c61283_g4_i1, c51263_g2_i1, c62389_g2_i2
cell cycle	21	c37552_g1_i1, c63101_g1_i1, c61825_g2_i1, c62245_g12_i4, c64051_g4_i1, c41530_g2_i1, c61354_g8_i4, c56160_g2_i1, c52739_g1_i2, c61705_g2_i1, c36702_g1_i1, c49969_g1_i1, c63891_g13_i1, c63891_g4_i1, c63090_g10_i5, c62427_g6_i3, c68094_g1_i1, c20604_g1_i1, c64010_g10_i4, c52281_g2_i1, c53394_g4_i1
activation of cysteine-type endopeptidase activity involved in apoptotic process	21	c55356_g1_i3, c63388_g10_i1, c64386_g1_i1, c60509_g2_i1, c60920_g3_i5, c62137_g1_i3, c17578_g1_i2, c59885_g1_i3, c54542_g1_i3, c62455_g5_i2, c52386_g1_i4, c43491_g1_i1, c2056_g1_i1, c62843_g6_i1, c46313_g1_i1, c49711_g1_i1, c1835_g1_i1, c4289_g1_i1, c63968_g19_i3, c53394_g4_i1, c58738_g2_i4
stem cell population maintenance	21	c68057_g1_i1, c43995_g1_i1, c63101_g1_i1, c62497_g3_i1, c63491_g2_i3, c57738_g1_i3, c58593_g3_i1, c54752_g5_i1, c72078_g1_i1, c59765_g3_i1, c56238_g3_i2, c63125_g13_i5, c49125_g1_i1, c59905_g6_i2, c61721_g4_i4, c55841_g1_i2, c60137_g1_i1, c63443_g4_i1, c61241_g1_i2, c59588_g1_i8, c61321_g3_i1
Notch signaling pathway	21	c61221_g7_i1, c44458_g1_i1, c59822_g1_i3, c56463_g1_i4, c63174_g10_i3, c61630_g4_i1, c51859_g1_i1, c54449_g1_i1, c62843_g6_i1, c62435_g8_i8, c66227_g1_i1, c57525_g1_i3, c62263_g1_i5, c64046_g4_i2, c64042_g1_i6, c64046_g5_i1, c55291_g2_i2, c62424_g16_i1, c7846_g1_i1, c61326_g1_i1, c4289_g1_i1
microtubule cytoskeleton organization	21	c56718_g4_i3, c60100_g5_i4, c68383_g1_i1, c57774_g1_i1, c61982_g4_i1, c60789_g6_i5, c61878_g1_i4, c56718_g1_i2, c59963_g13_i1, c60994_g1_i1, c59208_g1_i5, c55542_g1_i3, c60689_g1_i1, c61442_g7_i3, c63870_g2_i11, c62991_g10_i2, c56276_g1_i2, c62561_g2_i4, c16109_g1_i1, c59385_g1_i2, c49283_g1_i1
actin cytoskeleton organization	21	c62353_g8_i1, c66145_g1_i1, c8806_g1_i1, c62700_g11_i1, c61126_g7_i1, c62353_g4_i1, c64260_g1_i1, c1291_g1_i1, c60751_g1_i2, c61328_g4_i2, c63073_g3_i3, c45189_g2_i1, c58242_g9_i1, c62467_g1_i3, c62561_g2_i4, c60759_g2_i2, c47876_g1_i1, c8517_g1_i1, c63809_g3_i3, c33316_g1_i1, c61301_g1_i1
transforming growth factor beta receptor signaling pathway	20	c70000_g1_i1, c33506_g1_i1, c51998_g1_i1, c51998_g2_i1, c58246_g2_i1, c17274_g1_i1, c56663_g1_i4, c57315_g1_i2, c37669_g1_i2, c52386_g1_i4, c44906_g1_i3, c13093_g1_i1, c2056_g1_i1, c49310_g1_i1, c60513_g1_i1, c55818_g1_i1, c41661_g2_i1, c60531_g1_i3, c55608_g1_i1, c58005_g1_i2
axon guidance	20	c58564_g2_i1, c60519_g4_i2, c49246_g1_i1, c59832_g20_i1, c54341_g1_i4, c61324_g1_i3, c55111_g1_i2, c59785_g1_i12, c64141_g3_i1, c55388_g3_i1, c52159_g3_i1, c63638_g8_i1, c62953_g7_i1, c59304_g1_i3, c22493_g1_i1, c33059_g1_i1, c60812_g4_i1, c15187_g1_i1, c58566_g2_i1, c61014_g9_i1
positive regulation of osteoblast differentiation	20	c55147_g3_i1, c62704_g2_i1, c59002_g3_i3, c58246_g2_i1, c59909_g2_i1, c61630_g4_i1, c62700_g11_i1, c60576_g2_i2, c37669_g1_i2, c60949_g3_i2, c12723_g1_i1, c63948_g11_i2, c61955_g3_i1, c55708_g1_i1, c59304_g1_i3, c62422_g1_i3, c62424_g16_i1, c60704_g1_i1, c64190_g8_i1, c61931_g3_i1
positive regulation of canonical Wnt signaling pathway	20	c59822_g1_i3, c59469_g2_i1, c62001_g7_i1, c64348_g1_i1, c39733_g1_i3, c63713_g4_i3, c59785_g1_i12, c59280_g6_i1, c60729_g13_i7, c49310_g1_i1, c56764_g2_i1, c56576_g2_i7, c60143_g14_i4, c60704_g1_i1, c62894_g2_i1, c62112_g3_i1, c31709_g1_i1, c59520_g2_i2, c4408_g1_i1, c57447_g1_i3
positive regulation of macromitophagy in response to mitochondrial depolarization	20	c61962_g4_i2, c61431_g1_i2, c31686_g1_i1, c64348_g1_i1, c66315_g1_i1, c50108_g2_i1, c55562_g2_i1, c62040_g9_i1, c63518_g4_i2, c55542_g1_i3, c59780_g1_i4, c58670_g2_i1, c63213_g1_i1, c13398_g1_i1, c50654_g1_i1, c60812_g4_i1, c34205_g1_i1, c62206_g9_i1, c54818_g1_i1, c61856_g2_i1
sensory perception of sound	19	c60700_g9_i1, c61962_g4_i2, c42942_g1_i2, c60364_g1_i1, c1292_g1_i1, c60121_g1_i6, c62843_g6_i1, c64081_g4_i6, c55542_g1_i3, c56789_g1_i1, c63004_g1_i1, c73938_g1_i1, c64046_g4_i2, c64046_g5_i1, c61811_g2_i4, c63640_g1_i4, c61321_g3_i1, c4289_g1_i1, c52325_g1_i1
protein ubiquitination involved in ubiquitin-dependent protein catabolic process	19	c57079_g3_i4, c34811_g1_i1, c68194_g1_i1, c64228_g1_i1, c62378_g8_i1, c63632_g3_i2, c48197_g1_i1, c61487_g3_i2, c63199_g13_i1, c62895_g21_i1, c71972_g1_i1, c61487_g1_i1, c57429_g1_i5, c1213_g1_i1, c61542_g8_i6, c52718_g1_i2, c58269_g3_i1, c45153_g1_i1, c61172_g3_i1
negative regulation of sequence-specific DNA binding transcription factor activity	19	c64348_g1_i1, c14677_g1_i1, c45782_g1_i2, c62087_g1_i4, c61123_g2_i4, c56663_g1_i4, c60576_g2_i2, c61698_g5_i7, c29400_g1_i1, c60364_g1_i1, c48197_g1_i1, c58439_g2_i3, c63503_g13_i2, c36801_g1_i1, c34232_g1_i1, c51218_g1_i1, c57081_g1_i2, c27827_g1_i1, c58778_g1_i4
DNA replication	19	c60451_g10_i5, c63916_g3_i1, c55878_g2_i1, c62769_g3_i2, c74111_g1_i1, c63295_g1_i5, c54801_g1_i1, c63951_g3_i2, c63942_g3_i5, c56447_g1_i7, c63891_g13_i1, c61808_g7_i1, c63745_g10_i1, c63230_g2_i4, c50140_g1_i2, c61224_g2_i14, c62106_g1_i1, c21938_g1_i3, c42737_g1_i3
RNA processing	19	c63413_g5_i1, c63045_g1_i1, c8695_g1_i1, c57531_g1_i1, c55973_g1_i1, c60319_g1_i4, c60506_g1_i7, c4376_g1_i1, c56370_g2_i2, c63061_g14_i1, c63230_g5_i2, c62992_g2_i7, c63061_g13_i5, c29150_g1_i1, c58054_g2_i4, c1284_g1_i1, c56766_g2_i2, c62206_g9_i1, c62740_g1_i9
inflammatory response	18	c62326_g2_i2, c62704_g2_i1, c59885_g1_i3, c61630_g4_i1, c61452_g4_i7, c37669_g1_i2, c72480_g1_i1, c17211_g1_i1, c22816_g1_i1, c1034_g1_i1, c54572_g1_i1, c59659_g10_i5, c61283_g4_i1, c41661_g2_i1, c62275_g13_i4, c64025_g4_i2, c18444_g1_i1, c63641_g5_i1
protein polyubiquitination	18	c53614_g1_i3, c64228_g1_i1, c63889_g7_i7, c60567_g2_i9, c55601_g1_i2, c50474_g2_i1, c56551_g1_i2, c57429_g1_i5, c63091_g1_i6, c63219_g2_i10, c18009_g1_i1, c58477_g1_i3, c61686_g2_i3, c61172_g3_i1, c54937_g1_i1, c57284_g1_i5, c56742_g1_i1, c61400_g1_i3
neuromuscular process controlling balance	18	c60700_g9_i1, c61962_g4_i2, c46857_g1_i1, c8532_g1_i1, c62834_g2_i11, c1291_g1_i1, c62519_g4_i5, c63073_g3_i3, c63004_g1_i1, c63356_g11_i2, c73938_g1_i1, c45189_g2_i1, c62988_g3_i1, c61937_g4_i2, c63701_g1_i2, c72071_g1_i1, c60759_g10_i1, c62914_g4_i3
neuron projection development	18	c57730_g1_i1, c51998_g1_i1, c51998_g2_i1, c59851_g1_i2, c56718_g4_i3, c61810_g1_i2, c66145_g1_i1, c61897_g3_i3, c56718_g1_i2, c61487_g3_i2, c42433_g1_i1, c62588_g11_i3, c45189_g2_i1, c60583_g2_i3, c62988_g3_i1, c63957_g9_i5, c39694_g1_i1, c62850_g4_i3
rRNA processing	18	c59729_g2_i2, c57811_g1_i5, c66179_g1_i1, c69992_g1_i1, c54607_g1_i2, c60289_g3_i5, c60642_g7_i5, c68083_g1_i1, c61304_g8_i3, c66340_g1_i1, c7835_g1_i1, c3282_g1_i1, c69376_g1_i1, c71941_g1_i1, c56602_g1_i2, c68113_g1_i1, c1854_g1_i1, c15231_g1_i1
circadian regulation of gene expression	18	c45782_g1_i2, c63845_g3_i2, c63713_g4_i3, c58602_g1_i2, c2056_g1_i1, c59280_g6_i1, c59993_g2_i5, c61289_g1_i1, c57516_g1_i1, c63891_g4_i1, c64174_g8_i1, c49257_g1_i1, c62826_g5_i1, c64080_g5_i4, c54609_g3_i1, c1462_g1_i1, c58604_g1_i3, c60293_g1_i1
negative regulation of translation	18	c57872_g6_i1, c58964_g3_i1, c62588_g11_i3, c56674_g3_i5, c59889_g3_i4, c61937_g4_i2, c49125_g1_i1, c51923_g1_i1, c62076_g9_i1, c60143_g14_i4, c53824_g1_i2, c61450_g9_i8, c19567_g1_i1, c62081_g1_i6, c15201_g1_i1, c22739_g2_i1, c53394_g4_i1, c59469_g1_i4
methylation	17	c62639_g5_i3, c64203_g4_i3, c57339_g5_i4, c32358_g1_i1, c59728_g1_i3, c52021_g1_i1, c54607_g1_i2, c59502_g1_i5, c51782_g1_i3, c56440_g1_i4, c64294_g1_i1, c63264_g4_i3, c62326_g5_i14, c62780_g1_i6, c63332_g14_i2, c63894_g4_i2, c56087_g1_i1
canonical Wnt signaling pathway	17	c59469_g2_i1, c43995_g1_i1, c59362_g4_i1, c59785_g1_i12, c52386_g1_i4, c56744_g3_i6, c63059_g13_i1, c57852_g1_i1, c60729_g13_i7, c59765_g3_i1, c64046_g4_i2, c64046_g5_i1, c52757_g1_i3, c60704_g1_i1, c60365_g1_i9, c63443_g4_i1, c62112_g3_i1
negative regulation of protein ubiquitination	17	c59469_g2_i1, c37552_g1_i1, c58542_g17_i1, c60363_g2_i1, c57430_g1_i2, c59814_g10_i3, c59993_g2_i5, c8634_g1_i1, c55253_g1_i1, c60407_g1_i1, c61260_g3_i7, c49257_g1_i1, c60823_g1_i2, c15201_g1_i1, c60416_g3_i1, c60416_g7_i3, c49600_g1_i1
response to hypoxia	17	c55673_g2_i1, c59469_g2_i1, c68689_g1_i1, c61630_g4_i1, c62733_g6_i1, c52386_g1_i4, c2056_g1_i1, c64304_g1_i1, c54905_g1_i1, c63004_g1_i1, c49711_g1_i1, c60734_g2_i8, c60615_g4_i6, c22398_g1_i2, c64080_g5_i4, c63243_g1_i3, c63610_g1_i7
positive regulation of protein catabolic process	17	c64091_g2_i1, c49207_g1_i1, c59362_g4_i1, c60045_g2_i7, c63292_g1_i6, c63632_g3_i2, c60731_g6_i3, c61487_g3_i2, c62843_g6_i1, c61487_g1_i1, c64275_g1_i1, c55708_g1_i1, c21458_g1_i2, c62894_g2_i1, c20281_g1_i1, c51757_g1_i1, c62751_g2_i1
fat cell differentiation	17	c63632_g10_i1, c62177_g11_i1, c43995_g1_i1, c61836_g3_i8, c16337_g1_i1, c56644_g1_i3, c1292_g1_i1, c60447_g13_i5, c63503_g13_i2, c62468_g1_i5, c60981_g3_i2, c60526_g2_i1, c59439_g1_i2, c20281_g1_i1, c61321_g3_i1, c63100_g13_i5, c64039_g6_i2
lung development	17	c16152_g1_i2, c63006_g5_i1, c59362_g4_i1, c61097_g1_i1, c58603_g1_i10, c61297_g2_i3, c60315_g5_i1, c34386_g1_i1, c62167_g2_i3, c17233_g1_i1, c61067_g11_i1, c59304_g1_i3, c55291_g2_i2, c56401_g4_i1, c62424_g16_i1, c63336_g5_i6, c1462_g1_i1
kidney development	17	c60789_g10_i1, c62704_g2_i1, c59822_g1_i3, c59979_g10_i2, c58603_g1_i10, c62167_g1_i2, c60364_g1_i1, c60454_g1_i4, c61096_g1_i1, c47923_g3_i1, c60981_g3_i2, c54572_g1_i1, c56346_g1_i1, c59832_g22_i1, c63720_g2_i2, c58619_g2_i2, c62692_g6_i2
protein K48-linked ubiquitination	17	c60945_g1_i1, c56445_g1_i4, c58177_g2_i4, c59649_g4_i3, c63632_g3_i2, c63199_g13_i1, c44361_g3_i2, c52071_g2_i1, c63872_g4_i1, c60426_g4_i4, c53843_g3_i2, c52718_g1_i2, c59943_g6_i3, c59943_g5_i1, c61950_g4_i2, c58629_g4_i1, c2936_g1_i1
receptor-mediated endocytosis	17	c63472_g15_i1, c59120_g1_i1, c59808_g3_i3, c51055_g1_i2, c59602_g10_i1, c1330_g1_i2, c18473_g1_i1, c61396_g11_i3, c60729_g13_i7, c63872_g8_i2, c60484_g2_i1, c61704_g2_i1, c47876_g1_i1, c18444_g1_i1, c62616_g3_i4, c63837_g10_i18, c13917_g1_i1
palate development	17	c33506_g1_i1, c62317_g1_i1, c59362_g4_i1, c61233_g2_i1, c62167_g2_i3, c60949_g3_i2, c62263_g1_i5, c63125_g13_i5, c63160_g3_i1, c64046_g4_i2, c59304_g1_i3, c60981_g3_i2, c64046_g5_i1, c56346_g1_i1, c60923_g8_i1, c43712_g1_i3, c58619_g2_i2
glucose homeostasis	17	c49207_g1_i1, c1326_g1_i2, c52843_g3_i1, c60364_g1_i1, c61844_g6_i1, c48197_g1_i1, c58315_g1_i1, c62053_g1_i8, c62468_g1_i5, c62626_g4_i2, c42937_g1_i1, c51923_g1_i1, c62424_g16_i1, c60773_g5_i2, c49257_g1_i1, c58556_g1_i2, c1854_g1_i1
response to oxidative stress	16	c62048_g1_i5, c63386_g7_i4, c58360_g4_i1, c53981_g2_i3, c62367_g1_i10, c62931_g13_i9, c32920_g1_i1, c63356_g11_i2, c57218_g1_i1, c59659_g10_i5, c51013_g1_i1, c59706_g1_i2, c60492_g1_i1, c62502_g12_i4, c17253_g1_i1, c62692_g6_i2
cytoskeleton organization	16	c63625_g10_i4, c51769_g1_i1, c59516_g1_i1, c62347_g2_i2, c59859_g5_i1, c313_g1_i1, c36702_g1_i1, c53843_g3_i2, c56152_g1_i3, c63823_g1_i1, c33059_g1_i1, c59610_g7_i1, c60973_g9_i1, c60531_g1_i3, c63501_g12_i1, c62966_g12_i5
negative regulation of cell migration	16	c51998_g1_i1, c51998_g2_i1, c68266_g1_i1, c54542_g1_i3, c63744_g8_i1, c50361_g3_i1, c51533_g1_i1, c58181_g2_i3, c60176_g4_i1, c62952_g1_i1, c63818_g9_i1, c58477_g1_i3, c62434_g1_i3, c51674_g1_i1, c61925_g1_i1, c62112_g3_i1
cell morphogenesis	16	c56136_g1_i1, c66145_g1_i1, c62053_g1_i8, c44768_g2_i1, c62467_g1_i3, c47923_g3_i1, c44768_g1_i1, c59905_g6_i2, c60328_g2_i1, c47876_g1_i1, c62275_g13_i4, c60973_g9_i1, c59350_g3_i7, c59385_g1_i2, c55703_g2_i3, c63388_g3_i1
negative regulation of NF-kappaB transcription factor activity	16	c43995_g1_i1, c63632_g3_i2, c60022_g14_i7, c61804_g13_i8, c63961_g7_i4, c38986_g1_i2, c46313_g1_i1, c61582_g1_i5, c8634_g1_i1, c12942_g1_i1, c55637_g1_i2, c51061_g1_i1, c60734_g2_i8, c37544_g1_i1, c60416_g3_i1, c60416_g7_i3
positive regulation of defense response to virus by host	16	c61962_g4_i2, c61431_g1_i2, c60405_g1_i3, c31686_g1_i1, c50108_g2_i1, c60185_g1_i2, c43160_g1_i1, c62040_g9_i1, c2056_g1_i1, c63528_g2_i3, c55542_g1_i3, c58670_g2_i1, c63213_g1_i1, c62206_g9_i1, c54818_g1_i1, c61856_g2_i1
positive regulation of peptidyl-serine phosphorylation	16	c59362_g4_i1, c63449_g7_i2, c62624_g6_i1, c52619_g2_i1, c63059_g13_i1, c63518_g4_i2, c74729_g1_i1, c57852_g1_i1, c62570_g2_i4, c56755_g1_i4, c58439_g2_i3, c23497_g1_i1, c63823_g1_i1, c41661_g2_i1, c60416_g3_i1, c60416_g7_i3
ER to Golgi vesicle-mediated transport	16	c62492_g5_i3, c64386_g1_i1, c62294_g1_i4, c61985_g9_i1, c63702_g6_i1, c53568_g2_i1, c63252_g1_i1, c60022_g3_i1, c64027_g1_i2, c63523_g10_i4, c39694_g1_i1, c18823_g1_i1, c58971_g1_i7, c62751_g2_i1, c57403_g2_i1, c61617_g14_i1
anterior/posterior pattern specification	16	c16152_g1_i2, c62861_g3_i3, c45052_g1_i1, c59002_g3_i3, c62087_g1_i4, c59909_g2_i1, c60576_g2_i2, c61384_g3_i3, c63607_g2_i3, c62588_g11_i3, c59304_g1_i3, c64174_g8_i1, c61043_g6_i1, c61354_g13_i1, c54466_g2_i3, c62389_g2_i2
positive regulation of NF-kappaB transcription factor activity	15	c56136_g1_i1, c50661_g1_i3, c59362_g4_i1, c61810_g1_i2, c59885_g1_i3, c49231_g2_i2, c61427_g1_i5, c63518_g4_i2, c60022_g14_i7, c60407_g2_i1, c61542_g8_i6, c5317_g1_i1, c63641_g5_i1, c15201_g1_i1, c62255_g2_i1
positive regulation of angiogenesis	15	c59362_g4_i1, c61097_g1_i1, c68266_g1_i1, c70091_g1_i1, c44906_g1_i3, c63518_g4_i2, c56486_g1_i1, c18009_g1_i1, c59744_g1_i1, c63280_g1_i2, c3094_g1_i1, c60773_g5_i2, c55158_g1_i1, c62653_g7_i1, c64024_g19_i1
histone H3 acetylation	15	c52071_g1_i2, c55878_g2_i1, c56163_g3_i1, c60568_g2_i1, c56163_g2_i5, c63295_g1_i5, c56957_g1_i1, c60583_g2_i3, c36801_g1_i1, c59714_g5_i2, c59905_g6_i2, c56252_g1_i3, c62334_g2_i1, c49039_g1_i2, c44189_g1_i1
negative regulation of cysteine-type endopeptidase activity involved in apoptotic process	15	c43995_g1_i1, c42942_g1_i2, c62699_g2_i6, c1292_g1_i1, c57812_g3_i1, c63961_g7_i4, c59779_g1_i4, c49310_g1_i1, c46313_g1_i1, c62570_g2_i4, c49746_g1_i3, c63280_g1_i2, c59266_g1_i1, c60416_g3_i1, c60416_g7_i3
cellular oxidant detoxification	15	c61744_g2_i1, c62189_g6_i1, c58360_g4_i1, c62624_g6_i1, c72023_g1_i1, c1292_g1_i1, c51413_g2_i2, c32920_g1_i1, c53839_g5_i1, c51553_g1_i1, c57218_g1_i1, c63888_g4_i1, c17253_g1_i1, c49600_g1_i1, c61130_g13_i1
ER-associated ubiquitin-dependent protein catabolic process	15	c63111_g1_i9, c73955_g1_i1, c37597_g1_i1, c62189_g6_i1, c60399_g1_i4, c58969_g1_i1, c51950_g1_i1, c52718_g1_i2, c45153_g1_i1, c62483_g5_i1, c15033_g1_i1, c18608_g1_i1, c54937_g1_i1, c55852_g1_i1, c64312_g1_i1
calcium ion transmembrane transport	15	c62280_g13_i5, c62664_g1_i6, c63367_g7_i4, c56795_g1_i3, c59055_g3_i2, c60944_g1_i1, c63262_g1_i4, c58879_g1_i2, c60944_g3_i1, c61174_g2_i1, c66196_g1_i1, c63262_g2_i8, c64023_g13_i1, c60898_g5_i2, c62437_g14_i5
lamellipodium assembly	15	c51774_g1_i1, c60519_g4_i2, c66145_g1_i1, c61114_g5_i3, c60811_g8_i1, c64141_g3_i1, c54464_g3_i1, c41839_g1_i1, c52686_g2_i1, c49536_g1_i2, c61200_g21_i1, c58828_g2_i1, c5680_g1_i1, c60531_g1_i3, c61014_g9_i1
cell redox homeostasis	14	c62877_g1_i1, c62189_g6_i1, c60045_g2_i7, c58958_g5_i1, c57278_g5_i1, c70134_g1_i1, c1292_g1_i1, c68052_g1_i1, c60346_g2_i1, c53839_g5_i1, c1835_g1_i1, c59733_g1_i2, c61976_g7_i1, c61130_g13_i1
cellular response to organic cyclic compound	14	c62326_g2_i2, c55302_g1_i1, c58246_g2_i1, c61630_g4_i1, c37669_g1_i2, c52619_g2_i1, c62843_g6_i1, c63090_g10_i5, c50394_g1_i1, c62424_g16_i1, c41661_g2_i1, c43815_g1_i1, c57284_g1_i5, c4289_g1_i1
hematopoietic progenitor cell differentiation	14	c60789_g10_i1, c60811_g13_i2, c59960_g2_i3, c62588_g2_i2, c62167_g2_i3, c60667_g3_i1, c63160_g3_i1, c41661_g2_i1, c63558_g11_i4, c58828_g2_i1, c63160_g1_i1, c51431_g1_i3, c3896_g1_i1, c4547_g1_i1
embryonic digit morphogenesis	14	c57502_g3_i1, c59362_g4_i1, c29400_g1_i1, c63948_g11_i2, c63125_g13_i5, c55708_g1_i1, c59304_g1_i3, c62267_g4_i10, c57596_g3_i2, c61043_g6_i1, c43712_g1_i3, c54609_g3_i1, c61354_g13_i1, c61925_g1_i1
cell-matrix adhesion	14	c70000_g1_i1, c37552_g1_i1, c62211_g1_i3, c49254_g2_i1, c34386_g1_i1, c13093_g1_i1, c58494_g1_i1, c73960_g1_i1, c42808_g2_i2, c63948_g11_i2, c62532_g11_i3, c58398_g1_i1, c60602_g14_i4, c64019_g1_i1
regulation of catalytic activity	14	c63880_g1_i9, c53828_g1_i2, c16792_g1_i1, c61938_g1_i16, c55444_g2_i1, c56227_g1_i1, c1305_g1_i1, c59859_g4_i1, c58120_g1_i2, c70042_g1_i1, c66804_g1_i1, c61306_g1_i6, c60773_g5_i2, c56959_g3_i2
protein homotetramerization	14	c45167_g2_i1, c61110_g12_i1, c70100_g1_i1, c59832_g20_i1, c62722_g15_i4, c72054_g1_i1, c61289_g1_i1, c58580_g1_i3, c62626_g4_i2, c63044_g1_i6, c51013_g1_i1, c17253_g1_i1, c74668_g1_i1, c63968_g14_i1
negative regulation of protein binding	14	c33506_g1_i1, c60576_g2_i2, c61982_g2_i1, c59785_g1_i12, c75526_g1_i1, c62624_g6_i1, c60602_g17_i1, c17627_g1_i1, c72197_g1_i1, c60739_g4_i1, c61283_g4_i1, c62616_g3_i4, c64080_g5_i4, c58778_g1_i4
actin cytoskeleton reorganization	14	c57139_g4_i1, c61952_g3_i3, c61123_g2_i4, c38372_g1_i1, c60043_g3_i2, c61952_g1_i3, c52619_g2_i1, c63003_g2_i4, c58478_g1_i3, c63003_g5_i3, c52686_g2_i1, c1034_g1_i1, c25623_g1_i1, c61142_g1_i2
nervous system development	14	c61764_g2_i4, c59729_g2_i2, c62089_g14_i1, c68383_g1_i1, c75526_g1_i1, c48628_g1_i3, c62710_g8_i2, c62089_g4_i3, c60689_g1_i1, c60785_g8_i1, c58619_g5_i1, c60108_g1_i1, c64024_g19_i1, c8636_g1_i1
protein peptidyl-prolyl isomerization	14	c43772_g1_i3, c64023_g2_i1, c48394_g1_i1, c8123_g1_i1, c57514_g1_i2, c59557_g1_i1, c57806_g1_i2, c55463_g1_i2, c62773_g7_i1, c47991_g2_i2, c63149_g4_i4, c18143_g1_i1, c60044_g1_i1, c8071_g1_i1
positive regulation of translation	14	c59469_g2_i1, c60509_g2_i1, c57083_g1_i1, c68062_g1_i1, c52363_g1_i1, c63053_g4_i3, c55830_g2_i1, c58964_g3_i1, c60851_g10_i4, c63280_g1_i2, c18057_g2_i1, c60467_g10_i3, c57761_g2_i4, c62081_g1_i6
cell surface receptor signaling pathway	14	c59406_g2_i3, c60745_g10_i5, c47168_g1_i1, c62016_g19_i2, c59190_g1_i2, c62468_g1_i5, c23497_g1_i1, c61220_g1_i2, c54777_g1_i2, c58770_g4_i4, c59816_g3_i2, c41526_g1_i1, c57071_g1_i3, c58277_g1_i3
positive regulation of phosphatidylinositol 3-kinase signaling	14	c52881_g2_i1, c63388_g10_i1, c61180_g6_i1, c63016_g1_i1, c63287_g4_i1, c70002_g1_i1, c61487_g3_i2, c56486_g1_i1, c58242_g9_i1, c59744_g1_i1, c58629_g4_i1, c62653_g7_i1, c51431_g1_i3, c43612_g1_i4
positive regulation of protein targeting to mitochondrion	14	c63254_g11_i5, c66660_g1_i1, c56279_g3_i1, c60988_g1_i4, c60820_g2_i6, c1213_g1_i1, c62755_g1_i1, c17323_g1_i1, c59943_g5_i1, c51782_g1_i3, c55291_g2_i2, c57930_g2_i1, c53457_g2_i2, c15231_g1_i1
brain development	14	c58603_g1_i10, c61035_g14_i1, c52347_g1_i1, c63073_g3_i3, c63386_g2_i9, c62263_g1_i5, c61533_g12_i3, c60129_g2_i1, c33059_g1_i1, c61092_g15_i2, c61043_g6_i1, c63243_g1_i3, c61321_g3_i1, c37772_g1_i2
skeletal system development	14	c33506_g1_i1, c63006_g5_i1, c59469_g2_i1, c53886_g1_i2, c59960_g2_i3, c61233_g2_i1, c61698_g5_i7, c52363_g1_i1, c72197_g1_i1, c63125_g13_i5, c73938_g1_i1, c60583_g2_i3, c57596_g3_i2, c57264_g1_i1
positive regulation of protein kinase B signaling	14	c35684_g1_i1, c56136_g1_i1, c17771_g1_i1, c61180_g6_i1, c49246_g1_i1, c1292_g1_i1, c49310_g1_i1, c57131_g2_i3, c63503_g13_i2, c58398_g1_i1, c63280_g1_i2, c41661_g2_i1, c62653_g7_i1, c59217_g7_i1
G1/S transition of mitotic cell cycle	14	c58295_g2_i3, c15269_g1_i1, c42942_g1_i2, c70373_g1_i1, c59296_g1_i1, c63160_g3_i1, c49125_g1_i1, c56249_g1_i2, c60031_g2_i1, c60114_g1_i2, c62369_g2_i3, c8220_g1_i1, c1854_g1_i1, c4289_g1_i1
positive regulation of protein phosphorylation	14	c45782_g1_i2, c9495_g1_i1, c63713_g4_i3, c59785_g1_i12, c59280_g6_i1, c17211_g1_i1, c61067_g11_i1, c60699_g1_i3, c52181_g1_i1, c18143_g1_i1, c45515_g1_i1, c59439_g1_i2, c53394_g4_i1, c61014_g9_i1
regulation of gene expression	14	c62861_g3_i3, c58022_g6_i5, c59221_g1_i3, c61964_g12_i3, c52619_g2_i1, c61454_g3_i11, c59584_g3_i1, c60565_g2_i5, c51823_g1_i1, c60051_g1_i3, c61439_g1_i5, c60877_g2_i2, c55608_g1_i1, c8220_g1_i1
response to UV	14	c62813_g2_i3, c62001_g7_i1, c42942_g1_i2, c2056_g1_i1, c56446_g6_i2, c61950_g4_i2, c51923_g1_i1, c61283_g4_i1, c64100_g2_i3, c62502_g12_i4, c58542_g5_i1, c62081_g1_i6, c52325_g1_i1, c61608_g7_i1
cellular response to lipopolysaccharide	13	c68061_g1_i1, c62189_g6_i1, c63101_g1_i1, c59746_g4_i1, c56317_g1_i1, c60949_g3_i2, c63356_g11_i2, c56576_g2_i7, c61283_g4_i1, c64025_g4_i2, c48026_g1_i1, c55445_g1_i1, c61371_g3_i3
positive regulation of fibroblast proliferation	13	c59362_g4_i1, c17274_g1_i1, c52824_g4_i1, c2056_g1_i1, c62396_g3_i7, c23497_g1_i1, c59152_g1_i3, c52757_g1_i3, c57081_g1_i2, c59375_g1_i2, c60877_g2_i2, c61931_g3_i1, c8220_g1_i1
nucleosome assembly	13	c62089_g14_i1, c66387_g1_i1, c16446_g1_i1, c56163_g3_i1, c61944_g1_i2, c56501_g1_i7, c56163_g2_i5, c62089_g4_i3, c63219_g2_i10, c56048_g6_i1, c68566_g1_i1, c59905_g6_i2, c59989_g19_i5
regulation of Rho protein signal transduction	13	c35684_g1_i1, c61580_g3_i7, c52497_g4_i2, c54464_g3_i1, c52497_g1_i2, c59569_g14_i7, c61791_g1_i4, c63646_g2_i3, c60061_g6_i1, c63108_g7_i9, c61142_g1_i2, c63789_g2_i2, c60317_g13_i1
positive regulation of catalytic activity	13	c5522_g1_i1, c63899_g6_i1, c54449_g1_i1, c61452_g4_i7, c59457_g3_i1, c59993_g2_i5, c56859_g4_i2, c71936_g1_i1, c56396_g2_i1, c3094_g1_i1, c60407_g1_i1, c61906_g5_i1, c52325_g1_i1
regulation of protein stability	13	c5522_g1_i1, c55544_g2_i1, c62001_g7_i1, c63254_g11_i5, c45782_g1_i2, c54632_g1_i1, c59814_g10_i3, c63059_g13_i1, c57852_g1_i1, c19629_g1_i1, c49039_g1_i2, c53457_g2_i2, c4408_g1_i1
double-strand break repair	13	c52103_g1_i1, c64386_g1_i1, c58177_g2_i4, c59257_g1_i6, c54321_g1_i2, c59635_g2_i3, c52159_g3_i1, c54877_g1_i3, c61250_g12_i5, c62744_g8_i2, c58439_g2_i3, c61439_g1_i5, c64104_g7_i1
positive regulation of endothelial cell proliferation	13	c62704_g2_i1, c59362_g4_i1, c17274_g1_i1, c59909_g2_i1, c61630_g4_i1, c44906_g1_i3, c63518_g4_i2, c48409_g1_i4, c59744_g1_i1, c55158_g1_i1, c62653_g7_i1, c50140_g1_i2, c64024_g19_i1
wound healing	13	c59362_g4_i1, c50361_g3_i1, c62167_g2_i3, c52619_g2_i1, c13093_g1_i1, c59204_g2_i1, c60176_g4_i1, c17627_g1_i1, c61832_g2_i7, c64080_g5_i4, c61925_g1_i1, c62002_g3_i2, c50675_g1_i1
RNA phosphodiester bond hydrolysis, endonucleolytic	13	c63413_g5_i1, c70362_g1_i1, c60449_g3_i4, c57531_g1_i1, c63107_g6_i7, c62386_g3_i3, c62396_g3_i7, c59408_g2_i2, c59789_g3_i2, c17899_g1_i1, c55444_g1_i3, c58054_g2_i4, c34379_g1_i1
positive regulation of protein binding	13	c37552_g1_i1, c59362_g4_i1, c61630_g4_i1, c64260_g1_i1, c58523_g3_i2, c56764_g2_i1, c63503_g13_i2, c45515_g1_i1, c58828_g2_i1, c55703_g2_i3, c60416_g3_i1, c60416_g7_i3, c61603_g3_i4
Rho protein signal transduction	13	c57502_g3_i1, c63463_g4_i5, c61982_g2_i1, c52619_g2_i1, c63059_g13_i1, c57852_g1_i1, c61696_g1_i1, c62467_g1_i3, c54572_g1_i1, c43318_g1_i1, c61982_g7_i1, c63496_g1_i3, c56196_g1_i1
negative regulation of inflammatory response	13	c49246_g1_i1, c60523_g6_i2, c37829_g1_i1, c51805_g1_i1, c63127_g2_i3, c52386_g1_i4, c64275_g1_i1, c60349_g4_i1, c63073_g3_i3, c56576_g2_i7, c58884_g1_i2, c58554_g1_i6, c64080_g5_i4
cellular response to UV	13	c63462_g3_i5, c51998_g1_i1, c51998_g2_i1, c62638_g8_i2, c52572_g1_i1, c63127_g2_i3, c62617_g1_i8, c57430_g1_i2, c57812_g3_i1, c50114_g1_i4, c55291_g2_i2, c60675_g10_i1, c62490_g7_i1
cilium assembly	13	c61579_g8_i1, c20501_g1_i1, c61836_g3_i8, c59768_g1_i1, c61123_g2_i4, c61474_g1_i10, c73921_g1_i1, c68239_g1_i1, c59850_g2_i1, c62263_g1_i5, c59832_g22_i1, c63227_g1_i6, c62801_g4_i2
retrograde transport, endosome to Golgi	13	c63761_g3_i7, c58329_g1_i8, c61488_g12_i1, c9237_g1_i1, c50281_g1_i1, c61967_g3_i7, c58807_g2_i2, c52249_g1_i2, c54679_g2_i1, c51757_g1_i1, c62437_g14_i5, c4408_g1_i1, c64134_g7_i1
cellular response to hypoxia	13	c56136_g1_i1, c61530_g6_i9, c29400_g1_i1, c68052_g1_i1, c59274_g1_i1, c54913_g1_i4, c63468_g9_i1, c68159_g1_i1, c60407_g1_i1, c60467_g10_i3, c15033_g1_i1, c62112_g3_i1, c59989_g19_i5
autophagy	13	c49207_g1_i1, c58954_g1_i1, c72480_g1_i1, c55091_g1_i4, c70338_g1_i1, c51923_g1_i1, c61910_g5_i2, c60759_g10_i1, c20281_g1_i1, c18608_g1_i1, c60382_g2_i1, c55048_g1_i3, c55564_g1_i4
positive regulation of protein ubiquitination	13	c15314_g1_i1, c56663_g1_i4, c59541_g4_i2, c64275_g1_i1, c38986_g1_i2, c46313_g1_i1, c36830_g1_i1, c60729_g5_i1, c61686_g2_i3, c51061_g1_i1, c61361_g5_i14, c58629_g4_i1, c15033_g1_i1
outflow tract morphogenesis	12	c60447_g13_i5, c63125_g13_i5, c17274_g1_i1, c59905_g6_i2, c60773_g5_i2, c58566_g2_i1, c58971_g1_i7, c61487_g3_i2, c59520_g2_i2, c60949_g3_i2, c61321_g3_i1, c61487_g1_i1
regulation of cell migration	12	c63003_g5_i3, c37552_g1_i1, c70063_g1_i1, c57253_g1_i1, c63287_g4_i1, c59905_g6_i2, c49254_g2_i1, c61200_g21_i1, c64095_g5_i4, c60973_g9_i1, c63003_g2_i4, c58555_g1_i4
male gonad development	12	c52103_g1_i1, c53839_g5_i1, c63160_g3_i1, c49746_g1_i3, c59362_g4_i1, c60981_g3_i2, c49246_g1_i1, c9495_g1_i1, c9701_g1_i1, c57081_g1_i2, c61354_g13_i1, c62112_g3_i1
microtubule-based movement	12	c59479_g1_i5, c63842_g8_i7, c4861_g1_i1, c51848_g1_i1, c57989_g2_i1, c60312_g6_i3, c51664_g2_i3, c56285_g2_i2, c63284_g1_i4, c56672_g1_i3, c49283_g1_i1, c63080_g11_i4
steroid hormone mediated signaling pathway	12	c64080_g7_i1, c64080_g11_i3, c1335_g1_i1, c60269_g1_i2, c63382_g9_i5, c51263_g2_i1, c62809_g11_i1, c61896_g4_i4, c61896_g5_i5, c64080_g5_i4, c51263_g1_i1, c62389_g2_i2
endosomal transport	12	c37436_g1_i1, c58242_g9_i1, c60839_g4_i1, c62479_g6_i1, c60759_g9_i5, c56989_g2_i1, c63059_g13_i1, c60277_g2_i6, c45561_g2_i1, c57852_g1_i1, c61371_g3_i3, c51731_g1_i1
cellular protein localization	12	c59362_g4_i1, c62783_g3_i1, c47848_g1_i1, c62310_g1_i6, c72122_g1_i1, c57885_g2_i1, c60853_g2_i1, c63059_g13_i1, c59520_g2_i2, c61321_g3_i1, c57852_g1_i1, c73960_g1_i1
protein K11-linked ubiquitination	12	c1213_g1_i1, c63812_g13_i2, c59943_g5_i1, c61950_g4_i2, c68194_g1_i1, c56333_g3_i6, c59649_g4_i3, c62594_g5_i1, c68085_g1_i1, c59886_g8_i3, c44361_g3_i2, c52071_g2_i1
protein processing	12	c44458_g1_i1, c62263_g1_i5, c59304_g1_i3, c60767_g5_i2, c31649_g1_i1, c54449_g1_i1, c62275_g13_i4, c62475_g1_i3, c60558_g4_i1, c52325_g1_i1, c59548_g2_i7, c61608_g7_i1
cellular response to mechanical stimulus	12	c50661_g1_i3, c8609_g1_i1, c56576_g2_i7, c62167_g3_i1, c32580_g1_i2, c58230_g3_i4, c62455_g5_i2, c62200_g14_i1, c17620_g1_i1, c59548_g2_i7, c61014_g9_i1, c63691_g4_i1
Ras protein signal transduction	12	c59296_g1_i1, c54849_g1_i5, c19409_g1_i1, c63895_g8_i2, c56721_g1_i2, c38372_g1_i1, c62885_g1_i2, c59266_g1_i1, c63207_g13_i1, c33316_g1_i1, c60877_g2_i2, c52100_g1_i1
positive regulation of JNK cascade	12	c61831_g3_i1, c63003_g5_i3, c8609_g1_i1, c60759_g2_i2, c63837_g13_i2, c32580_g1_i2, c61449_g10_i1, c34386_g1_i1, c63059_g13_i1, c57264_g1_i1, c57852_g1_i1, c63003_g2_i4
protein localization	12	c60100_g1_i1, c60700_g9_i1, c63750_g4_i4, c61264_g1_i2, c63309_g1_i3, c63820_g2_i1, c51606_g2_i1, c60100_g7_i1, c59266_g1_i1, c63450_g1_i1, c53394_g4_i1, c54905_g1_i1
extracellular matrix organization	12	c34206_g1_i2, c62877_g1_i1, c53839_g5_i1, c55817_g1_i1, c60739_g4_i1, c60851_g10_i4, c63207_g14_i2, c57218_g1_i1, c59905_g6_i2, c62465_g3_i2, c62167_g2_i3, c52159_g3_i1
positive regulation of proteasomal ubiquitin-dependent protein catabolic process	12	c56351_g1_i2, c57243_g1_i1, c64386_g1_i1, c61232_g1_i3, c47848_g1_i1, c56663_g1_i4, c63713_g4_i3, c59785_g1_i12, c62616_g3_i4, c61172_g3_i1, c59280_g6_i1, c53394_g4_i1
positive regulation of cell growth	12	c17233_g1_i1, c55830_g2_i1, c44458_g1_i1, c9701_g1_i1, c49231_g2_i2, c61306_g6_i4, c62112_g3_i1, c63059_g13_i1, c57812_g3_i1, c57852_g1_i1, c38986_g1_i2, c62070_g3_i1
nucleic acid phosphodiester bond hydrolysis	12	c54877_g1_i3, c61250_g12_i5, c39679_g1_i2, c61217_g11_i4, c73931_g1_i1, c62802_g5_i1, c62843_g3_i1, c52114_g1_i2, c64397_g1_i1, c62148_g3_i5, c62617_g1_i8, c63806_g2_i3
cytokine-mediated signaling pathway	12	c56008_g1_i1, c56876_g3_i4, c57224_g1_i2, c57243_g1_i1, c62953_g7_i1, c4452_g1_i1, c60328_g2_i1, c62424_g16_i1, c57968_g3_i5, c58685_g19_i9, c59865_g8_i1, c73917_g1_i1
chemical synaptic transmission	11	c19629_g1_i1, c62280_g13_i5, c63948_g11_i2, c63004_g1_i1, c60757_g3_i5, c63262_g2_i8, c63262_g1_i4, c54448_g3_i1, c1291_g1_i1, c33316_g1_i1, c62519_g4_i5
bone development	11	c58452_g1_i1, c62263_g1_i5, c64091_g1_i1, c63449_g13_i1, c58246_g2_i1, c63517_g3_i8, c37669_g1_i2, c61043_g6_i1, c64446_g1_i1, c58671_g1_i10, c60708_g10_i2
ossification	11	c58870_g5_i2, c62700_g11_i1, c61283_g4_i1, c60315_g5_i1, c61896_g5_i5, c34386_g1_i1, c70084_g1_i1, c41526_g1_i1, c55388_g3_i1, c57264_g1_i1, c63335_g11_i5
negative regulation of protein kinase activity	11	c46313_g1_i1, c61831_g3_i1, c12942_g1_i1, c59768_g1_i1, c32580_g1_i2, c51962_g1_i2, c57596_g3_i2, c59785_g1_i12, c70091_g1_i1, c62624_g6_i1, c59865_g8_i1
positive regulation of substrate adhesion-dependent cell spreading	11	c42808_g2_i2, c45189_g2_i1, c61114_g5_i3, c61123_g2_i4, c58828_g2_i1, c49231_g2_i2, c11208_g1_i2, c63059_g13_i1, c57852_g1_i1, c60317_g13_i1, c61014_g9_i1
single organismal cell-cell adhesion	11	c34350_g1_i1, c42808_g2_i2, c63948_g11_i2, c56136_g1_i1, c60510_g2_i1, c62371_g1_i2, c57049_g1_i4, c61809_g11_i2, c54818_g1_i1, c62002_g3_i2, c62159_g15_i1
positive regulation of bone mineralization	11	c55147_g3_i1, c62704_g2_i1, c59002_g3_i3, c59909_g2_i1, c61630_g4_i1, c41661_g2_i1, c62275_g13_i4, c60704_g1_i1, c52386_g1_i4, c43712_g1_i3, c60949_g3_i2
lysosome organization	11	c73938_g1_i1, c62700_g4_i1, c53886_g1_i2, c63099_g1_i2, c60125_g4_i1, c45515_g1_i1, c23242_g1_i1, c61356_g1_i1, c61371_g3_i3, c62914_g4_i3, c55564_g1_i4
erythrocyte differentiation	11	c62863_g14_i5, c17239_g1_i1, c55673_g2_i1, c58246_g2_i1, c49246_g1_i1, c61896_g5_i5, c55703_g2_i3, c52325_g1_i1, c56957_g1_i1, c60009_g3_i2, c66227_g1_i1
negative regulation of epithelial cell proliferation	11	c60447_g13_i5, c62263_g1_i5, c60551_g3_i3, c59362_g4_i1, c63101_g1_i1, c63174_g10_i3, c41661_g2_i1, c60704_g1_i1, c62112_g3_i1, c60949_g3_i2, c68229_g1_i1
visual perception	11	c62280_g13_i5, c60334_g2_i1, c61446_g2_i7, c60364_g1_i1, c62493_g5_i3, c60813_g11_i1, c62519_g4_i5, c64081_g4_i6, c57038_g1_i1, c62914_g4_i3, c57200_g1_i1
protein glycosylation	11	c61432_g9_i2, c61457_g1_i5, c61668_g2_i5, c62492_g5_i3, c61841_g2_i1, c73933_g1_i1, c62026_g5_i1, c63362_g3_i12, c56653_g1_i2, c52363_g1_i1, c2996_g1_i1
visual learning	11	c61601_g1_i2, c15269_g1_i1, c37552_g1_i1, c62313_g1_i1, c60773_g5_i2, c64174_g8_i1, c60454_g1_i4, c62885_g1_i2, c61541_g3_i3, c52159_g3_i1, c54905_g1_i1
endoplasmic reticulum unfolded protein response	11	c62877_g1_i1, c8532_g1_i1, c52718_g1_i2, c62189_g6_i1, c17809_g1_i1, c58958_g5_i1, c37992_g1_i1, c56756_g1_i4, c60364_g1_i1, c60399_g1_i4, c52363_g1_i1
regulation of cell growth	11	c42315_g1_i1, c58439_g2_i3, c71936_g1_i1, c26971_g1_i1, c64298_g1_i1, c57930_g2_i1, c61365_g21_i1, c34386_g1_i1, c70021_g1_i1, c71954_g1_i1, c61933_g5_i4
cytokinesis	11	c57730_g1_i1, c57139_g4_i1, c49746_g1_i3, c39694_g1_i1, c58138_g4_i1, c60100_g5_i4, c68266_g1_i1, c59832_g22_i1, c56964_g2_i1, c59963_g13_i1, c62221_g6_i1
protein autoubiquitination	11	c52679_g1_i1, c63091_g1_i6, c59943_g6_i3, c59943_g5_i1, c61950_g4_i2, c58177_g2_i4, c56467_g3_i2, c58629_g4_i1, c18608_g1_i1, c50474_g2_i1, c62895_g21_i1
liver development	11	c53456_g1_i2, c59979_g10_i2, c48077_g2_i1, c60699_g1_i3, c63449_g13_i1, c17274_g1_i1, c59905_g6_i2, c62424_g16_i1, c51606_g2_i1, c60315_g5_i1, c52386_g1_i4
spindle assembly	11	c45782_g1_i2, c63845_g3_i2, c58918_g1_i3, c63713_g4_i3, c58217_g1_i1, c62826_g5_i1, c61306_g6_i4, c62473_g1_i2, c15201_g1_i1, c59280_g6_i1, c62451_g2_i4
positive regulation of peptidyl-tyrosine phosphorylation	11	c58561_g1_i1, c63356_g11_i2, c23497_g1_i1, c59152_g1_i3, c62902_g13_i4, c63208_g7_i2, c60129_g2_i1, c60467_g10_i3, c59375_g1_i2, c57905_g1_i7, c64024_g19_i1
response to lipopolysaccharide	11	c61582_g1_i5, c63388_g10_i1, c59659_g10_i5, c60051_g1_i3, c62275_g13_i4, c47774_g1_i1, c59816_g3_i2, c63216_g3_i4, c59779_g1_i4, c22816_g1_i1, c63073_g3_i3
homophilic cell adhesion via plasma membrane adhesion molecules	11	c34350_g1_i1, c63449_g13_i1, c59472_g1_i2, c56230_g1_i2, c61904_g3_i2, c44614_g1_i1, c57750_g1_i2, c52347_g1_i1, c51074_g1_i1, c60513_g1_i1, c60805_g1_i2
membrane fusion	11	c8634_g1_i1, c58329_g1_i8, c10027_g1_i2, c61413_g1_i6, c61207_g5_i1, c54679_g2_i1, c34839_g1_i1, c61207_g7_i1, c50760_g1_i1, c62950_g2_i15, c61617_g14_i1
reactive oxygen species metabolic process	11	c53839_g5_i1, c60484_g2_i1, c51085_g1_i4, c62275_g13_i4, c63646_g2_i3, c22398_g1_i2, c59198_g1_i1, c34386_g1_i1, c59733_g1_i2, c63872_g8_i2, c60820_g2_i6
spermatid development	11	c61836_g3_i8, c59166_g1_i1, c55258_g3_i1, c62812_g6_i1, c9701_g1_i1, c49231_g2_i2, c63227_g1_i6, c58431_g1_i2, c68138_g1_i1, c61809_g11_i2, c61689_g1_i6
negative regulation of fat cell differentiation	11	c48107_g1_i1, c63503_g13_i2, c49207_g1_i1, c59362_g4_i1, c59768_g1_i1, c49246_g1_i1, c58958_g5_i1, c41661_g2_i1, c60704_g1_i1, c52386_g1_i4, c20281_g1_i1
double-strand break repair via homologous recombination	11	c60839_g4_i1, c48590_g1_i1, c62685_g3_i1, c62638_g8_i2, c62789_g1_i2, c61306_g6_i4, c72951_g1_i1, c74139_g1_i1, c59143_g5_i2, c61865_g2_i9, c62221_g6_i1
regulation of circadian rhythm	11	c61180_g4_i1, c60269_g1_i2, c61633_g3_i7, c62001_g7_i1, c51923_g1_i1, c61283_g4_i1, c63713_g4_i3, c58629_g4_i1, c64080_g5_i4, c71932_g1_i1, c59280_g6_i1
insulin receptor signaling pathway	11	c4540_g1_i1, c49207_g1_i1, c63823_g1_i1, c54698_g1_i3, c9495_g1_i1, c60140_g1_i2, c48172_g1_i1, c20281_g1_i1, c43770_g1_i1, c64250_g2_i1, c70373_g1_i1
B cell receptor signaling pathway	11	c56312_g3_i2, c17377_g1_i1, c63356_g11_i2, c60062_g4_i8, c60051_g1_i3, c7926_g1_i1, c51431_g1_i3, c54464_g3_i1, c60949_g3_i2, c60379_g2_i1, c63596_g2_i1
inner ear development	11	c61630_g4_i1, c62424_g16_i1, c60607_g3_i1, c56387_g1_i2, c59578_g8_i6, c70021_g1_i1, c62843_g6_i1, c58315_g1_i1, c2758_g1_i1, c4289_g1_i1, c22816_g1_i1
positive regulation of neuron differentiation	11	c62704_g2_i1, c62467_g1_i3, c61630_g4_i1, c61897_g3_i3, c52824_g4_i1, c57568_g1_i1, c57885_g2_i1, c59470_g1_i1, c61293_g3_i9, c61967_g3_i7, c60949_g3_i2
cellular iron ion homeostasis	11	c62704_g2_i1, c55673_g2_i1, c50216_g1_i5, c52757_g1_i3, c63837_g14_i1, c58111_g2_i1, c60773_g5_i2, c62722_g11_i1, c61888_g1_i2, c32883_g1_i1, c64275_g1_i1
positive regulation of sequence-specific DNA binding transcription factor activity	11	c56347_g2_i1, c60447_g13_i5, c14677_g1_i1, c60981_g3_i2, c59905_g6_i2, c61698_g5_i7, c57081_g1_i2, c60704_g1_i1, c61931_g3_i1, c59520_g2_i2, c60729_g13_i7
cell-cell adhesion	11	c41804_g1_i1, c61542_g8_i6, c56152_g1_i3, c59422_g1_i11, c61584_g16_i1, c63090_g10_i5, c60745_g10_i5, c63713_g4_i3, c62129_g7_i8, c60121_g1_i6, c62022_g5_i2
negative regulation of BMP signaling pathway	11	c63356_g11_i2, c63503_g13_i2, c59362_g4_i1, c62353_g7_i3, c56663_g1_i4, c56387_g1_i2, c61365_g21_i1, c61925_g1_i1, c62112_g3_i1, c22739_g2_i1, c4547_g1_i1
protein destabilization	10	c52038_g1_i1, c61232_g1_i3, c63101_g1_i1, c61630_g4_i1, c55291_g2_i2, c388_g1_i1, c19567_g1_i1, c57284_g1_i5, c68229_g1_i1, c49310_g1_i1
axon extension	10	c15269_g1_i1, c51774_g1_i1, c61480_g8_i3, c63267_g5_i6, c63287_g4_i1, c61200_g21_i1, c62923_g4_i1, c59785_g1_i12, c73907_g1_i1, c63638_g8_i1
tricarboxylic acid cycle	10	c42161_g2_i1, c59038_g6_i1, c18110_g1_i1, c4355_g1_i1, c50108_g2_i1, c73981_g1_i1, c54065_g1_i3, c58482_g2_i3, c63671_g7_i2, c18147_g1_i1
activation of MAPK activity	10	c58561_g1_i1, c59296_g1_i1, c63280_g1_i2, c61630_g4_i1, c62275_g13_i4, c64019_g1_i1, c60568_g2_i1, c60531_g1_i3, c58315_g1_i1, c63961_g7_i4
heart looping	10	c61221_g7_i1, c58542_g14_i1, c62263_g1_i5, c63125_g13_i5, c55708_g1_i1, c59362_g4_i1, c46657_g1_i1, c60773_g5_i2, c52386_g1_i4, c60949_g3_i2
regulation of apoptotic process	10	c15212_g1_i1, c20269_g1_i2, c17143_g1_i2, c57081_g1_i2, c62200_g14_i1, c52619_g2_i1, c62467_g10_i1, c63335_g11_i5, c60820_g2_i6, c71069_g1_i1
translational elongation	10	c59963_g10_i1, c62652_g5_i2, c54044_g1_i2, c70035_g1_i1, c61876_g2_i8, c58269_g3_i1, c62378_g8_i1, c47783_g1_i1, c50127_g1_i1, c43144_g1_i1
cation transmembrane transport	10	c22787_g1_i1, c60052_g1_i4, c56148_g1_i1, c63531_g5_i1, c61533_g15_i1, c61120_g1_i6, c63970_g3_i4, c56914_g1_i3, c8646_g1_i2, c60108_g1_i1
negative regulation of endopeptidase activity	10	c33506_g1_i1, c4502_g1_i1, c42934_g1_i2, c66273_g1_i1, c62341_g3_i1, c56396_g2_i1, c73457_g1_i1, c39777_g1_i1, c52716_g1_i1, c18678_g2_i1
lipid metabolic process	10	c60935_g5_i3, c61482_g17_i1, c58538_g1_i2, c60514_g6_i1, c61525_g1_i3, c62803_g1_i9, c61897_g3_i3, c60704_g1_i1, c18560_g1_i1, c52031_g2_i1
adult locomotory behavior	10	c51771_g1_i1, c61601_g1_i2, c61937_g4_i2, c54448_g3_i1, c61531_g5_i4, c62624_g6_i1, c1291_g1_i1, c45293_g1_i2, c54905_g1_i1, c58478_g1_i3
mRNA polyadenylation	10	c58863_g1_i5, c60721_g1_i1, c63397_g1_i1, c63101_g1_i1, c39579_g1_i1, c61837_g9_i1, c61241_g1_i2, c55368_g2_i2, c61490_g4_i3, c17690_g1_i1
substrate adhesion-dependent cell spreading	10	c63356_g11_i2, c55818_g1_i1, c62572_g2_i1, c25623_g1_i1, c60531_g1_i3, c42433_g1_i1, c49310_g1_i1, c59765_g3_i1, c60349_g4_i1, c61014_g9_i1
exocytosis	10	c44859_g2_i3, c63307_g8_i3, c64095_g12_i1, c59380_g1_i2, c38372_g1_i1, c56570_g2_i3, c54234_g2_i1, c52619_g2_i1, c62519_g4_i5, c62952_g8_i3
protein deubiquitination	10	c59423_g1_i5, c62685_g3_i1, c48124_g1_i1, c22446_g1_i1, c52572_g1_i1, c59365_g2_i1, c60438_g8_i1, c60649_g1_i3, c60682_g1_i5, c59814_g10_i3
negative regulation of catalytic activity	10	c62001_g7_i1, c72720_g1_i1, c1034_g1_i1, c61416_g1_i1, c59706_g1_i2, c21458_g1_i2, c58966_g1_i1, c75526_g1_i1, c52146_g2_i2, c52596_g2_i1
negative regulation of neuron differentiation	10	c61221_g7_i1, c59304_g1_i3, c62087_g1_i4, c49125_g1_i1, c62588_g2_i2, c55841_g1_i2, c7846_g1_i1, c57885_g2_i1, c61110_g3_i12, c52159_g3_i1
positive regulation of fat cell differentiation	10	c64046_g4_i2, c64046_g5_i1, c61630_g4_i1, c62424_g16_i1, c59362_g3_i4, c61965_g10_i1, c58025_g2_i3, c45122_g1_i3, c62112_g3_i1, c60602_g17_i1
positive regulation of phosphatidylinositol 3-kinase activity	10	c52881_g2_i1, c62167_g1_i2, c41661_g2_i1, c63059_g13_i1, c54464_g3_i1, c56486_g1_i1, c57852_g1_i1, c49310_g1_i1, c55048_g1_i3, c61014_g9_i1
homeostasis of number of cells within a tissue	10	c63388_g10_i1, c45189_g2_i1, c61937_g4_i2, c47769_g1_i2, c62275_g13_i4, c64174_g8_i1, c55703_g2_i3, c56156_g1_i2, c58315_g1_i1, c61014_g9_i1
platelet aggregation	10	c62650_g1_i2, c57139_g4_i1, c46857_g1_i1, c61123_g2_i4, c49254_g2_i1, c61200_g21_i1, c70091_g1_i1, c51431_g1_i3, c62463_g1_i2, c60349_g4_i1
apoptotic signaling pathway	10	c61757_g20_i5, c62614_g5_i2, c56341_g1_i1, c61180_g6_i1, c16446_g1_i1, c56501_g1_i7, c61533_g15_i1, c60143_g14_i4, c58619_g2_i2, c63968_g19_i3
regulation of inflammatory response	10	c60269_g1_i2, c62467_g1_i3, c63016_g1_i1, c1034_g1_i1, c61118_g11_i3, c60745_g12_i4, c62624_g6_i1, c71505_g1_i1, c73907_g1_i1, c63691_g4_i1
protein complex assembly	10	c64091_g2_i1, c62834_g2_i11, c64174_g8_i1, c52514_g1_i1, c60983_g8_i1, c57751_g1_i2, c59375_g1_i2, c2056_g1_i1, c63160_g1_i1, c42433_g1_i1
positive regulation of neuron apoptotic process	10	c60447_g13_i5, c37552_g1_i1, c53132_g1_i1, c58958_g5_i1, c61283_g4_i1, c61698_g5_i7, c64019_g1_i1, c59394_g1_i1, c63059_g13_i1, c57852_g1_i1
substantia nigra development	10	c47648_g1_i2, c63615_g7_i2, c55480_g2_i1, c17242_g1_i1, c59112_g2_i3, c63059_g13_i1, c22447_g1_i1, c62843_g1_i1, c57852_g1_i1, c63691_g4_i1
DNA-templated transcription, initiation	9	c61845_g7_i1, c58870_g5_i2, c57920_g2_i2, c64187_g5_i1, c59366_g1_i3, c64056_g4_i1, c44189_g1_i1, c50531_g1_i3, c62932_g3_i2
MAPK cascade	9	c62326_g2_i2, c52757_g1_i3, c60026_g6_i3, c41661_g2_i1, c37669_g1_i2, c52619_g2_i1, c59816_g3_i2, c59739_g1_i2, c60949_g3_i2
positive regulation of MAPK cascade	9	c42315_g1_i1, c57131_g2_i3, c63948_g11_i2, c71936_g1_i1, c61904_g3_i2, c63461_g2_i2, c60407_g1_i1, c25539_g1_i1, c62653_g7_i1
chloride transmembrane transport	9	c55795_g1_i4, c60700_g9_i1, c63648_g2_i11, c52382_g1_i2, c55723_g1_i2, c63657_g1_i7, c56914_g1_i3, c34205_g1_i1, c61107_g3_i2
extrinsic apoptotic signaling pathway	9	c55356_g1_i3, c70660_g1_i1, c71978_g1_i1, c41661_g2_i1, c62275_g13_i4, c37544_g1_i1, c37112_g1_i1, c52386_g1_i4, c2056_g1_i1
establishment of protein localization	9	c42808_g2_i2, c63356_g11_i2, c60551_g3_i3, c61232_g1_i3, c61123_g2_i4, c62834_g2_i11, c8517_g1_i1, c59462_g1_i9, c49267_g1_i2
positive regulation of MAP kinase activity	9	c63173_g6_i5, c23497_g1_i1, c50661_g1_i3, c51806_g1_i3, c63837_g13_i2, c41661_g2_i1, c74729_g1_i1, c56486_g1_i1, c49310_g1_i1
intrinsic apoptotic signaling pathway in response to endoplasmic reticulum stress	9	c50114_g1_i4, c62877_g1_i1, c60920_g3_i5, c58603_g1_i10, c58958_g5_i1, c1835_g1_i1, c60615_g4_i6, c2056_g1_i1, c63872_g4_i1
cellular response to insulin stimulus	9	c56249_g1_i2, c61530_g6_i9, c51859_g1_i1, c58556_g1_i2, c54321_g1_i2, c62519_g4_i5, c63610_g1_i7, c70036_g1_i1, c51731_g1_i1
regulation of alternative mRNA splicing, via spliceosome	9	c60128_g4_i1, c61406_g1_i1, c63469_g10_i2, c17743_g1_i1, c58459_g1_i2, c56240_g3_i1, c59877_g5_i1, c1081_g1_i1, c62199_g3_i11
smoothened signaling pathway	9	c62263_g1_i5, c63006_g5_i1, c60582_g12_i4, c59832_g22_i1, c60812_g4_i1, c63386_g1_i3, c60454_g1_i4, c60704_g1_i1, c60078_g2_i4
chondrocyte differentiation	9	c63745_g10_i1, c61630_g4_i1, c41661_g2_i1, c59362_g3_i4, c37829_g1_i1, c60704_g1_i1, c63578_g2_i1, c43712_g1_i3, c60949_g3_i2
cellular calcium ion homeostasis	9	c53828_g1_i2, c73938_g1_i1, c1271_g1_i1, c31686_g1_i1, c50661_g1_i3, c66196_g1_i1, c17809_g1_i1, c60944_g1_i1, c60944_g3_i1
cellular response to ionizing radiation	9	c64046_g4_i2, c64046_g5_i1, c68266_g1_i1, c32580_g1_i2, c61316_g8_i4, c61306_g6_i4, c50127_g1_i1, c60317_g13_i1, c61834_g2_i1
skeletal system morphogenesis	9	c59822_g1_i3, c60811_g13_i2, c60981_g3_i2, c62685_g3_i1, c62167_g1_i2, c56346_g1_i1, c62275_g13_i4, c64153_g5_i1, c58619_g2_i2
positive regulation of apoptotic signaling pathway	9	c60920_g3_i5, c55878_g2_i1, c16446_g1_i1, c61283_g4_i1, c63837_g13_i2, c56501_g1_i7, c61973_g4_i1, c62455_g5_i2, c59548_g2_i7
cellular response to calcium ion	9	c62681_g6_i5, c58670_g2_i1, c61252_g3_i4, c56701_g1_i1, c17274_g1_i1, c62159_g4_i12, c62681_g1_i4, c60949_g3_i2, c12723_g1_i1
T cell differentiation in thymus	9	c46313_g1_i1, c63948_g11_i2, c68061_g1_i1, c72089_g1_i1, c62251_g5_i4, c1854_g1_i1, c52100_g1_i1, c59201_g1_i9, c59765_g3_i1
negative regulation of osteoblast differentiation	9	c60071_g2_i1, c61698_g5_i7, c29400_g1_i1, c52386_g1_i4, c41526_g1_i1, c61925_g1_i1, c62112_g3_i1, c27827_g1_i1, c22739_g2_i1
BMP signaling pathway	9	c17143_g1_i2, c59002_g3_i3, c48763_g2_i1, c59960_g2_i3, c62167_g3_i1, c57568_g1_i1, c44906_g1_i3, c61925_g1_i1, c63335_g11_i5
nucleocytoplasmic transport	9	c37552_g1_i1, c63449_g11_i1, c61067_g4_i2, c19409_g1_i1, c63895_g8_i2, c8647_g1_i1, c64314_g1_i1, c58756_g1_i13, c51731_g1_i1
ATP synthesis coupled proton transport	9	c73926_g1_i1, c68070_g1_i1, c17242_g1_i1, c56270_g1_i1, c50852_g3_i3, c18081_g1_i1, c68260_g1_i1, c70066_g1_i1, c44688_g1_i1
DNA duplex unwinding	9	c61250_g12_i5, c60353_g1_i14, c61634_g10_i1, c57979_g1_i3, c60492_g1_i1, c59249_g2_i1, c63774_g3_i3, c61306_g6_i4, c62070_g3_i1
positive regulation of pathway-restricted SMAD protein phosphorylation	9	c15212_g1_i1, c59002_g3_i3, c59909_g2_i1, c61630_g4_i1, c41661_g2_i1, c62616_g3_i4, c57568_g1_i1, c44906_g1_i3, c63335_g11_i5
activation of protein kinase activity	9	c58242_g9_i1, c16446_g1_i1, c51923_g1_i1, c56501_g1_i7, c58075_g3_i1, c56917_g1_i4, c59350_g3_i7, c57550_g2_i1, c59201_g1_i9
RNA phosphodiester bond hydrolysis, exonucleolytic	9	c52340_g1_i1, c60453_g9_i1, c44496_g2_i1, c62285_g2_i9, c60965_g6_i1, c62786_g1_i2, c53824_g1_i2, c58593_g3_i1, c59695_g3_i7
negative regulation of phosphatase activity	9	c8634_g1_i1, c64102_g1_i4, c61292_g1_i3, c61439_g1_i5, c64102_g2_i1, c55297_g1_i1, c56899_g2_i4, c55463_g1_i2, c63546_g1_i1
protein monoubiquitination	9	c61542_g8_i6, c60945_g1_i1, c59943_g5_i1, c62963_g6_i2, c64228_g1_i1, c63331_g2_i16, c60185_g1_i2, c61487_g3_i2, c61487_g1_i1
SMAD protein signal transduction	9	c15212_g1_i1, c58246_g2_i1, c17274_g1_i1, c61630_g4_i1, c37669_g1_i2, c52386_g1_i4, c52323_g1_i1, c63532_g5_i1, c63335_g11_i5
face morphogenesis	9	c63503_g13_i2, c36801_g1_i1, c60981_g3_i2, c56346_g1_i1, c62167_g2_i3, c61925_g1_i1, c58315_g1_i1, c61321_g3_i1, c58619_g2_i2
actin filament organization	9	c58439_g2_i3, c70063_g1_i1, c4486_g1_i2, c50519_g1_i1, c18178_g1_i1, c60140_g1_i2, c61264_g9_i3, c56156_g1_i2, c63406_g1_i6
rhythmic process	9	c52038_g1_i1, c37552_g1_i1, c63044_g1_i6, c51923_g1_i1, c61283_g4_i1, c29400_g1_i1, c72951_g1_i1, c57284_g1_i5, c53394_g4_i1
cholesterol homeostasis	9	c63529_g2_i1, c5522_g1_i1, c63845_g3_i2, c51055_g1_i2, c62826_g5_i1, c61371_g3_i3, c62010_g3_i1, c68229_g1_i1, c63958_g8_i1
ureteric bud development	9	c58246_g2_i1, c56663_g1_i4, c56401_g4_i1, c61233_g2_i1, c56387_g1_i2, c64153_g10_i1, c37669_g1_i2, c52386_g1_i4, c62112_g3_i1
hydrogen ion transmembrane transport	9	c18023_g1_i1, c63802_g5_i5, c47878_g2_i1, c61039_g2_i1, c72060_g1_i1, c42861_g1_i2, c55156_g1_i2, c63986_g8_i1, c64394_g1_i1
blood vessel development	9	c16152_g1_i2, c61221_g7_i1, c62586_g1_i3, c63125_g13_i5, c63503_g13_i2, c49207_g1_i1, c54572_g1_i1, c50051_g1_i2, c60949_g3_i2
negative regulation of I-kappaB kinase/NF-kappaB signaling	9	c46313_g1_i1, c63356_g11_i2, c51142_g1_i1, c62671_g1_i1, c57081_g1_i2, c62200_g14_i1, c54609_g3_i1, c62829_g8_i4, c37404_g1_i2
collagen fibril organization	9	c48107_g1_i1, c60100_g1_i1, c62586_g1_i3, c47769_g1_i2, c57281_g2_i1, c60100_g7_i1, c13093_g1_i1, c61931_g3_i1, c57038_g1_i1
ion transmembrane transport	9	c31715_g1_i1, c55708_g1_i1, c42516_g1_i1, c18057_g1_i1, c49137_g2_i2, c63198_g7_i4, c59872_g1_i5, c50766_g1_i2, c61472_g1_i2
endosome to lysosome transport	9	c55896_g3_i1, c62700_g4_i1, c63099_g1_i2, c68266_g1_i1, c45515_g1_i1, c51757_g1_i1, c61356_g1_i1, c63783_g5_i1, c60042_g2_i6
cartilage development	9	c58246_g2_i1, c59362_g4_i1, c60811_g13_i2, c61836_g3_i8, c62167_g3_i1, c60773_g5_i2, c37669_g1_i2, c63335_g11_i5, c64039_g6_i2
positive regulation of endothelial cell migration	9	c59362_g4_i1, c61220_g1_i2, c18009_g1_i1, c59744_g1_i1, c68266_g1_i1, c49246_g1_i1, c59909_g2_i1, c48409_g1_i4, c64024_g19_i1
protein oligomerization	9	c44026_g1_i3, c71968_g1_i1, c8634_g1_i1, c55708_g1_i1, c62365_g14_i1, c60071_g2_i1, c61413_g1_i6, c62275_g13_i4, c59520_g2_i2
protein tetramerization	9	c60721_g1_i1, c63397_g1_i1, c54299_g1_i1, c60172_g3_i9, c64010_g10_i4, c17645_g1_i1, c64056_g7_i3, c60622_g5_i5, c66227_g1_i1
positive regulation of cytokinesis	9	c19629_g1_i1, c58812_g3_i5, c63702_g6_i1, c64228_g1_i1, c57049_g1_i4, c60407_g1_i1, c51664_g2_i3, c63059_g13_i1, c57852_g1_i1
negative regulation of proteasomal ubiquitin-dependent protein catabolic process	9	c19629_g1_i1, c64290_g1_i1, c62001_g7_i1, c58603_g1_i10, c56278_g1_i1, c63127_g2_i3, c48172_g1_i1, c62624_g6_i1, c57430_g1_i2
dephosphorylation	9	c48247_g2_i1, c41942_g2_i1, c61879_g5_i3, c45640_g2_i1, c37112_g1_i1, c64465_g1_i1, c59963_g7_i8, c63268_g3_i1, c60394_g4_i6
endocytic recycling	9	c59850_g3_i1, c32687_g1_i1, c39694_g1_i1, c63208_g7_i2, c62296_g2_i2, c61886_g11_i2, c62296_g1_i4, c68584_g1_i1, c59850_g2_i1
regulation of establishment of cell polarity	9	c49246_g1_i1, c8647_g1_i1, c61982_g2_i1, c61264_g9_i3, c58181_g2_i3, c61982_g7_i1, c63284_g1_i4, c53394_g4_i1, c60513_g1_i1
tRNA processing	9	c59789_g3_i2, c59895_g5_i4, c4586_g1_i1, c61100_g2_i6, c62085_g1_i5, c63107_g6_i7, c61792_g1_i2, c63691_g8_i2, c60289_g3_i5
mitotic cytokinesis	9	c64091_g2_i1, c61232_g1_i3, c58812_g3_i5, c16446_g1_i1, c37771_g1_i1, c56501_g1_i7, c56721_g1_i2, c8542_g1_i1, c45561_g2_i1
potassium ion transmembrane transport	9	c52865_g1_i1, c63004_g1_i1, c60528_g2_i1, c17177_g1_i1, c62588_g2_i2, c63510_g8_i2, c39005_g1_i1, c63216_g3_i4, c66330_g1_i1
glucose metabolic process	9	c60935_g5_i3, c63503_g13_i2, c34365_g1_i2, c58770_g4_i4, c34226_g1_i1, c51923_g1_i1, c64080_g5_i4, c60860_g1_i1, c52363_g1_i1
positive regulation of neuron projection development	9	c60676_g14_i1, c59362_g4_i1, c59785_g1_i12, c58431_g1_i2, c59279_g2_i1, c52159_g3_i1, c50633_g1_i1, c51074_g1_i1, c60982_g1_i1
lipid transport	9	c63517_g3_i8, c61525_g1_i3, c62999_g3_i3, c63591_g8_i9, c61368_g3_i2, c63399_g15_i1, c64016_g14_i1, c57101_g1_i1, c70495_g1_i1
negative regulation of transforming growth factor beta receptor signaling pathway	9	c62353_g7_i3, c68159_g1_i1, c56663_g1_i4, c63128_g16_i13, c51353_g1_i1, c18143_g1_i1, c57315_g1_i2, c61365_g21_i1, c56764_g2_i1
SCF-dependent proteasomal ubiquitin-dependent protein catabolic process	9	c52083_g2_i1, c55011_g1_i5, c52038_g1_i1, c51950_g1_i1, c59768_g1_i1, c60526_g2_i1, c55291_g2_i2, c63331_g2_i16, c57284_g1_i5
Arp2/3 complex-mediated actin nucleation	8	c60012_g9_i3, c7812_g1_i2, c73921_g1_i1, c62700_g1_i1, c68059_g1_i1, c11208_g1_i2, c286_g1_i1, c59561_g2_i9
histone acetylation	8	c61222_g9_i1, c5626_g1_i1, c60675_g10_i1, c62490_g7_i1, c61222_g6_i1, c58191_g1_i4, c62907_g10_i7, c54905_g1_i1
regulation of protein localization	8	c62479_g6_i1, c64224_g10_i1, c61283_g4_i1, c62180_g12_i1, c63208_g9_i1, c59470_g1_i1, c60629_g1_i1, c62000_g3_i3
thymus development	8	c63948_g11_i2, c63356_g11_i2, c62087_g1_i4, c49246_g1_i1, c62167_g3_i1, c72089_g1_i1, c52100_g1_i1, c59201_g1_i9
cell-cell junction organization	8	c42808_g2_i2, c55708_g1_i1, c61123_g2_i4, c42808_g4_i1, c41661_g2_i1, c52386_g1_i4, c59578_g8_i6, c61014_g9_i1
positive regulation of T cell proliferation	8	c46313_g1_i1, c29331_g1_i2, c62247_g1_i5, c42937_g1_i1, c1034_g1_i1, c64190_g8_i1, c7900_g1_i1, c56156_g1_i2
negative regulation of protein kinase B signaling	8	c60811_g13_i2, c62003_g3_i1, c58958_g5_i1, c58556_g1_i2, c49231_g2_i2, c63610_g1_i7, c53394_g4_i1, c62952_g1_i1
cytoplasmic microtubule organization	8	c63750_g4_i4, c8634_g1_i1, c62263_g1_i5, c62700_g4_i1, c62462_g1_i2, c59785_g1_i12, c49231_g2_i2, c49267_g1_i2
toxin transport	8	c60062_g4_i8, c62626_g4_i2, c62902_g13_i4, c71975_g1_i1, c60363_g2_i1, c15196_g1_i1, c60729_g13_i7, c55175_g1_i2
photoreceptor cell maintenance	8	c63007_g2_i2, c61836_g3_i8, c54282_g1_i1, c62493_g5_i3, c62914_g4_i3, c64039_g6_i2, c55542_g1_i3, c62701_g2_i10
histone H4-K16 acetylation	8	c60583_g2_i3, c64214_g6_i3, c56952_g1_i4, c64174_g8_i1, c63973_g2_i3, c3059_g1_i1, c59993_g2_i5, c61677_g2_i4
positive regulation of G2/M transition of mitotic cell cycle	8	c57730_g1_i1, c62087_g1_i4, c60750_g2_i4, c60704_g1_i1, c60745_g12_i4, c62789_g1_i2, c71505_g1_i1, c8220_g1_i1
positive regulation of cytosolic calcium ion concentration	8	c63356_g11_i2, c63388_g10_i1, c55708_g1_i1, c63468_g9_i1, c54282_g1_i1, c18823_g1_i1, c1172_g1_i1, c60629_g1_i1
cerebral cortex development	8	c61836_g3_i8, c61904_g3_i2, c64224_g10_i1, c45328_g1_i1, c60773_g5_i2, c13093_g1_i1, c62843_g1_i1, c64039_g6_i2
vasculogenesis	8	c61361_g5_i14, c59905_g6_i2, c55291_g2_i2, c63336_g5_i6, c61260_g3_i7, c59578_g8_i6, c58431_g1_i2, c58619_g2_i2
positive regulation of synapse assembly	8	c60779_g2_i5, c60129_g2_i1, c60745_g10_i5, c55111_g1_i2, c60923_g8_i1, c25820_g1_i1, c57445_g1_i1, c54905_g1_i1
T cell receptor signaling pathway	8	c56312_g3_i2, c61180_g6_i1, c59746_g4_i1, c49246_g1_i1, c60051_g1_i3, c60877_g2_i2, c63518_g4_i2, c60022_g14_i7
positive regulation of B cell proliferation	8	c17377_g1_i1, c23497_g1_i1, c50661_g1_i3, c62467_g1_i3, c59375_g1_i2, c7900_g1_i1, c54464_g3_i1, c60949_g3_i2
protein export from nucleus	8	c8634_g1_i1, c57419_g1_i3, c62188_g2_i6, c64254_g1_i1, c41661_g2_i1, c59350_g3_i7, c61490_g4_i3, c57550_g2_i1
positive regulation of cell adhesion	8	c63957_g9_i5, c50361_g3_i1, c63646_g2_i3, c64004_g2_i6, c63518_g4_i2, c63610_g1_i7, c54464_g3_i1, c60176_g4_i1
ephrin receptor signaling pathway	8	c61952_g3_i3, c22493_g1_i1, c60129_g2_i1, c60923_g8_i1, c61952_g1_i3, c59385_g1_i2, c58315_g1_i1, c62577_g13_i5
tRNA methylation	8	c59373_g2_i1, c63034_g6_i5, c58958_g2_i1, c62812_g6_i1, c56294_g1_i1, c63033_g2_i1, c64155_g3_i5, c62746_g6_i1
mitochondrion organization	8	c59979_g10_i2, c14677_g1_i1, c61297_g2_i3, c62424_g16_i1, c62275_g13_i4, c62624_g6_i1, c18258_g1_i1, c62710_g8_i2
blood vessel remodeling	8	c50114_g1_i4, c55253_g1_i1, c61097_g1_i1, c61123_g2_i4, c59909_g2_i1, c44906_g1_i3, c58566_g2_i1, c60949_g3_i2
negative regulation of cell cycle	8	c51998_g1_i1, c51998_g2_i1, c37552_g1_i1, c68266_g1_i1, c49246_g1_i1, c61630_g4_i1, c63600_g6_i2, c62424_g16_i1
spleen development	8	c63356_g11_i2, c60851_g10_i4, c62087_g1_i4, c61245_g1_i3, c51962_g1_i2, c64174_g8_i1, c60567_g2_i9, c59201_g1_i9
regulation of cell size	8	c59296_g1_i1, c62502_g2_i2, c60328_g2_i1, c58025_g2_i3, c54464_g3_i1, c58136_g1_i1, c62914_g4_i3, c61014_g9_i1
B cell homeostasis	8	c50114_g1_i4, c62317_g1_i1, c63517_g3_i8, c51962_g1_i2, c60567_g2_i9, c7900_g1_i1, c60949_g3_i2, c52325_g1_i1
hippocampus development	8	c37552_g1_i1, c59304_g1_i3, c61836_g3_i8, c57630_g1_i3, c1291_g1_i1, c54609_g3_i1, c62843_g1_i1, c64039_g6_i2
regulation of cell proliferation	8	c55356_g1_i3, c49711_g1_i1, c58193_g1_i1, c60185_g1_i2, c7009_g1_i1, c59989_g19_i5, c66215_g1_i1, c49310_g1_i1
positive regulation of stress fiber assembly	8	c61114_g5_i3, c60467_g10_i3, c50361_g3_i1, c34386_g1_i1, c52386_g1_i4, c52619_g2_i1, c60176_g4_i1, c61014_g9_i1
defense response to virus	8	c60264_g1_i6, c27216_g1_i1, c50661_g1_i3, c60811_g13_i2, c36963_g1_i1, c58230_g3_i4, c51106_g2_i2, c63216_g3_i4
nuclear-transcribed mRNA catabolic process, nonsense-mediated decay	8	c44833_g1_i1, c60128_g4_i1, c21856_g1_i1, c60449_g3_i4, c44496_g2_i1, c14632_g1_i1, c59889_g2_i1, c59695_g3_i7
positive regulation of protein complex assembly	8	c62570_g2_i4, c64386_g1_i1, c63954_g1_i10, c59748_g3_i4, c41661_g2_i1, c63449_g7_i2, c60632_g1_i1, c64024_g19_i1
intrinsic apoptotic signaling pathway in response to DNA damage by p53 class mediator	8	c52103_g1_i1, c60509_g2_i1, c60851_g10_i4, c58603_g1_i10, c52572_g1_i1, c22398_g1_i2, c42383_g1_i1, c2056_g1_i1
neuron differentiation	8	c16152_g1_i2, c58542_g14_i1, c45052_g1_i1, c62294_g1_i4, c60807_g3_i1, c1835_g1_i1, c54609_g3_i1, c55092_g1_i1
glycogen metabolic process	8	c52887_g1_i1, c63503_g13_i2, c58022_g6_i5, c63891_g4_i1, c63815_g1_i1, c64190_g8_i1, c1462_g1_i1, c32211_g1_i2
activation of GTPase activity	8	c61696_g1_i1, c59152_g1_i3, c59362_g4_i1, c63292_g1_i6, c8517_g1_i1, c61952_g1_i3, c62079_g9_i6, c62002_g3_i2
negative regulation of protein catabolic process	8	c58439_g2_i3, c58242_g9_i1, c61123_g2_i4, c57609_g1_i4, c52386_g1_i4, c18258_g1_i1, c62000_g3_i3, c50633_g1_i1
positive regulation of protein serine/threonine kinase activity	8	c54913_g1_i4, c49742_g1_i1, c63954_g1_i10, c62953_g7_i1, c56701_g1_i1, c49231_g2_i2, c57542_g1_i2, c57550_g2_i1
cholesterol metabolic process	8	c5522_g1_i1, c54948_g1_i1, c51055_g1_i2, c62424_g16_i1, c62483_g5_i1, c61371_g3_i3, c62914_g4_i3, c70495_g1_i1
regulation of protein kinase activity	8	c58295_g2_i3, c52881_g2_i1, c13398_g1_i1, c60467_g10_i3, c61368_g3_i2, c63059_g13_i1, c57852_g1_i1, c58756_g1_i13
response to glucose	8	c63503_g13_i2, c17143_g1_i2, c5522_g1_i1, c62189_g6_i1, c63280_g1_i2, c63059_g13_i1, c62053_g1_i8, c57852_g1_i1
lipid storage	8	c73938_g1_i1, c45119_g1_i1, c56102_g1_i5, c63438_g1_i1, c49257_g1_i1, c72071_g1_i1, c57457_g1_i4, c60293_g1_i1
positive regulation of mitotic cell cycle	8	c61067_g11_i1, c63356_g11_i2, c49125_g1_i1, c1291_g1_i1, c70373_g1_i1, c60012_g3_i1, c58315_g1_i1, c15271_g2_i1
DNA damage checkpoint	8	c63462_g3_i5, c52572_g1_i1, c61316_g8_i4, c59260_g2_i1, c59462_g1_i9, c58315_g1_i1, c62418_g1_i2, c61928_g6_i1
response to heat	8	c46313_g1_i1, c47740_g1_i1, c61627_g1_i2, c63386_g7_i4, c60363_g2_i1, c61283_g4_i1, c51798_g2_i1, c60022_g2_i2
regulation of growth	8	c72197_g1_i1, c59309_g1_i4, c63004_g6_i13, c63823_g1_i1, c59635_g2_i3, c52281_g2_i1, c47017_g1_i1, c58005_g1_i2
somatic stem cell population maintenance	8	c63503_g13_i2, c59469_g2_i1, c36801_g1_i1, c52092_g1_i2, c62251_g5_i4, c61925_g1_i1, c62112_g3_i1, c56957_g1_i1
ATP hydrolysis coupled proton transport	8	c61955_g3_i1, c68070_g1_i1, c42168_g1_i1, c22602_g1_i1, c6752_g1_i1, c56692_g1_i1, c70066_g1_i1, c18834_g2_i1
protein K63-linked ubiquitination	8	c59649_g4_i3, c63632_g3_i2, c68085_g1_i1, c56467_g3_i2, c2936_g1_i1, c57885_g2_i1, c44361_g3_i2, c61487_g1_i1
response to virus	8	c60851_g10_i4, c72126_g1_i1, c9237_g1_i1, c49246_g1_i1, c58745_g1_i2, c49606_g1_i1, c60949_g3_i2, c1301_g1_i1
skin development	8	c62586_g1_i3, c63503_g13_i2, c62685_g3_i1, c59843_g3_i4, c50051_g1_i2, c59266_g1_i1, c60809_g3_i2, c13093_g1_i1
actin filament bundle assembly	8	c29331_g1_i2, c57253_g1_i1, c55703_g2_i3, c59204_g2_i1, c60629_g1_i1, c63059_g13_i1, c57852_g1_i1, c58478_g1_i3
DNA biosynthetic process	8	c60451_g10_i5, c62508_g1_i4, c61880_g8_i5, c18258_g1_i1, c61224_g2_i14, c59447_g1_i1, c63988_g14_i7, c62997_g10_i5
proteolysis involved in cellular protein catabolic process	8	c72101_g1_i1, c17323_g1_i1, c50654_g1_i1, c56272_g1_i1, c71992_g1_i1, c62200_g14_i1, c63454_g2_i2, c43325_g2_i1
cellular response to drug	8	c58670_g2_i1, c60413_g2_i2, c59746_g4_i1, c62588_g2_i2, c8647_g1_i1, c43491_g1_i1, c60949_g3_i2, c60982_g1_i1
ATP-dependent chromatin remodeling	8	c55064_g1_i1, c63891_g13_i1, c34232_g1_i1, c59905_g6_i2, c48172_g1_i1, c54609_g3_i1, c63281_g15_i1, c58685_g9_i3
dendrite morphogenesis	8	c45167_g2_i1, c15269_g1_i1, c58564_g2_i1, c37552_g1_i1, c62479_g6_i1, c59602_g10_i1, c61283_g4_i1, c61014_g9_i1
chromosome segregation	8	c60398_g1_i5, c64050_g2_i3, c57624_g2_i1, c61068_g2_i2, c60492_g1_i1, c62380_g2_i6, c71505_g1_i1, c15201_g1_i1
odontogenesis of dentin-containing tooth	8	c63948_g11_i2, c63503_g13_i2, c59304_g1_i3, c59960_g2_i3, c61630_g4_i1, c62167_g2_i3, c54609_g3_i1, c52100_g1_i1
vasodilation	8	c60100_g1_i1, c55253_g1_i1, c61836_g3_i8, c60100_g7_i1, c61533_g15_i1, c64019_g1_i1, c1292_g1_i1, c64039_g6_i2
neuron apoptotic process	8	c60920_g3_i5, c37552_g1_i1, c49746_g1_i3, c1835_g1_i1, c2940_g1_i1, c52325_g1_i1, c61608_g7_i1, c57447_g1_i3
regulation of translational initiation	8	c68128_g1_i1, c68157_g1_i1, c19220_g1_i1, c59446_g1_i3, c62638_g6_i1, c14632_g1_i1, c62568_g9_i1, c49070_g1_i1
positive regulation of gluconeogenesis	8	c63503_g13_i2, c49207_g1_i1, c43056_g1_i1, c51923_g1_i1, c74263_g1_i1, c60773_g5_i2, c60228_g7_i2, c64080_g5_i4
muscle fiber development	8	c33506_g1_i1, c59979_g10_i2, c66145_g1_i1, c56795_g1_i3, c59221_g1_i3, c61120_g1_i6, c63103_g4_i1, c63103_g5_i1
negative regulation of angiogenesis	8	c4540_g1_i1, c57521_g1_i1, c63280_g1_i2, c61982_g2_i1, c60045_g9_i3, c44614_g1_i1, c2056_g1_i1, c63727_g7_i1
protein localization to cell surface	8	c63948_g11_i2, c51998_g1_i1, c51998_g2_i1, c61123_g2_i4, c61200_g21_i1, c59814_g10_i3, c63610_g1_i7, c59561_g2_i9
adaptive immune response	8	c54823_g2_i1, c51806_g1_i3, c64004_g2_i6, c57754_g1_i4, c56603_g1_i1, c61487_g3_i2, c61487_g1_i1, c55564_g1_i4
xenophagy	8	c61962_g4_i2, c58670_g2_i1, c61431_g1_i2, c60405_g1_i3, c62289_g21_i1, c63213_g1_i1, c50108_g2_i1, c60185_g1_i2
mitotic spindle assembly	8	c57730_g1_i1, c61260_g5_i2, c61620_g3_i6, c62794_g6_i6, c61123_g2_i4, c61942_g4_i1, c51664_g2_i3, c57447_g1_i3
negative regulation of ERK1 and ERK2 cascade	8	c63356_g11_i2, c61101_g5_i3, c51806_g1_i3, c51841_g1_i2, c59136_g1_i2, c18143_g1_i1, c18258_g1_i1, c60012_g3_i1
embryonic forelimb morphogenesis	8	c16152_g1_i2, c63948_g11_i2, c63125_g13_i5, c29400_g1_i1, c43712_g1_i3, c60813_g11_i1, c61354_g13_i1, c61321_g3_i1
platelet-derived growth factor receptor signaling pathway	8	c62902_g13_i4, c56701_g1_i1, c60981_g3_i2, c56346_g1_i1, c64153_g5_i1, c58315_g1_i1, c64304_g1_i1, c58619_g2_i2
cellular response to BMP stimulus	7	c62704_g2_i1, c58246_g2_i1, c49246_g1_i1, c59909_g2_i1, c50654_g1_i1, c37669_g1_i2, c62112_g3_i1
fatty acid biosynthetic process	7	c63751_g10_i1, c9308_g1_i1, c58580_g1_i3, c51923_g1_i1, c49641_g1_i1, c66323_g1_i1, c62997_g7_i10
negative regulation of DNA damage response, signal transduction by p53 class mediator	7	c15314_g1_i1, c23497_g1_i1, c64046_g4_i2, c64046_g5_i1, c29400_g1_i1, c59375_g1_i2, c38986_g1_i2
negative regulation of JNK cascade	7	c45782_g1_i2, c63845_g3_i2, c60026_g6_i3, c63632_g3_i2, c62826_g5_i1, c1291_g1_i1, c60012_g3_i1
positive regulation of interferon-gamma production	7	c62326_g2_i2, c59362_g4_i1, c60851_g10_i4, c59746_g4_i1, c56317_g1_i1, c18444_g1_i1, c60877_g2_i2
androgen receptor signaling pathway	7	c60363_g2_i1, c16446_g1_i1, c63491_g2_i3, c56501_g1_i7, c58629_g4_i1, c63443_g4_i1, c62010_g3_i1
RNA secondary structure unwinding	7	c7835_g1_i1, c63469_g10_i2, c19220_g1_i1, c59446_g1_i3, c61964_g12_i3, c63519_g19_i6, c58924_g2_i3
heterophilic cell-cell adhesion via plasma membrane cell adhesion molecules	7	c62532_g11_i3, c63449_g13_i1, c60807_g3_i1, c61904_g3_i2, c18473_g1_i1, c57750_g1_i2, c57905_g1_i7
positive regulation of transcription elongation from RNA polymerase II promoter	7	c63101_g1_i1, c58269_g3_i1, c62378_g8_i1, c60745_g12_i4, c71505_g1_i1, c61241_g1_i2, c62035_g11_i1
formation of translation preinitiation complex	7	c68128_g1_i1, c56325_g2_i4, c62638_g6_i1, c14632_g1_i1, c64024_g21_i1, c52281_g2_i1, c49070_g1_i1
positive regulation of smooth muscle cell proliferation	7	c29331_g1_i2, c17771_g1_i1, c57516_g1_i1, c61698_g5_i7, c57596_g3_i2, c60773_g5_i2, c59190_g1_i2
activation of MAPKK activity	7	c61831_g3_i1, c49969_g1_i1, c60759_g2_i2, c72122_g1_i1, c60568_g2_i1, c52619_g2_i1, c59038_g3_i1
autophagosome assembly	7	c61696_g2_i2, c60699_g1_i3, c5106_g1_i1, c60269_g10_i1, c62572_g2_i1, c15268_g1_i1, c18656_g1_i1
response to gamma radiation	7	c50114_g1_i4, c52757_g1_i3, c51923_g1_i1, c1292_g1_i1, c2056_g1_i1, c51173_g1_i1, c61809_g10_i1
negative regulation of Wnt signaling pathway	7	c61696_g1_i1, c60576_g2_i2, c62076_g7_i3, c63443_g4_i1, c63610_g1_i7, c49600_g1_i1, c53394_g4_i1
histone H3-K4 methylation	7	c54752_g1_i1, c60583_g2_i3, c62908_g4_i3, c58264_g1_i1, c61361_g5_i14, c62829_g8_i4, c54752_g5_i1
cellular response to starvation	7	c62570_g2_i4, c63503_g13_i2, c49207_g1_i1, c59909_g2_i1, c52092_g1_i2, c20281_g1_i1, c62112_g3_i1
blood vessel morphogenesis	7	c62317_g1_i1, c55708_g1_i1, c59152_g1_i3, c61904_g3_i2, c61487_g3_i2, c62389_g2_i2, c61487_g1_i1
epidermal growth factor receptor signaling pathway	7	c57243_g1_i1, c63356_g11_i2, c62317_g1_i1, c56701_g1_i1, c62739_g4_i1, c41661_g2_i1, c58315_g1_i1
social behavior	7	c61836_g3_i8, c62834_g2_i11, c59785_g1_i12, c45323_g1_i1, c63610_g1_i7, c62914_g4_i3, c54905_g1_i1
developmental growth	7	c59304_g1_i3, c49246_g1_i1, c52386_g1_i4, c62547_g6_i2, c61354_g13_i1, c60917_g2_i1, c61321_g3_i1
cellular response to interleukin-4	7	c64290_g1_i1, c56048_g6_i1, c49246_g1_i1, c42304_g1_i1, c2056_g1_i1, c56156_g1_i2, c32910_g1_i1
carbohydrate phosphorylation	7	c61721_g8_i4, c61287_g1_i6, c61533_g12_i3, c34226_g1_i1, c23242_g1_i1, c60247_g5_i2, c39987_g1_i1
cellular response to oxidative stress	7	c52340_g1_i1, c60346_g2_i1, c62189_g6_i1, c60898_g5_i2, c54321_g1_i2, c54609_g3_i1, c60009_g3_i2
calcium ion transport	7	c59926_g7_i3, c52650_g2_i2, c61533_g15_i1, c56156_g1_i2, c57071_g1_i3, c52596_g2_i1, c59190_g1_i2
positive regulation of interleukin-6 production	7	c59362_g4_i1, c49179_g1_i2, c61118_g11_i3, c56317_g1_i1, c62275_g13_i4, c63641_g5_i1, c61804_g13_i8
negative regulation of cyclin-dependent protein kinase activity	7	c32636_g1_i2, c8634_g1_i1, c59555_g1_i4, c49231_g2_i2, c58879_g1_i2, c52159_g2_i1, c73917_g1_i1
gamete generation	7	c62262_g2_i2, c59960_g2_i3, c39733_g1_i3, c37669_g1_i2, c60185_g1_i2, c64086_g2_i5, c61809_g10_i1
cellular response to tumor necrosis factor	7	c61582_g1_i5, c60811_g13_i2, c49246_g1_i1, c50654_g1_i1, c58556_g1_i2, c49231_g2_i2, c62112_g3_i1
response to insulin	7	c17143_g1_i2, c44897_g1_i1, c60467_g10_i3, c49257_g1_i1, c61844_g6_i1, c64080_g5_i4, c59993_g2_i5
fatty acid beta-oxidation	7	c64224_g12_i1, c56554_g2_i4, c50647_g1_i3, c62529_g5_i4, c70065_g1_i1, c51487_g1_i2, c68229_g1_i1
adrenal gland development	7	c60981_g3_i2, c62087_g1_i4, c62167_g1_i2, c9495_g1_i1, c62167_g2_i3, c59394_g1_i1, c40703_g1_i1
germ cell development	7	c61321_g5_i1, c52103_g1_i1, c49746_g1_i3, c58246_g2_i1, c60467_g10_i3, c58583_g2_i8, c52709_g3_i1
positive regulation of G1/S transition of mitotic cell cycle	7	c29331_g1_i2, c32466_g1_i2, c56370_g2_i2, c55670_g2_i1, c1034_g1_i1, c61568_g13_i3, c44361_g3_i2
negative regulation of insulin receptor signaling pathway	7	c52843_g3_i1, c62003_g3_i1, c58556_g1_i2, c58181_g2_i3, c62076_g7_i3, c63610_g1_i7, c59088_g4_i4
muscle organ development	7	c22646_g2_i1, c57872_g6_i1, c62556_g1_i1, c61324_g1_i3, c61868_g13_i2, c29400_g1_i1, c58867_g1_i3
myelination	7	c73938_g1_i1, c58123_g1_i4, c59112_g2_i3, c55944_g1_i3, c58431_g1_i2, c62519_g4_i5, c55944_g2_i1
regulation of RNA splicing	7	c63885_g11_i1, c62631_g9_i1, c60100_g5_i4, c61931_g7_i2, c59963_g13_i1, c62631_g10_i1, c61931_g1_i1
protein import into nucleus	7	c15314_g1_i1, c63345_g6_i2, c63823_g1_i1, c50394_g1_i1, c61785_g3_i5, c63610_g1_i7, c8542_g1_i1
ribosome biogenesis	7	c63804_g4_i1, c22861_g1_i2, c61479_g8_i1, c1183_g1_i1, c59639_g1_i1, c55145_g1_i2, c55606_g1_i1
response to calcium ion	7	c63004_g1_i1, c63280_g1_i2, c66804_g1_i1, c62275_g13_i4, c20604_g1_i1, c62584_g1_i1, c61490_g4_i3
glycolytic process	7	c25852_g1_i3, c73923_g1_i1, c56162_g1_i4, c34226_g1_i1, c73902_g1_i1, c50176_g1_i1, c60247_g5_i2
protein localization to plasma membrane	7	c57730_g1_i1, c61123_g2_i4, c62362_g1_i7, c62519_g4_i5, c60729_g13_i7, c51731_g1_i1, c61014_g9_i1
mRNA transport	7	c62175_g1_i1, c56034_g1_i3, c61406_g1_i1, c54698_g1_i3, c55025_g1_i1, c58431_g1_i2, c62965_g9_i1
spliceosomal complex assembly	7	c61099_g15_i6, c64138_g7_i4, c55927_g1_i4, c57885_g2_i1, c46259_g2_i2, c62040_g9_i1, c54466_g2_i3
negative regulation of neuron projection development	7	c53456_g1_i2, c61123_g2_i4, c51263_g2_i1, c56278_g1_i1, c49231_g2_i2, c58181_g2_i3, c1291_g1_i1
mRNA export from nucleus	7	c61459_g9_i9, c63345_g6_i2, c61964_g12_i3, c61785_g3_i5, c62699_g19_i5, c1172_g1_i1, c63156_g2_i10
protein import into nucleus, translocation	7	c62467_g1_i3, c62479_g10_i5, c14677_g1_i1, c60851_g10_i4, c41661_g2_i1, c62479_g12_i1, c64260_g1_i1
blood coagulation	7	c54662_g2_i1, c63388_g10_i1, c63464_g2_i1, c5495_g1_i1, c49657_g1_i2, c59904_g2_i2, c63771_g3_i15
cellular response to amino acid stimulus	7	c63648_g2_i11, c49746_g1_i3, c62783_g3_i1, c59805_g2_i4, c72122_g1_i1, c62167_g2_i3, c13093_g1_i1
neuromuscular junction development	7	c61459_g4_i4, c63262_g2_i8, c56795_g1_i3, c63262_g1_i4, c52619_g2_i1, c61487_g3_i2, c61487_g1_i1
negative regulation of intrinsic apoptotic signaling pathway in response to DNA damage	7	c55356_g1_i3, c49746_g1_i3, c62001_g7_i1, c64046_g4_i2, c64046_g5_i1, c42942_g1_i2, c57812_g3_i1
histone H3 deacetylation	7	c45782_g1_i2, c57974_g1_i2, c34232_g1_i1, c61698_g5_i7, c54609_g3_i1, c72951_g1_i1, c58685_g9_i3
DNA recombination	7	c61634_g10_i1, c57979_g1_i3, c59249_g2_i1, c71932_g1_i1, c21938_g1_i3, c62070_g3_i1, c62997_g10_i5
transmembrane receptor protein tyrosine kinase signaling pathway	7	c58561_g1_i1, c63403_g6_i1, c62953_g7_i1, c51806_g1_i3, c63180_g10_i1, c55445_g1_i1, c63180_g3_i1
protein N-linked glycosylation via asparagine	7	c50392_g1_i1, c64386_g1_i1, c52718_g1_i2, c68101_g1_i1, c60399_g1_i4, c55608_g1_i1, c71929_g1_i1
positive regulation of cytokine secretion	7	c52881_g2_i1, c63449_g13_i1, c23497_g1_i1, c54572_g1_i1, c61260_g3_i7, c56570_g2_i3, c63641_g5_i1
B cell differentiation	7	c52103_g1_i1, c62467_g1_i3, c62508_g1_i4, c7926_g1_i1, c60315_g5_i1, c61099_g3_i9, c63988_g14_i7
positive regulation of DNA repair	7	c44026_g1_i3, c58177_g2_i4, c59257_g1_i6, c63827_g7_i2, c34194_g1_i2, c15201_g1_i1, c52159_g3_i1
G2/M transition of mitotic cell cycle	7	c47538_g1_i1, c52083_g2_i1, c61232_g1_i3, c43056_g1_i1, c63837_g13_i2, c60704_g1_i1, c75526_g1_i1
positive regulation of extrinsic apoptotic signaling pathway	7	c55356_g1_i3, c60811_g13_i2, c8609_g1_i1, c70660_g1_i1, c2056_g1_i1, c60022_g14_i7, c61587_g1_i9
regulation of small GTPase mediated signal transduction	7	c63673_g6_i8, c61952_g3_i3, c61952_g1_i3, c62527_g1_i7, c59568_g1_i4, c63610_g1_i7, c60667_g3_i1
phagocytosis, engulfment	7	c29331_g1_i2, c57139_g4_i1, c61126_g7_i1, c25862_g1_i1, c57101_g1_i1, c61371_g3_i3, c63596_g2_i1
growth	7	c56312_g3_i2, c62704_g2_i1, c63160_g3_i1, c49746_g1_i3, c61630_g4_i1, c61233_g2_i1, c57568_g1_i1
protein localization to nucleus	7	c60789_g10_i1, c32466_g1_i2, c60514_g6_i1, c66179_g1_i1, c39733_g1_i3, c59785_g1_i12, c63981_g3_i1
sensory perception of pain	7	c37552_g1_i1, c61533_g12_i3, c32842_g1_i2, c62167_g3_i1, c62275_g13_i4, c60809_g3_i2, c54905_g1_i1
histone H4 acetylation	7	c59309_g1_i4, c63004_g6_i13, c57454_g1_i1, c62576_g6_i1, c59635_g2_i3, c52159_g3_i1, c15271_g2_i1
neural tube development	7	c16152_g1_i2, c60100_g1_i1, c63503_g13_i2, c60100_g7_i1, c58566_g2_i1, c57750_g1_i2, c55048_g1_i3
response to ionizing radiation	7	c61361_g5_i14, c58177_g2_i4, c52572_g1_i1, c59257_g1_i6, c63827_g7_i2, c34194_g1_i2, c59635_g2_i3
entrainment of circadian clock by photoperiod	7	c52038_g1_i1, c63044_g1_i6, c63891_g4_i1, c49257_g1_i1, c51263_g1_i1, c1462_g1_i1, c2056_g1_i1
heart morphogenesis	7	c16152_g1_i2, c62586_g1_i3, c36801_g1_i1, c61123_g2_i4, c60467_g10_i3, c50051_g1_i2, c57750_g1_i2
endosome organization	7	c62700_g4_i1, c63099_g1_i2, c56721_g1_i2, c45515_g1_i1, c61356_g1_i1, c62950_g2_i15, c64134_g7_i1
centrosome organization	7	c61232_g1_i3, c36977_g1_i1, c58918_g1_i3, c58217_g1_i1, c61925_g4_i2, c62342_g1_i3, c62473_g1_i2
SRP-dependent cotranslational protein targeting to membrane	7	c64028_g6_i1, c14930_g1_i1, c49792_g1_i1, c64028_g7_i4, c61623_g4_i1, c53235_g3_i1, c62295_g4_i1
negative regulation of cyclin-dependent protein serine/threonine kinase activity	7	c64091_g2_i1, c61232_g1_i3, c53999_g1_i4, c62389_g2_i2, c62843_g6_i1, c4289_g1_i1, c52325_g1_i1
positive regulation of ATPase activity	7	c41737_g1_i2, c8806_g1_i1, c57335_g2_i1, c61297_g2_i3, c50361_g3_i1, c45323_g1_i1, c60176_g4_i1
positive regulation of insulin secretion involved in cellular response to glucose stimulus	7	c52650_g2_i2, c55338_g2_i2, c60773_g5_i2, c56914_g1_i3, c60416_g3_i1, c60416_g7_i3, c62815_g3_i2
mitotic cell cycle checkpoint	7	c56238_g3_i2, c49746_g1_i3, c41661_g2_i1, c66153_g1_i1, c59260_g2_i1, c62942_g10_i4, c1854_g1_i1
cortical actin cytoskeleton organization	7	c62650_g1_i2, c37552_g1_i1, c61982_g2_i1, c43770_g1_i1, c61427_g1_i5, c61603_g1_i3, c61603_g3_i4
positive regulation of insulin secretion	7	c60645_g11_i1, c63503_g13_i2, c59469_g2_i1, c55708_g1_i1, c60407_g1_i1, c64024_g8_i1, c52363_g1_i1
intrinsic apoptotic signaling pathway in response to DNA damage	7	c50114_g1_i4, c49746_g1_i3, c61016_g2_i13, c62502_g12_i4, c63449_g7_i2, c58542_g5_i1, c60759_g10_i1
ventricular septum development	7	c49246_g1_i1, c59905_g6_i2, c63336_g5_i6, c17167_g1_i1, c56467_g3_i2, c48226_g3_i2, c48226_g1_i2
positive regulation of epithelial cell proliferation	7	c63503_g13_i2, c62685_g3_i1, c52757_g1_i3, c29400_g1_i1, c43712_g1_i3, c61925_g1_i1, c62112_g3_i1
positive regulation of JUN kinase activity	7	c18009_g1_i1, c60026_g6_i3, c60568_g2_i1, c52619_g2_i1, c56744_g3_i6, c59520_g2_i2, c15201_g1_i1
branching involved in ureteric bud morphogenesis	7	c63948_g11_i2, c59304_g1_i3, c62087_g1_i4, c61630_g4_i1, c60576_g2_i2, c61354_g13_i1, c57750_g1_i2
muscle cell differentiation	7	c60750_g2_i4, c60943_g5_i2, c61260_g3_i7, c9701_g1_i1, c55245_g2_i2, c58431_g1_i2, c58487_g1_i6
phosphatidylinositol phosphorylation	7	c58687_g14_i3, c57676_g1_i4, c58982_g2_i7, c60999_g1_i3, c61879_g5_i3, c53380_g1_i2, c43552_g1_i2
negative regulation of smooth muscle cell proliferation	6	c29331_g1_i2, c71936_g1_i1, c64294_g1_i1, c59406_g2_i3, c60576_g2_i2, c47774_g1_i1
negative regulation of fibroblast proliferation	6	c63101_g1_i1, c63713_g8_i6, c63713_g1_i1, c62112_g3_i1, c63610_g1_i7, c68229_g1_i1
intraciliary transport	6	c63006_g5_i1, c62339_g2_i2, c60582_g12_i4, c59832_g22_i1, c63386_g1_i3, c60454_g1_i4
T cell homeostasis	6	c63517_g3_i8, c62275_g13_i4, c60567_g2_i9, c56156_g1_i2, c52325_g1_i1, c59201_g1_i9
cellular response to growth factor stimulus	6	c63948_g11_i2, c43995_g1_i1, c63208_g7_i2, c9495_g1_i1, c63961_g7_i4, c53394_g4_i1
camera-type eye morphogenesis	6	c62788_g8_i1, c59304_g1_i3, c61233_g2_i1, c60923_g8_i1, c59323_g1_i4, c51074_g1_i1
negative regulation of Rho protein signal transduction	6	c15269_g1_i1, c63818_g9_i1, c62467_g1_i3, c64228_g1_i1, c54542_g1_i3, c58181_g2_i3
positive regulation of histone deacetylation	6	c62467_g1_i3, c63845_g3_i2, c49652_g1_i4, c62826_g5_i1, c2056_g1_i1, c61321_g3_i1
embryonic hindlimb morphogenesis	6	c58173_g3_i2, c63948_g11_i2, c63125_g13_i5, c59905_g6_i2, c29400_g1_i1, c43712_g1_i3
memory	6	c64174_g7_i7, c1271_g1_i1, c63044_g1_i6, c58025_g2_i3, c31075_g1_i1, c57905_g1_i7
positive regulation of epithelial to mesenchymal transition	6	c59768_g1_i1, c61630_g4_i1, c41661_g2_i1, c62616_g3_i4, c52386_g1_i4, c56764_g2_i1
negative regulation of anoikis	6	c15269_g1_i1, c49746_g1_i3, c64046_g4_i2, c64046_g5_i1, c49310_g1_i1, c57905_g1_i7
defense response to bacterium	6	c59885_g1_i3, c60851_g10_i4, c62572_g2_i1, c20572_g1_i1, c61568_g13_i3, c63596_g2_i1
protein targeting	6	c19629_g1_i1, c59859_g4_i1, c61582_g1_i5, c1302_g1_i1, c66179_g1_i1, c62843_g1_i1
fibroblast migration	6	c60981_g3_i2, c56346_g1_i1, c37829_g1_i1, c64153_g5_i1, c2056_g1_i1, c58619_g2_i2
ovarian follicle development	6	c64174_g7_i7, c63160_g3_i1, c49746_g1_i3, c58123_g1_i4, c62023_g2_i5, c58629_g4_i1
positive regulation of receptor internalization	6	c64348_g1_i1, c60051_g1_i3, c31075_g1_i1, c60416_g3_i1, c60416_g7_i3, c73960_g1_i1
protein localization to Golgi apparatus	6	c58807_g2_i2, c61488_g12_i1, c63713_g4_i3, c60454_g1_i4, c16109_g1_i1, c59280_g6_i1
one-carbon metabolic process	6	c22864_g1_i2, c55121_g1_i3, c60594_g4_i4, c61453_g7_i3, c60620_g2_i2, c61490_g4_i3
response to osmotic stress	6	c60447_g13_i5, c63004_g1_i1, c59286_g3_i1, c61283_g4_i1, c57654_g5_i1, c49339_g1_i1
T cell differentiation	6	c17143_g1_i2, c59469_g2_i1, c60328_g2_i1, c63646_g2_i3, c60315_g5_i1, c37404_g1_i2
receptor internalization	6	c62479_g6_i1, c63726_g6_i1, c61487_g3_i2, c59190_g1_i2, c61834_g2_i1, c63958_g8_i1
endothelial cell migration	6	c19629_g1_i1, c61097_g1_i1, c61220_g1_i2, c42875_g1_i4, c61361_g5_i14, c63454_g2_i2
definitive hemopoiesis	6	c64174_g8_i1, c60315_g5_i1, c62251_g5_i4, c61099_g3_i9, c61110_g3_i12, c56742_g1_i1
cellular process	6	c63135_g1_i16, c60423_g1_i1, c63327_g12_i1, c35093_g1_i2, c48103_g1_i1, c56959_g3_i2
mitotic cell cycle arrest	6	c52340_g1_i1, c32580_g1_i2, c63454_g2_i2, c31905_g1_i1, c62843_g6_i1, c4289_g1_i1
regulation of bone mineralization	6	c55708_g1_i1, c60071_g2_i1, c29400_g1_i1, c41526_g1_i1, c61931_g3_i1, c47875_g1_i1
microtubule bundle formation	6	c63750_g4_i4, c8634_g1_i1, c61232_g1_i3, c63702_g6_i1, c16554_g1_i1, c60678_g2_i3
cellular response to hydrogen peroxide	6	c68266_g1_i1, c61283_g4_i1, c62624_g6_i1, c15201_g1_i1, c48409_g1_i4, c60317_g13_i1
skeletal muscle cell differentiation	6	c62588_g11_i3, c17143_g1_i2, c55092_g1_i1, c61293_g3_i9, c60949_g3_i2, c62277_g1_i2
positive regulation of epithelial cell migration	6	c57730_g1_i1, c8806_g1_i1, c17274_g1_i1, c60407_g1_i1, c60773_g5_i2, c49310_g1_i1
negative regulation of protein serine/threonine kinase activity	6	c63356_g11_i2, c57944_g1_i3, c42942_g1_i2, c49231_g2_i2, c62843_g1_i1, c60729_g13_i7
embryonic skeletal system development	6	c58452_g1_i1, c59002_g3_i3, c59362_g4_i1, c62087_g1_i4, c62843_g10_i2, c60315_g5_i1
embryonic hemopoiesis	6	c36801_g1_i1, c62087_g1_i4, c49246_g1_i1, c60773_g5_i2, c64174_g8_i1, c50611_g2_i1
uterus development	6	c59362_g4_i1, c62023_g2_i5, c49246_g1_i1, c57081_g1_i2, c61354_g13_i1, c49310_g1_i1
monocyte chemotaxis	6	c60519_g4_i2, c1034_g1_i1, c63463_g4_i5, c64141_g3_i1, c56486_g1_i1, c66227_g1_i1
lung alveolus development	6	c61601_g1_i2, c58022_g6_i5, c59221_g1_i3, c59909_g2_i1, c60899_g11_i2, c60567_g2_i9
positive regulation of Wnt signaling pathway	6	c58452_g1_i1, c63101_g1_i1, c59905_g6_i2, c58181_g2_i3, c63641_g5_i1, c64086_g2_i5
platelet formation	6	c57139_g4_i1, c49231_g2_i2, c63977_g5_i14, c51431_g1_i3, c58315_g1_i1, c60949_g3_i2
defense response to Gram-positive bacterium	6	c52881_g2_i1, c68061_g1_i1, c62275_g13_i4, c1330_g1_i2, c63641_g5_i1, c56349_g2_i3
locomotory behavior	6	c45167_g2_i1, c60052_g1_i4, c73938_g1_i1, c61613_g8_i1, c61541_g3_i3, c61110_g3_i12
DNA replication-independent nucleosome assembly	6	c61796_g1_i2, c58870_g5_i2, c63891_g13_i1, c9701_g1_i1, c55245_g2_i2, c55297_g1_i1
positive regulation of fibroblast migration	6	c63280_g1_i2, c60407_g1_i1, c41661_g2_i1, c58828_g2_i1, c61931_g3_i1, c63610_g1_i7
epithelial cell differentiation	6	c63954_g1_i10, c64224_g12_i1, c47923_g3_i1, c59456_g1_i1, c72480_g1_i1, c27827_g1_i1
inactivation of MAPK activity	6	c47702_g1_i1, c52252_g1_i3, c60012_g3_i1, c61459_g5_i2, c27475_g1_i1, c61329_g4_i9
early endosome to late endosome transport	6	c62700_g4_i1, c63099_g1_i2, c61123_g2_i4, c45515_g1_i1, c51757_g1_i1, c61356_g1_i1
nitrogen compound metabolic process	6	c53456_g1_i2, c60981_g3_i2, c62167_g1_i2, c56346_g1_i1, c42612_g1_i2, c60146_g1_i3
protein K48-linked deubiquitination	6	c56351_g1_i2, c62671_g1_i1, c56721_g1_i2, c57930_g2_i1, c56603_g1_i1, c61159_g2_i1
intrinsic apoptotic signaling pathway in response to oxidative stress	6	c58770_g4_i4, c2940_g1_i1, c61449_g10_i1, c58902_g1_i1, c1292_g1_i1, c2056_g1_i1
single fertilization	6	c63945_g13_i1, c62685_g3_i1, c9701_g1_i1, c61354_g13_i1, c60415_g2_i5, c68138_g1_i1
positive regulation of intracellular protein transport	6	c21458_g1_i2, c61264_g9_i3, c63284_g1_i4, c63059_g13_i1, c61906_g5_i1, c57852_g1_i1
epithelial to mesenchymal transition	6	c44026_g1_i3, c61123_g2_i4, c61704_g2_i1, c60773_g5_i2, c61925_g1_i1, c63844_g7_i1
signal transduction by protein phosphorylation	6	c59002_g3_i3, c59909_g2_i1, c63180_g10_i1, c44906_g1_i3, c58005_g1_i2, c63180_g3_i1
regulation of proteasomal ubiquitin-dependent protein catabolic process	6	c57502_g3_i1, c51061_g1_i1, c52306_g1_i2, c61260_g3_i7, c60704_g1_i1, c63872_g4_i1
JNK cascade	6	c60699_g1_i3, c43318_g1_i1, c52252_g1_i3, c54448_g3_i1, c60568_g2_i1, c59350_g3_i7
regulation of nucleic acid-templated transcription	6	c62280_g8_i2, c59714_g5_i2, c62018_g5_i1, c60675_g22_i1, c51533_g1_i1, c54769_g1_i2
focal adhesion assembly	6	c51998_g1_i1, c51998_g2_i1, c55818_g1_i1, c60759_g2_i2, c58828_g2_i1, c60531_g1_i3
L-serine transport	6	c27216_g1_i1, c63727_g3_i2, c60560_g5_i4, c64093_g5_i4, c63998_g1_i1, c34205_g1_i1
cognition	6	c51774_g1_i1, c42647_g1_i1, c63251_g3_i1, c63343_g3_i8, c34205_g1_i1, c61321_g3_i1
mitotic spindle assembly checkpoint	6	c64091_g2_i1, c61232_g1_i3, c61942_g4_i1, c62963_g6_i2, c24478_g1_i3, c62954_g2_i4
positive regulation of protein kinase activity	6	c37552_g1_i1, c59602_g10_i1, c59470_g1_i1, c61931_g3_i1, c57264_g1_i1, c60982_g1_i1
negative regulation of MAP kinase activity	6	c60811_g13_i2, c40241_g1_i1, c58556_g1_i2, c57382_g3_i1, c63610_g1_i7, c51431_g1_i3
positive regulation of focal adhesion assembly	6	c42808_g2_i2, c59744_g1_i1, c61982_g2_i1, c52386_g1_i4, c61014_g9_i1, c64024_g19_i1
ribosomal small subunit assembly	6	c17239_g1_i1, c68083_g1_i1, c60509_g2_i1, c68113_g1_i1, c66191_g1_i1, c66227_g1_i1
negative regulation of keratinocyte proliferation	6	c51998_g1_i1, c51998_g2_i1, c64046_g4_i2, c61396_g13_i8, c64046_g5_i1, c22493_g1_i1
single-organism process	6	c60423_g1_i1, c61938_g1_i16, c63327_g12_i1, c48103_g1_i1, c63296_g16_i1, c56959_g3_i2
negative regulation of peptidyl-serine phosphorylation	6	c50114_g1_i4, c56663_g1_i4, c60809_g2_i1, c58556_g1_i2, c57264_g1_i1, c53394_g4_i1
protein heterooligomerization	6	c42808_g2_i2, c56644_g1_i3, c72054_g1_i1, c63610_g1_i7, c63100_g13_i5, c59201_g1_i9
regulation of translation	6	c17239_g1_i1, c63837_g14_i1, c61368_g3_i2, c62228_g4_i1, c61245_g13_i1, c61021_g1_i2
regulation of ion transmembrane transport	6	c52865_g1_i1, c60700_g9_i1, c63367_g7_i4, c18057_g1_i1, c56795_g1_i3, c63216_g3_i4
regulation of multicellular organism growth	6	c45782_g1_i2, c63845_g3_i2, c56795_g1_i3, c62826_g5_i1, c58315_g1_i1, c58619_g2_i2
negative regulation of extrinsic apoptotic signaling pathway	6	c63503_g13_i2, c60699_g1_i3, c62902_g13_i4, c63823_g1_i1, c61705_g2_i1, c49310_g1_i1
regulation of MAPK cascade	6	c15212_g1_i1, c58022_g6_i5, c56396_g2_i1, c62885_g1_i2, c63335_g11_i5, c61834_g2_i1
peptidyl-threonine phosphorylation	6	c37552_g1_i1, c59456_g1_i1, c60467_g10_i3, c61283_g4_i1, c58075_g3_i1, c60143_g14_i4
release of sequestered calcium ion into cytosol	6	c62877_g1_i1, c58958_g5_i1, c60051_g1_i3, c60407_g1_i1, c60615_g4_i6, c62275_g13_i4
GPI anchor biosynthetic process	6	c61049_g3_i5, c51762_g2_i1, c61666_g2_i17, c63494_g6_i1, c61861_g10_i1, c54979_g1_i2
snRNA processing	6	c68134_g1_i1, c61383_g1_i8, c57841_g1_i2, c56483_g3_i1, c57808_g2_i1, c61316_g8_i4
positive regulation of tyrosine phosphorylation of Stat3 protein	6	c62326_g2_i2, c62953_g7_i1, c61934_g3_i1, c54609_g3_i1, c64190_g8_i1, c59036_g1_i1
phospholipid translocation	6	c55499_g2_i1, c62275_g13_i4, c57831_g1_i3, c62394_g8_i4, c63789_g2_i2, c61371_g3_i3
mitochondrion morphogenesis	6	c52340_g1_i1, c49746_g1_i3, c62769_g3_i2, c61224_g2_i14, c68138_g1_i1, c62070_g3_i1
sprouting angiogenesis	6	c61220_g1_i2, c62902_g13_i4, c63280_g1_i2, c60043_g3_i2, c63059_g13_i1, c57852_g1_i1
lipoprotein metabolic process	6	c61744_g2_i1, c5522_g1_i1, c64080_g5_i4, c51413_g2_i2, c64016_g14_i1, c70495_g1_i1
proximal/distal pattern formation	6	c16152_g1_i2, c63948_g11_i2, c59304_g1_i3, c62087_g1_i4, c21240_g1_i1, c61354_g13_i1
positive regulation of actin filament polymerization	6	c8806_g1_i1, c59832_g20_i1, c60407_g1_i1, c60467_g10_i3, c61014_g9_i1, c61834_g2_i1
cellular response to epidermal growth factor stimulus	6	c59152_g1_i3, c64046_g4_i2, c56701_g1_i1, c64046_g5_i1, c58556_g1_i2, c47783_g1_i1
intracellular receptor signaling pathway	6	c64080_g7_i1, c64080_g11_i3, c61896_g5_i5, c62733_g6_i1, c62289_g6_i5, c62389_g2_i2
positive regulation of cyclin-dependent protein serine/threonine kinase activity	6	c56160_g2_i1, c55108_g1_i2, c62006_g17_i2, c4289_g1_i1, c38986_g1_i2, c49310_g1_i1
response to cytokine	6	c16152_g1_i2, c49746_g1_i3, c59816_g3_i2, c13093_g1_i1, c22816_g1_i1, c71929_g1_i1
neuronal stem cell population maintenance	6	c49207_g1_i1, c62700_g4_i1, c61904_g3_i2, c61283_g4_i1, c59385_g1_i2, c61204_g1_i2
positive regulation of multicellular organism growth	6	c57131_g2_i3, c61836_g3_i8, c50647_g1_i3, c58025_g2_i3, c61321_g3_i1, c64039_g6_i2
metanephros development	6	c59304_g1_i3, c61233_g2_i1, c43712_g1_i3, c60813_g11_i1, c61354_g13_i1, c27827_g1_i1
positive regulation of erythrocyte differentiation	6	c59851_g1_i2, c63160_g3_i1, c59002_g3_i3, c60773_g5_i2, c62930_g10_i4, c58756_g1_i13
ruffle organization	6	c62953_g7_i1, c61114_g5_i3, c60467_g10_i3, c50361_g3_i1, c59204_g2_i1, c60176_g4_i1
positive chemotaxis	6	c23497_g1_i1, c62902_g13_i4, c56156_g1_i2, c63610_g1_i7, c62002_g3_i2, c64024_g19_i1
cellular response to reactive oxygen species	6	c51998_g1_i1, c51998_g2_i1, c20572_g1_i1, c50361_g3_i1, c60531_g1_i3, c49310_g1_i1
cardiac muscle contraction	6	c58246_g2_i1, c63510_g5_i3, c60467_g10_i3, c50361_g3_i1, c60967_g1_i8, c60176_g4_i1
regulation of mitotic nuclear division	6	c62462_g1_i2, c63284_g1_i4, c16109_g1_i1, c63059_g13_i1, c57852_g1_i1, c59859_g5_i1
cell maturation	6	c63948_g11_i2, c63004_g1_i1, c49246_g1_i1, c61233_g2_i1, c62424_g16_i1, c56742_g1_i1
retina development in camera-type eye	6	c63007_g2_i2, c63468_g9_i1, c56209_g1_i1, c52824_g4_i1, c66153_g1_i1, c62914_g4_i3
histone H4-K8 acetylation	6	c60583_g2_i3, c56952_g1_i4, c63973_g2_i3, c63295_g1_i5, c59993_g2_i5, c61677_g2_i4
histone H4-K5 acetylation	6	c60583_g2_i3, c56952_g1_i4, c63973_g2_i3, c63295_g1_i5, c59993_g2_i5, c61677_g2_i4
lipid catabolic process	6	c60757_g3_i5, c62967_g6_i15, c63620_g13_i10, c9380_g1_i1, c1291_g1_i1, c59559_g4_i2
I-kappaB kinase/NF-kappaB signaling	6	c51896_g1_i1, c60851_g10_i4, c43318_g1_i1, c61982_g2_i1, c63941_g1_i1, c64025_g4_i2
histone deubiquitination	6	c62298_g2_i5, c54632_g1_i1, c32698_g1_i2, c44189_g1_i1, c59208_g1_i5, c15271_g2_i1
lipopolysaccharide-mediated signaling pathway	6	c62326_g2_i2, c61097_g1_i1, c60407_g1_i1, c62167_g3_i1, c41661_g2_i1, c18444_g1_i1
regulation of autophagy	6	c60699_g1_i3, c61480_g8_i3, c63331_g2_i16, c62493_g5_i3, c61861_g12_i1, c62164_g6_i3
hair follicle morphogenesis	6	c55830_g2_i1, c63948_g11_i2, c59960_g2_i3, c63059_g13_i1, c63441_g9_i1, c57852_g1_i1
mitotic metaphase plate congression	6	c51870_g3_i2, c57730_g1_i1, c59479_g1_i5, c61260_g5_i2, c61620_g3_i6, c64228_g1_i1
positive regulation of protein dephosphorylation	5	c60514_g6_i1, c40241_g1_i1, c54542_g1_i3, c59805_g2_i4, c41661_g2_i1
response to wounding	5	c61962_g4_i2, c37552_g1_i1, c52039_g1_i1, c54260_g1_i1, c41661_g2_i1
seminiferous tubule development	5	c59479_g1_i5, c63945_g13_i1, c62685_g3_i1, c62023_g2_i5, c55258_g3_i1
protein geranylgeranylation	5	c56101_g1_i3, c59564_g6_i1, c61938_g1_i16, c61092_g10_i9, c1222_g1_i1
histone H4 deacetylation	5	c57974_g1_i2, c62588_g2_i2, c61698_g5_i7, c54609_g3_i1, c58685_g9_i3
positive regulation of pri-miRNA transcription from RNA polymerase II promoter	5	c59905_g6_i2, c60773_g5_i2, c52386_g1_i4, c60938_g1_i8, c56957_g1_i1
anterograde synaptic vesicle transport	5	c46857_g1_i1, c63464_g2_i1, c63523_g7_i3, c60677_g9_i4, c60677_g7_i1
regulation of heart contraction	5	c53828_g1_i2, c49969_g1_i1, c17771_g1_i1, c61613_g8_i1, c61896_g5_i5
melanosome transport	5	c57730_g1_i1, c62572_g2_i1, c50281_g1_i1, c62519_g4_i5, c19265_g1_i1
histone H3-K4 trimethylation	5	c64174_g7_i7, c61425_g1_i2, c64174_g8_i1, c59993_g2_i5, c62035_g11_i1
hindbrain development	5	c16152_g1_i2, c63745_g10_i1, c59905_g6_i2, c37669_g1_i2, c31709_g1_i1
stress fiber assembly	5	c70000_g1_i1, c64228_g1_i1, c60416_g3_i1, c60416_g7_i3, c49310_g1_i1
dorsal/ventral pattern formation	5	c62263_g1_i5, c52824_g4_i1, c61354_g13_i1, c60078_g2_i4, c61925_g1_i1
positive regulation of peptidyl-threonine phosphorylation	5	c59362_g4_i1, c61232_g1_i3, c63823_g1_i1, c41661_g2_i1, c63872_g4_i1
regulation of exocytosis	5	c62292_g5_i1, c38372_g1_i1, c62519_g4_i5, c63059_g13_i1, c57852_g1_i1
mitophagy	5	c61611_g1_i4, c55253_g1_i1, c5106_g1_i1, c9277_g1_i1, c18656_g1_i1
glutamine metabolic process	5	c61289_g1_i1, c62616_g5_i2, c56220_g5_i3, c64024_g8_i1, c54905_g1_i1
positive regulation of interleukin-2 production	5	c1295_g1_i1, c1034_g1_i1, c59746_g4_i1, c60568_g2_i1, c63518_g4_i2
nucleotide-excision repair	5	c52306_g1_i2, c63702_g1_i6, c62148_g3_i5, c62367_g1_i10, c62695_g14_i1
mRNA cleavage	5	c63397_g1_i1, c59994_g5_i2, c39579_g1_i1, c61837_g9_i1, c60289_g3_i5
negative regulation of T cell receptor signaling pathway	5	c1200_g1_i1, c56341_g1_i1, c52352_g1_i2, c60012_g3_i1, c51431_g1_i3
antigen processing and presentation of peptide or polysaccharide antigen via MHC class II	5	c17255_g1_i1, c56664_g2_i1, c56664_g1_i1, c57629_g2_i1, c57629_g1_i1
calcium ion import	5	c62280_g13_i5, c37552_g1_i1, c62664_g1_i6, c63367_g7_i4, c61396_g13_i8
pigmentation	5	c51771_g1_i1, c64046_g4_i2, c64046_g5_i1, c63665_g1_i12, c63771_g3_i15
establishment of protein localization to plasma membrane	5	c61904_g3_i2, c61982_g2_i1, c50403_g1_i1, c61427_g1_i5, c62341_g17_i3
neutrophil chemotaxis	5	c59746_g4_i1, c63726_g6_i1, c63646_g2_i3, c64019_g1_i1, c54464_g3_i1
negative regulation of cell differentiation	5	c15269_g1_i1, c57615_g2_i3, c59960_g2_i3, c61233_g2_i1, c57315_g1_i2
coenzyme A biosynthetic process	5	c63388_g12_i2, c57860_g1_i2, c55737_g1_i5, c59681_g1_i1, c60660_g2_i2
establishment or maintenance of cell polarity	5	c42808_g2_i2, c73921_g1_i1, c60043_g3_i2, c62700_g1_i1, c39777_g1_i1
excitatory postsynaptic potential	5	c61601_g1_i2, c37552_g1_i1, c61533_g15_i1, c60949_g3_i2, c54905_g1_i1
IRES-dependent translational initiation	5	c56325_g2_i4, c64024_g21_i1, c70373_g1_i1, c52281_g2_i1, c62199_g3_i11
double-strand break repair via nonhomologous end joining	5	c58542_g14_i1, c59249_g2_i1, c63774_g3_i3, c57885_g2_i1, c62997_g10_i5
regulation of mitotic cell cycle	5	c45782_g1_i2, c60143_g14_i4, c52619_g2_i1, c55809_g1_i1, c61925_g13_i2
TOR signaling	5	c62570_g2_i4, c49246_g1_i1, c60467_g10_i3, c70373_g1_i1, c1854_g1_i1
negative regulation of phosphorylation	5	c61601_g1_i2, c62076_g7_i3, c37404_g1_i2, c55445_g1_i1, c59208_g1_i5
cell growth	5	c32308_g1_i1, c60328_g2_i1, c22602_g1_i1, c41661_g2_i1, c72122_g1_i1
mitotic cell cycle	5	c51896_g1_i1, c54632_g1_i1, c62380_g2_i6, c62962_g5_i1, c62538_g9_i1
pseudouridine synthesis	5	c61626_g1_i1, c61042_g4_i2, c59895_g5_i4, c62258_g1_i7, c55145_g1_i2
phosphatidylinositol-mediated signaling	5	c58687_g14_i3, c62953_g7_i1, c60999_g1_i3, c58879_g1_i2, c59993_g2_i5
positive regulation of p38MAPK cascade	5	c59851_g1_i2, c61831_g3_i1, c18009_g1_i1, c61630_g4_i1, c32580_g1_i2
cellular response to retinoic acid	5	c16152_g1_i2, c63670_g1_i3, c61896_g4_i4, c59993_g2_i5, c61371_g3_i3
phospholipase C-activating G-protein coupled receptor signaling pathway	5	c63388_g10_i1, c63468_g9_i1, c62023_g2_i5, c63726_g6_i1, c43815_g1_i1
signal transduction in response to DNA damage	5	c56238_g3_i2, c55356_g1_i3, c63356_g11_i2, c32580_g1_i2, c61834_g2_i1
Rac protein signal transduction	5	c29331_g1_i2, c51774_g1_i1, c61126_g7_i1, c61142_g1_i2, c58478_g1_i3
RNA 3'-end processing	5	c57694_g2_i1, c59994_g5_i2, c60933_g7_i1, c60933_g6_i1, c61804_g13_i8
regulation of immune response	5	c60807_g3_i1, c52386_g1_i4, c70002_g1_i1, c43612_g1_i4, c59561_g2_i9
cell fate commitment	5	c59362_g4_i1, c61630_g4_i1, c63578_g2_i1, c2056_g1_i1, c52325_g1_i1
T cell activation	5	c51896_g1_i1, c52386_g1_i4, c61487_g3_i2, c61487_g1_i1, c71929_g1_i1
hippo signaling	5	c55303_g2_i2, c56616_g7_i1, c57750_g1_i2, c61772_g5_i3, c61772_g3_i5
axonogenesis	5	c62479_g6_i1, c61297_g2_i3, c58025_g2_i3, c58315_g1_i1, c51731_g1_i1
negative regulation of mitotic cell cycle	5	c59822_g1_i3, c63356_g11_i2, c62905_g1_i3, c52386_g1_i4, c62002_g3_i2
monocyte differentiation	5	c17274_g1_i1, c60315_g5_i1, c54769_g1_i2, c56817_g1_i3, c60949_g3_i2
determination of left/right symmetry	5	c59002_g3_i3, c63174_g10_i3, c52824_g4_i1, c60078_g2_i4, c52506_g1_i1
eyelid development in camera-type eye	5	c62317_g1_i1, c17274_g1_i1, c29400_g1_i1, c43712_g1_i3, c54609_g3_i1
negative regulation of TOR signaling	5	c62570_g2_i4, c51923_g1_i1, c60773_g5_i2, c22398_g1_i2, c61196_g1_i7
negative regulation of phosphatidylinositol 3-kinase signaling	5	c63845_g3_i2, c29400_g1_i1, c62826_g5_i1, c60121_g1_i6, c63610_g1_i7
planar cell polarity pathway involved in neural tube closure	5	c59362_g4_i1, c59785_g1_i12, c56744_g3_i6, c62112_g3_i1, c59520_g2_i2
negative regulation of cell-matrix adhesion	5	c59152_g1_i3, c62467_g1_i3, c61396_g13_i8, c63280_g1_i2, c43491_g1_i1
negative regulation of myoblast differentiation	5	c62326_g2_i2, c63125_g13_i5, c58958_g5_i1, c41661_g2_i1, c27827_g1_i1
DNA damage response, signal transduction by p53 class mediator	5	c23497_g1_i1, c60851_g10_i4, c61361_g5_i14, c59274_g1_i1, c70272_g1_i1
lipid homeostasis	5	c58533_g2_i6, c60269_g1_i2, c58580_g1_i3, c62424_g16_i1, c64221_g6_i2
negative regulation of fibroblast growth factor receptor signaling pathway	5	c58452_g1_i1, c63503_g13_i2, c59362_g4_i1, c63280_g1_i2, c61833_g14_i1
biosynthetic process	5	c61703_g12_i1, c62750_g1_i2, c60588_g2_i3, c59212_g1_i1, c59490_g1_i4
regulation of cytoskeleton organization	5	c63287_g4_i1, c59279_g2_i1, c56959_g3_i2, c62000_g3_i3, c58555_g1_i4
ATP metabolic process	5	c64386_g1_i1, c59942_g5_i1, c62705_g1_i3, c61357_g4_i1, c56393_g1_i1
negative regulation of axonogenesis	5	c66804_g1_i1, c60923_g8_i1, c61264_g9_i3, c62885_g1_i2, c63610_g1_i7
positive regulation of signal transduction	5	c60811_g8_i1, c42101_g1_i1, c58478_g1_i3, c61834_g2_i1, c63958_g8_i1
positive regulation of sodium ion transport	5	c62362_g1_i7, c47876_g1_i1, c60809_g2_i1, c54448_g3_i1, c61490_g4_i3
hemopoiesis	5	c18429_g1_i1, c62479_g6_i1, c60967_g1_i8, c63972_g4_i7, c58619_g2_i2
microtubule-based process	5	c28348_g1_i2, c60770_g3_i4, c63539_g11_i1, c63539_g10_i1, c68086_g1_i1
DNA damage response, signal transduction by p53 class mediator resulting in cell cycle arrest	5	c59469_g2_i1, c62137_g1_i3, c62455_g5_i2, c2056_g1_i1, c59548_g2_i7
receptor clustering	5	c62532_g11_i3, c37552_g1_i1, c61123_g2_i4, c62885_g1_i2, c52619_g2_i1
positive regulation of nuclear-transcribed mRNA poly(A) tail shortening	5	c60453_g9_i1, c62588_g11_i3, c53824_g1_i2, c60852_g12_i1, c22739_g2_i1
positive regulation of mRNA splicing, via spliceosome	5	c58759_g1_i1, c57885_g2_i1, c50246_g1_i4, c59877_g5_i1, c60207_g2_i5
positive regulation of nitric oxide biosynthetic process	5	c5528_g1_i1, c43995_g1_i1, c57081_g1_i2, c52386_g1_i4, c63641_g5_i1
glutathione metabolic process	5	c60252_g7_i1, c70258_g1_i1, c51013_g1_i1, c1292_g1_i1, c61130_g13_i1
negative regulation of insulin secretion	5	c62588_g2_i2, c37829_g1_i1, c54609_g3_i1, c62112_g3_i1, c58315_g1_i1
mitotic sister chromatid segregation	5	c61232_g1_i3, c61942_g4_i1, c62963_g6_i2, c61306_g6_i4, c24478_g1_i3
positive regulation of cartilage development	5	c59362_g4_i1, c59909_g2_i1, c61630_g4_i1, c37669_g1_i2, c63335_g11_i5
covalent chromatin modification	5	c59870_g2_i2, c57675_g2_i3, c60750_g2_i4, c60143_g14_i4, c61321_g4_i2
white fat cell differentiation	5	c64046_g4_i2, c64046_g5_i1, c18434_g1_i1, c62424_g16_i1, c49652_g1_i4
phosphatidylinositol dephosphorylation	5	c58241_g1_i3, c17177_g1_i1, c59971_g1_i3, c58556_g1_i2, c61861_g12_i1
inner ear morphogenesis	5	c49246_g1_i1, c72089_g1_i1, c60923_g8_i1, c57038_g1_i1, c63073_g3_i3
flagellated sperm motility	5	c63007_g2_i2, c60363_g2_i1, c55258_g3_i1, c68138_g1_i1, c52506_g1_i1
learning or memory	5	c61533_g12_i3, c61896_g5_i5, c72071_g1_i1, c1291_g1_i1, c60949_g3_i2
endoplasmic reticulum organization	5	c57662_g1_i1, c50585_g1_i1, c58150_g2_i6, c50647_g1_i3, c59924_g7_i2
synapse assembly	5	c63449_g13_i1, c37552_g1_i1, c60745_g10_i5, c60206_g1_i11, c54905_g1_i1
layer formation in cerebral cortex	5	c63948_g11_i2, c61845_g2_i5, c37552_g1_i1, c59304_g1_i3, c1291_g1_i1
cell chemotaxis	5	c55387_g3_i1, c56152_g1_i3, c17771_g1_i1, c54572_g1_i1, c62167_g1_i2
cell development	5	c15212_g1_i1, c60981_g3_i2, c50647_g1_i3, c63578_g2_i1, c63335_g11_i5
cellular response to estradiol stimulus	5	c59635_g2_i3, c61222_g6_i1, c62112_g3_i1, c60293_g1_i1, c70036_g1_i1
estrogen metabolic process	5	c64294_g1_i1, c56346_g1_i1, c70065_g1_i1, c62167_g2_i3, c58619_g2_i2
retinal ganglion cell axon guidance	5	c62902_g13_i4, c60129_g2_i1, c60923_g8_i1, c66153_g1_i1, c44614_g1_i1
chaperone mediated protein folding requiring cofactor	5	c62751_g13_i1, c62877_g1_i1, c41737_g1_i2, c61223_g6_i1, c59375_g1_i2
epithelial cell-cell adhesion	5	c63842_g8_i7, c18178_g1_i1, c61200_g21_i1, c63059_g13_i1, c57852_g1_i1
mesoderm formation	5	c51823_g1_i1, c59909_g2_i1, c52386_g1_i4, c61925_g1_i1, c31709_g1_i1
positive regulation of cell-substrate adhesion	5	c55817_g1_i1, c54587_g2_i1, c60602_g14_i4, c60407_g1_i1, c57905_g1_i7
negative regulation of endothelial cell proliferation	5	c55708_g1_i1, c63280_g1_i2, c44614_g1_i1, c44906_g1_i3, c62389_g2_i2
base-excision repair	5	c58718_g2_i3, c62148_g3_i5, c57812_g3_i1, c62367_g1_i10, c62997_g10_i5
spliceosomal snRNP assembly	5	c55927_g1_i4, c66315_g1_i1, c23047_g1_i1, c46259_g2_i2, c1323_g1_i1
skeletal muscle tissue development	5	c37552_g1_i1, c58459_g1_i2, c57315_g1_i2, c60967_g1_i8, c62389_g2_i2
protein targeting to plasma membrane	5	c64023_g13_i1, c58556_g1_i2, c61165_g7_i4, c58523_g3_i2, c59850_g2_i1
positive regulation of axon extension	5	c57730_g1_i1, c70660_g1_i1, c61264_g9_i3, c1291_g1_i1, c73907_g1_i1
negative thymic T cell selection	5	c55253_g1_i1, c61180_g6_i1, c59304_g1_i3, c59375_g1_i2, c63003_g2_i4
mRNA splice site selection	5	c61459_g9_i9, c63237_g1_i3, c58459_g1_i2, c62315_g1_i3, c56223_g3_i1
cochlea morphogenesis	5	c59362_g4_i1, c59785_g1_i12, c56744_g3_i6, c59520_g2_i2, c61014_g9_i1
ceramide metabolic process	5	c287_g1_i1, c45142_g1_i1, c43491_g1_i1, c58619_g2_i2, c62914_g4_i3
response to exogenous dsRNA	5	c56312_g3_i2, c62167_g3_i1, c49606_g1_i1, c55073_g2_i3, c63216_g3_i4
gastrulation	5	c58807_g2_i2, c64228_g1_i1, c55388_g3_i1, c1854_g1_i1, c53394_g4_i1
regulation of G1/S transition of mitotic cell cycle	5	c55356_g1_i3, c61340_g7_i2, c61306_g6_i4, c51431_g1_i3, c61705_g2_i1
positive regulation of transforming growth factor beta receptor signaling pathway	5	c19629_g1_i1, c61686_g2_i3, c63280_g1_i2, c55258_g3_i1, c62616_g3_i4
positive regulation of glucose import	5	c60645_g11_i1, c59152_g1_i3, c51923_g1_i1, c43770_g1_i1, c60982_g1_i1
histone methylation	5	c57624_g2_i1, c57615_g2_i3, c60734_g2_i8, c63699_g14_i4, c54905_g1_i1
positive regulation of cell cycle	5	c54598_g1_i1, c63125_g13_i5, c72126_g1_i1, c61897_g3_i3, c60729_g13_i7
cholesterol biosynthetic process	5	c51923_g1_i1, c58554_g1_i6, c59266_g1_i1, c28642_g1_i1, c61157_g3_i2
negative regulation of viral entry into host cell	5	c5528_g1_i1, c61542_g8_i6, c63052_g4_i6, c51142_g1_i1, c50633_g1_i1
retrograde vesicle-mediated transport, Golgi to ER	5	c51771_g1_i1, c62492_g5_i3, c66254_g1_i1, c63706_g3_i2, c62493_g15_i1
positive regulation of transcription factor import into nucleus	5	c44026_g1_i3, c45782_g1_i2, c61123_g2_i4, c63004_g6_i13, c52386_g1_i4
SMAD protein import into nucleus	5	c26619_g1_i2, c17274_g1_i1, c41661_g2_i1, c2056_g1_i1, c22739_g2_i1
positive regulation of viral genome replication	5	c52306_g1_i2, c43318_g1_i1, c62434_g1_i3, c60131_g1_i3, c60785_g12_i2
forebrain development	5	c16152_g1_i2, c60920_g3_i5, c59905_g6_i2, c62389_g2_i2, c49310_g1_i1
negative regulation of endothelial cell apoptotic process	5	c63356_g11_i2, c59744_g1_i1, c49246_g1_i1, c64025_g4_i2, c70994_g1_i1
branching involved in mammary gland duct morphogenesis	5	c63125_g13_i5, c2056_g1_i1, c60415_g2_i5, c57284_g1_i5, c49310_g1_i1
membrane protein ectodomain proteolysis	5	c57139_g4_i1, c58577_g2_i3, c54449_g1_i1, c62275_g13_i4, c62952_g1_i1
retrograde protein transport, ER to cytosol	5	c64386_g1_i1, c52718_g1_i2, c62189_g6_i1, c42414_g1_i1, c54937_g1_i1
positive regulation of TOR signaling	5	c41839_g1_i1, c45782_g1_i2, c72122_g1_i1, c57952_g2_i1, c22184_g1_i1
positive regulation of protein tyrosine kinase activity	5	c62751_g13_i1, c62953_g7_i1, c61223_g6_i1, c59520_g2_i2, c57200_g1_i1
potassium ion transport	5	c68073_g1_i1, c66196_g1_i1, c56249_g1_i2, c62843_g6_i1, c4289_g1_i1
circadian rhythm	5	c63469_g10_i2, c52092_g1_i2, c58025_g2_i3, c71932_g1_i1, c27827_g1_i1
epidermis development	5	c62263_g1_i5, c9495_g1_i1, c61798_g5_i2, c73457_g1_i1, c64080_g5_i4
cellular response to transforming growth factor beta stimulus	5	c57521_g1_i1, c60811_g13_i2, c59603_g3_i3, c62112_g3_i1, c60949_g3_i2
negative regulation of epithelial to mesenchymal transition	5	c58439_g2_i3, c49742_g1_i1, c68159_g1_i1, c62112_g3_i1, c63610_g1_i7
heart contraction	5	c55253_g1_i1, c61529_g6_i2, c1292_g1_i1, c63059_g13_i1, c57852_g1_i1
positive regulation of transcription regulatory region DNA binding	5	c43995_g1_i1, c49246_g1_i1, c41661_g2_i1, c29400_g1_i1, c62624_g6_i1
protein retention in ER lumen	5	c7840_g1_i1, c74106_g1_i1, c45153_g1_i1, c72004_g1_i1, c61258_g3_i2
somitogenesis	5	c61221_g7_i1, c59822_g1_i3, c59362_g4_i1, c52386_g1_i4, c58566_g2_i1
regulation of actin cytoskeleton reorganization	5	c37712_g1_i1, c1200_g1_i1, c62953_g7_i1, c60143_g14_i4, c62341_g17_i3
embryonic placenta development	5	c62424_g16_i1, c60773_g5_i2, c60315_g5_i1, c62733_g6_i1, c55564_g1_i4
negative regulation of intrinsic apoptotic signaling pathway	5	c52181_g1_i1, c57776_g1_i1, c54609_g3_i1, c42101_g1_i1, c49310_g1_i1
negative regulation of extrinsic apoptotic signaling pathway in absence of ligand	5	c58242_g9_i1, c64046_g4_i2, c64046_g5_i1, c59350_g3_i7, c63961_g7_i4
N-glycan processing	5	c53456_g1_i2, c43985_g1_i3, c62026_g5_i1, c55608_g1_i1, c58037_g1_i1
positive regulation of cellular process	5	c61281_g1_i5, c63287_g8_i3, c63327_g12_i1, c60488_g1_i2, c56959_g3_i2
sister chromatid cohesion	5	c61250_g12_i5, c60353_g1_i14, c14677_g1_i1, c55291_g2_i2, c61985_g16_i1
response to tumor necrosis factor	5	c58173_g3_i2, c44458_g1_i1, c64100_g2_i3, c62200_g14_i1, c60319_g1_i4
sphingolipid metabolic process	5	c27216_g1_i1, c63517_g3_i8, c64093_g5_i4, c25539_g1_i1, c63998_g1_i1
positive regulation of extrinsic apoptotic signaling pathway via death domain receptors	5	c62137_g1_i3, c63280_g1_i2, c57315_g1_i2, c63578_g2_i1, c62112_g3_i1
positive regulation of autophagy	5	c49207_g1_i1, c51923_g1_i1, c50105_g1_i1, c20281_g1_i1, c55564_g1_i4
cytolysis	5	c45167_g2_i1, c50114_g1_i4, c62275_g13_i4, c59470_g1_i1, c32060_g1_i2
hair follicle development	5	c63160_g3_i1, c62317_g1_i1, c8532_g1_i1, c47876_g1_i1, c63578_g2_i1
regulation of protein binding	5	c61232_g1_i3, c60750_g2_i4, c61698_g5_i7, c49310_g1_i1, c63958_g8_i1
ventricular cardiac muscle tissue morphogenesis	5	c59979_g10_i2, c56663_g1_i4, c50361_g3_i1, c57038_g1_i1, c60176_g4_i1
vacuolar transport	5	c51870_g3_i2, c60729_g5_i1, c44523_g1_i2, c73953_g1_i1, c64275_g1_i1
adenylate cyclase-activating G-protein coupled receptor signaling pathway	5	c59798_g3_i1, c49179_g1_i2, c57596_g3_i2, c47774_g1_i1, c59190_g1_i2
cellular response to platelet-derived growth factor stimulus	5	c59152_g1_i3, c56701_g1_i1, c60407_g1_i1, c59204_g2_i1, c49310_g1_i1
fibroblast growth factor receptor signaling pathway	5	c56701_g1_i1, c59982_g2_i1, c55111_g1_i2, c34386_g1_i1, c54448_g3_i1
positive regulation of release of cytochrome c from mitochondria	5	c50114_g1_i4, c55356_g1_i3, c50576_g1_i1, c52181_g1_i1, c59603_g3_i3
positive regulation of reactive oxygen species metabolic process	5	c63280_g1_i2, c20572_g1_i1, c32580_g1_i2, c1172_g1_i1, c61834_g2_i1
establishment of cell polarity	5	c63463_g4_i5, c63610_g1_i7, c59279_g2_i1, c62342_g1_i3, c8542_g1_i1
positive regulation of interleukin-8 production	5	c58958_g5_i1, c62624_g6_i1, c63518_g4_i2, c63641_g5_i1, c48409_g1_i4
aorta development	5	c59905_g6_i2, c17167_g1_i1, c56467_g3_i2, c48226_g3_i2, c48226_g1_i2
animal organ morphogenesis	5	c57131_g2_i3, c22493_g1_i1, c9495_g1_i1, c63578_g2_i1, c48172_g1_i1
face development	5	c16152_g1_i2, c59362_g4_i1, c61836_g3_i8, c62167_g3_i1, c64153_g5_i1
negative regulation of androgen receptor signaling pathway	5	c59905_g6_i2, c62616_g3_i4, c18258_g1_i1, c54609_g3_i1, c62112_g3_i1
regulation of ARF protein signal transduction	5	c62353_g8_i1, c55683_g3_i1, c61768_g6_i1, c54098_g1_i3, c62353_g4_i1
positive regulation of vascular endothelial growth factor production	5	c58452_g1_i1, c49179_g1_i2, c58398_g1_i1, c60773_g5_i2, c62733_g6_i1
response to stress	5	c60935_g5_i3, c61831_g3_i1, c57335_g2_i1, c61359_g4_i2, c59739_g1_i2
positive regulation of wound healing	5	c58670_g2_i1, c17771_g1_i1, c1034_g1_i1, c60407_g1_i1, c58181_g2_i3
regulation of glucose metabolic process	5	c42315_g1_i1, c71936_g1_i1, c1326_g1_i2, c58770_g4_i4, c56978_g1_i1
regulation of cellular protein localization	5	c59362_g4_i1, c59785_g1_i12, c54321_g1_i2, c56744_g3_i6, c64134_g7_i1
phagocytosis	5	c63356_g11_i2, c1034_g1_i1, c63646_g2_i3, c3896_g1_i1, c50997_g1_i2
lung morphogenesis	5	c60100_g1_i1, c58022_g6_i5, c62167_g3_i1, c60100_g7_i1, c61925_g1_i1
isotype switching	5	c52103_g1_i1, c57811_g1_i5, c58542_g5_i1, c60629_g1_i1, c70272_g1_i1
sodium ion transmembrane transport	5	c59926_g7_i3, c63802_g5_i5, c66196_g1_i1, c62362_g1_i7, c61039_g2_i1
regulation of mitochondrial membrane potential	5	c50114_g1_i4, c59425_g1_i4, c49746_g1_i3, c59198_g1_i1, c62624_g6_i1
male genitalia development	5	c62704_g2_i1, c63948_g11_i2, c63125_g13_i5, c59266_g1_i1, c62167_g2_i3
protein methylation	5	c44833_g1_i1, c62588_g11_i3, c3094_g1_i1, c63889_g5_i10, c55217_g1_i1
positive regulation of receptor-mediated endocytosis	5	c68061_g1_i1, c62292_g5_i1, c58165_g4_i4, c63968_g19_i3, c63958_g8_i1
regulation of synaptic plasticity	4	c19629_g1_i1, c59859_g4_i1, c61952_g1_i3, c60949_g3_i2
regulation of insulin secretion involved in cellular response to glucose stimulus	4	c63503_g13_i2, c60129_g2_i1, c60407_g1_i1, c62053_g1_i8
insulin-like growth factor receptor signaling pathway	4	c61937_g4_i2, c62076_g7_i3, c63610_g1_i7, c63801_g5_i8
microtubule nucleation	4	c63885_g2_i1, c62462_g1_i2, c63713_g4_i3, c59280_g6_i1
positive regulation of DNA biosynthetic process	4	c52757_g1_i3, c63581_g4_i1, c63518_g4_i2, c49310_g1_i1
ubiquitin-dependent protein catabolic process via the multivesicular body sorting pathway	4	c48277_g2_i5, c61474_g1_i10, c61487_g3_i2, c64275_g1_i1
positive regulation of mitotic nuclear division	4	c57131_g2_i3, c63823_g1_i1, c9495_g1_i1, c60811_g8_i1
negative regulation of glucose import	4	c62003_g3_i1, c62076_g7_i3, c43770_g1_i1, c41526_g1_i1
positive regulation of cysteine-type endopeptidase activity involved in apoptotic process	4	c52757_g1_i3, c62588_g2_i2, c18823_g1_i1, c59603_g3_i3
positive regulation of lamellipodium morphogenesis	4	c8517_g1_i1, c58828_g2_i1, c59204_g2_i1, c49310_g1_i1
telomere maintenance	4	c60449_g3_i4, c62638_g8_i2, c59249_g2_i1, c63774_g3_i3
neural crest cell migration	4	c60773_g5_i2, c8517_g1_i1, c58566_g2_i1, c8542_g1_i1
branching involved in blood vessel morphogenesis	4	c63948_g11_i2, c62902_g13_i4, c63844_g7_i1, c63638_g8_i1
endothelial tube morphogenesis	4	c63948_g11_i2, c68266_g1_i1, c59578_g8_i6, c44906_g1_i3
negative regulation of chondrocyte differentiation	4	c63948_g11_i2, c64046_g4_i2, c64046_g5_i1, c50654_g1_i1
negative regulation of insulin-like growth factor receptor signaling pathway	4	c61601_g1_i2, c54304_g1_i2, c61630_g4_i1, c59208_g1_i5
organelle organization	4	c5495_g1_i1, c61354_g8_i4, c60898_g5_i2, c63771_g3_i15
negative regulation of focal adhesion assembly	4	c54542_g1_i3, c8517_g1_i1, c44906_g1_i3, c49310_g1_i1
mitotic G2 DNA damage checkpoint	4	c4540_g1_i1, c61250_g12_i5, c60026_g6_i3, c59456_g1_i1
exonucleolytic nuclear-transcribed mRNA catabolic process involved in deadenylation-dependent decay	4	c57811_g1_i5, c60965_g6_i1, c53824_g1_i2, c62694_g1_i3
mRNA cis splicing, via spliceosome	4	c60889_g15_i2, c63002_g3_i1, c62568_g9_i1, c15231_g1_i1
actin filament polymerization	4	c29331_g1_i2, c54531_g1_i1, c57139_g4_i1, c61014_g9_i1
response to estrogen	4	c70258_g1_i1, c54572_g1_i1, c49246_g1_i1, c62232_g4_i8
regulation of skeletal muscle cell differentiation	4	c60269_g1_i2, c70622_g1_i1, c63469_g10_i2, c63519_g19_i6
DNA methylation	4	c60565_g2_i5, c57776_g1_i1, c64174_g8_i1, c62393_g1_i5
positive regulation of tumor necrosis factor biosynthetic process	4	c63280_g1_i2, c70091_g1_i1, c63641_g5_i1, c22816_g1_i1
cytokine production	4	c60484_g2_i1, c61804_g13_i8, c63872_g8_i2, c70272_g1_i1
auditory receptor cell stereocilium organization	4	c60700_g9_i1, c58971_g1_i7, c64081_g4_i6, c62002_g3_i2
regulation of mRNA stability	4	c61245_g1_i3, c56429_g1_i6, c60852_g4_i1, c62251_g5_i4
positive regulation of intrinsic apoptotic signaling pathway	4	c55885_g1_i1, c18823_g1_i1, c60759_g10_i1, c53394_g4_i1
posttranscriptional regulation of gene expression	4	c60567_g1_i1, c13398_g1_i1, c60567_g2_i9, c52709_g3_i1
NADH metabolic process	4	c64386_g1_i1, c50108_g2_i1, c60809_g2_i1, c58482_g2_i3
epithelial cell morphogenesis	4	c63945_g13_i1, c61720_g6_i2, c52100_g1_i1, c61014_g9_i1
positive regulation of chromatin binding	4	c63713_g8_i6, c18434_g1_i1, c63581_g4_i1, c63713_g1_i1
positive regulation of cell adhesion mediated by integrin	4	c45189_g2_i1, c63174_g10_i3, c49231_g2_i2, c51431_g1_i3
type B pancreatic cell proliferation	4	c42315_g1_i1, c71936_g1_i1, c37829_g1_i1, c62053_g1_i8
positive regulation of blood vessel endothelial cell migration	4	c63280_g1_i2, c41661_g2_i1, c70091_g1_i1, c63518_g4_i2
negative regulation of cellular senescence	4	c63356_g11_i2, c62467_g1_i3, c29400_g1_i1, c60855_g3_i2
glial cell differentiation	4	c57476_g2_i1, c63745_g10_i1, c7846_g1_i1, c62352_g3_i1
positive regulation of ubiquitin-protein transferase activity	4	c1213_g1_i1, c55291_g2_i2, c18143_g1_i1, c51173_g1_i1
negative regulation of interleukin-6 production	4	c51806_g1_i3, c62189_g6_i1, c60416_g3_i1, c60416_g7_i3
autophagic cell death	4	c53886_g1_i2, c42942_g1_i2, c62843_g6_i1, c4289_g1_i1
protein localization to organelle	4	c62492_g5_i3, c58165_g4_i4, c63479_g2_i4, c64039_g6_i2
dopaminergic neuron differentiation	4	c63948_g11_i2, c59362_g4_i1, c60773_g5_i2, c61014_g9_i1
protein localization to pre-autophagosomal structure	4	c61611_g1_i4, c9277_g1_i1, c61165_g7_i4, c61617_g14_i1
neural crest cell development	4	c16152_g1_i2, c64046_g4_i2, c64046_g5_i1, c60813_g11_i1
positive regulation of neuron migration	4	c61123_g2_i4, c59805_g2_i4, c62850_g4_i3, c63284_g1_i4
positive regulation of DNA binding	4	c59905_g6_i2, c52181_g1_i1, c71505_g1_i1, c64551_g1_i1
protein targeting to lysosome	4	c63464_g2_i1, c51757_g1_i1, c61487_g3_i2, c60277_g2_i6
synaptic vesicle endocytosis	4	c37552_g1_i1, c60791_g9_i3, c59753_g2_i1, c62002_g3_i2
stem cell division	4	c59768_g1_i1, c64228_g1_i1, c58583_g2_i8, c1291_g1_i1
maturation of 5.8S rRNA	4	c57656_g1_i2, c63627_g3_i4, c61163_g6_i2, c59695_g3_i7
pericardium development	4	c61630_g4_i1, c63336_g5_i6, c52386_g1_i4, c59578_g8_i6
ribosomal large subunit assembly	4	c7672_g1_i1, c66179_g1_i1, c66153_g1_i1, c60174_g9_i3
clathrin-dependent endocytosis	4	c62479_g6_i1, c63037_g2_i3, c63968_g19_i3, c62217_g1_i3
dendrite development	4	c62902_g13_i4, c63523_g10_i4, c62885_g1_i2, c54905_g1_i1
pathway-restricted SMAD protein phosphorylation	4	c56663_g1_i4, c61630_g4_i1, c41661_g2_i1, c57568_g1_i1
positive regulation of triglyceride biosynthetic process	4	c63503_g13_i2, c60514_g6_i1, c39733_g1_i3, c51055_g1_i2
keratinocyte development	4	c63174_g10_i3, c63059_g13_i1, c57852_g1_i1, c52100_g1_i1
cellular glucose homeostasis	4	c63503_g13_i2, c34226_g1_i1, c20281_g1_i1, c60247_g5_i2
negative regulation of wound healing	4	c55708_g1_i1, c61396_g13_i8, c51805_g1_i1, c52386_g1_i4
positive regulation of microtubule polymerization	4	c61283_g4_i1, c62843_g6_i1, c15201_g1_i1, c4289_g1_i1
brain morphogenesis	4	c61836_g3_i8, c61904_g3_i2, c1291_g1_i1, c64039_g6_i2
positive regulation of exosomal secretion	4	c60170_g1_i1, c51757_g1_i1, c71954_g1_i1, c33316_g1_i1
behavioral response to nicotine	4	c60052_g1_i4, c61120_g1_i6, c64080_g5_i4, c60108_g1_i1
mitochondrial respiratory chain complex IV assembly	4	c37077_g1_i1, c56547_g1_i1, c65370_g1_i1, c70418_g1_i1
histone mRNA catabolic process	4	c61217_g11_i4, c55841_g1_i2, c55368_g2_i2, c59695_g3_i7
actin filament capping	4	c43425_g1_i1, c57139_g4_i1, c50361_g3_i1, c60176_g4_i1
response to interleukin-1	4	c72197_g1_i1, c61698_g5_i7, c60319_g1_i4, c49310_g1_i1
regulation of response to DNA damage stimulus	4	c63356_g11_i2, c63889_g5_i10, c1651_g1_i2, c62538_g9_i1
protein localization to cilium	4	c63713_g4_i3, c60454_g1_i4, c59280_g6_i1, c63439_g1_i1
cellular response to interleukin-1	4	c60811_g13_i2, c56576_g2_i7, c50654_g1_i1, c62112_g3_i1
protein O-linked glycosylation	4	c61533_g12_i3, c62001_g9_i5, c63972_g4_i7, c59993_g2_i5
mammary gland alveolus development	4	c58242_g9_i1, c14677_g1_i1, c57081_g1_i2, c62196_g1_i2
regulation of transcription from RNA polymerase III promoter	4	c62797_g2_i2, c60606_g12_i4, c63702_g1_i6, c61230_g1_i14
ribosome disassembly	4	c56325_g2_i4, c64024_g21_i1, c52281_g2_i1, c53952_g1_i1
wound healing, spreading of cells	4	c58138_g4_i1, c61123_g2_i4, c37732_g1_i1, c74729_g1_i1
blood vessel maturation	4	c58958_g5_i1, c61568_g13_i3, c61099_g3_i9, c60513_g1_i1
negative regulation of DNA replication	4	c63462_g3_i5, c41661_g2_i1, c59260_g2_i1, c63450_g1_i1
Golgi vesicle transport	4	c18141_g2_i1, c51678_g2_i1, c55896_g3_i1, c64134_g7_i1
ceramide biosynthetic process	4	c61509_g8_i4, c40241_g1_i1, c62275_g13_i4, c64317_g1_i1
midbrain development	4	c59362_g4_i1, c37669_g1_i2, c60983_g8_i1, c31709_g1_i1
poly(A)+ mRNA export from nucleus	4	c58863_g1_i5, c50223_g1_i2, c51860_g1_i9, c61589_g3_i2
cerebral cortex neuron differentiation	4	c45167_g2_i1, c61897_g3_i3, c50647_g1_i3, c1291_g1_i1
oligodendrocyte development	4	c63503_g13_i2, c58123_g1_i4, c45544_g1_i1, c63443_g4_i1
extrinsic apoptotic signaling pathway in absence of ligand	4	c50114_g1_i4, c49746_g1_i3, c17620_g1_i1, c59548_g2_i7
protein catabolic process	4	c63091_g1_i6, c56207_g1_i1, c62697_g8_i6, c70173_g1_i1
high-density lipoprotein particle assembly	4	c61744_g2_i1, c5522_g1_i1, c51413_g2_i2, c61371_g3_i3
cell death	4	c63872_g1_i2, c55302_g1_i1, c32308_g1_i1, c63518_g4_i2
hair follicle placode formation	4	c63948_g11_i2, c54609_g3_i1, c63059_g13_i1, c57852_g1_i1
negative regulation of cysteine-type endopeptidase activity involved in apoptotic signaling pathway	4	c59822_g1_i3, c63954_g1_i10, c52181_g1_i1, c62624_g6_i1
SMAD protein complex assembly	4	c26619_g1_i2, c41661_g2_i1, c37669_g1_i2, c52386_g1_i4
peptidyl-tyrosine autophosphorylation	4	c51806_g1_i3, c9495_g1_i1, c62167_g3_i1, c49310_g1_i1
negative regulation of viral release from host cell	4	c44026_g1_i3, c61542_g8_i6, c63052_g4_i6, c2056_g1_i1
adherens junction assembly	4	c63948_g11_i2, c56663_g1_i4, c61200_g21_i1, c61878_g1_i4
regulation of axonogenesis	4	c61952_g3_i3, c61952_g1_i3, c56285_g2_i2, c59279_g2_i1
vagina development	4	c50114_g1_i4, c59362_g4_i1, c57081_g1_i2, c60349_g4_i1
regulation of osteoblast differentiation	4	c64046_g4_i2, c63469_g10_i2, c64046_g5_i1, c57264_g1_i1
peptide cross-linking	4	c1034_g1_i1, c63280_g1_i2, c61692_g1_i3, c13093_g1_i1
basement membrane organization	4	c48107_g1_i1, c55111_g1_i2, c39777_g1_i1, c62952_g1_i1
L-alanine transport	4	c63727_g3_i2, c64249_g1_i7, c55954_g1_i2, c34205_g1_i1
limb development	4	c62263_g1_i5, c59909_g2_i1, c60567_g2_i9, c62389_g2_i2
progesterone receptor signaling pathway	4	c60899_g11_i2, c18258_g1_i1, c61487_g3_i2, c49310_g1_i1
collagen catabolic process	4	c17233_g1_i1, c48107_g1_i1, c70084_g1_i1, c58855_g1_i1
negative regulation of T cell proliferation	4	c56341_g1_i1, c61260_g3_i7, c51431_g1_i3, c64275_g1_i1
positive regulation of lamellipodium assembly	4	c60467_g10_i3, c61698_g5_i7, c11208_g1_i2, c61014_g9_i1
positive regulation of neuroblast proliferation	4	c63948_g11_i2, c59304_g1_i3, c60750_g2_i4, c60773_g5_i2
melanocyte differentiation	4	c5495_g1_i1, c59304_g1_i3, c62519_g4_i5, c60949_g3_i2
protein N-linked glycosylation	4	c62891_g8_i1, c61289_g1_i1, c60502_g2_i2, c63972_g4_i7
oogenesis	4	c73938_g1_i1, c9701_g1_i1, c61439_g1_i5, c49310_g1_i1
positive regulation of astrocyte differentiation	4	c61630_g4_i1, c57885_g2_i1, c58487_g1_i6, c64190_g8_i1
positive regulation of RNA polymerase II transcriptional preinitiation complex assembly	4	c60704_g1_i1, c55852_g1_i1, c58969_g1_i1, c64312_g1_i1
negative regulation by host of viral transcription	4	c17274_g1_i1, c62588_g2_i2, c58556_g1_i2, c54609_g3_i1
cellular response to prostaglandin E stimulus	4	c58580_g1_i3, c51923_g1_i1, c60407_g1_i1, c62112_g3_i1
positive regulation of proteolysis	4	c60645_g11_i1, c34232_g1_i1, c57284_g1_i5, c59993_g2_i5
negative regulation of myeloid cell differentiation	4	c63101_g1_i1, c61241_g1_i2, c61110_g3_i12, c62035_g11_i1
homeostasis of number of cells	4	c61904_g3_i2, c62685_g3_i1, c60328_g2_i1, c57264_g1_i1
negative regulation of growth	4	c52340_g1_i1, c55878_g2_i1, c60773_g5_i2, c63295_g1_i5
lipid biosynthetic process	4	c58626_g1_i1, c57885_g2_i1, c52960_g1_i1, c10692_g1_i1
regulation of long-term neuronal synaptic plasticity	4	c57730_g1_i1, c1271_g1_i1, c62834_g2_i11, c62885_g1_i2
positive regulation of early endosome to late endosome transport	4	c62292_g5_i1, c61474_g1_i10, c62616_g3_i4, c58136_g1_i1
regulation of sodium ion transmembrane transporter activity	4	c62362_g1_i7, c60809_g2_i1, c54448_g3_i1, c59859_g5_i1
chromatin silencing	4	c58870_g5_i2, c55966_g1_i3, c70036_g1_i1, c54905_g1_i1
positive regulation of endothelial cell differentiation	4	c62704_g2_i1, c63948_g11_i2, c3094_g1_i1, c44906_g1_i3
NLS-bearing protein import into nucleus	4	c61794_g12_i1, c62992_g12_i1, c7683_g1_i1, c62952_g1_i1
response to starvation	4	c61480_g8_i3, c52610_g1_i1, c58958_g5_i1, c60022_g2_i2
positive regulation of NIK/NF-kappaB signaling	4	c18009_g1_i1, c60567_g2_i9, c58924_g2_i3, c15201_g1_i1
semaphorin-plexin signaling pathway	4	c63287_g8_i3, c61123_g2_i4, c61142_g1_i2, c61014_g9_i1
learning	4	c64294_g1_i1, c60923_g8_i1, c31075_g1_i1, c58451_g1_i5
cellular response to cAMP	4	c8647_g1_i1, c58556_g1_i2, c60704_g1_i1, c60982_g1_i1
DNA replication initiation	4	c58295_g2_i3, c56048_g6_i1, c62479_g10_i5, c62479_g12_i1
positive regulation of mitophagy	4	c55253_g1_i1, c34226_g1_i1, c60773_g5_i2, c60247_g5_i2
lymph node development	4	c63517_g3_i8, c60328_g2_i1, c60567_g2_i9, c59201_g1_i9
positive regulation of dendrite morphogenesis	4	c60807_g3_i1, c62292_g5_i1, c62850_g4_i3, c16109_g1_i1
nucleoside diphosphate phosphorylation	4	c59942_g5_i1, c54406_g3_i2, c60839_g10_i1, c56393_g1_i1
positive regulation of protein autophosphorylation	4	c61250_g12_i5, c51533_g1_i1, c57264_g1_i1, c49310_g1_i1
negative regulation of T cell activation	4	c58884_g1_i2, c60523_g6_i2, c60012_g3_i1, c47017_g1_i1
single-organism cellular process	4	c54084_g3_i1, c61664_g1_i2, c63831_g8_i2, c1651_g1_i2
regulation of bicellular tight junction assembly	4	c60407_g2_i1, c55708_g1_i1, c64046_g4_i2, c64046_g5_i1
positive regulation of myoblast differentiation	4	c71936_g1_i1, c3094_g1_i1, c60812_g4_i1, c60949_g3_i2
regulation of cell-cell adhesion	4	c63003_g5_i3, c60129_g2_i1, c63003_g2_i4, c49310_g1_i1
lens morphogenesis in camera-type eye	4	c63948_g11_i2, c56755_g1_i4, c61110_g3_i12, c52709_g3_i1
regulation of neuron differentiation	4	c59859_g4_i1, c56396_g2_i1, c58487_g1_i6, c52100_g1_i1
negative regulation of apoptotic signaling pathway	4	c63948_g11_i2, c55258_g3_i1, c61925_g1_i1, c59217_g7_i1
hemoglobin biosynthetic process	4	c63160_g3_i1, c55673_g2_i1, c60773_g5_i2, c50633_g1_i1
bone resorption	4	c63948_g11_i2, c51757_g1_i1, c49310_g1_i1, c61014_g9_i1
negative regulation of release of cytochrome c from mitochondria	4	c54913_g1_i4, c49746_g1_i3, c1292_g1_i1, c38986_g1_i2
regulation of androgen receptor signaling pathway	4	c63469_g10_i2, c56445_g1_i4, c60734_g2_i8, c50448_g1_i3
negative regulation of cell adhesion	4	c63287_g4_i1, c62018_g5_i1, c63327_g12_i1, c56502_g4_i1
regulation of GTPase activity	4	c62467_g1_i3, c60129_g2_i1, c60467_g10_i3, c1291_g1_i1
dephosphorylation of RNA polymerase II C-terminal domain	4	c59655_g3_i3, c59655_g4_i1, c59595_g12_i4, c17690_g1_i1
negative regulation of transcription by competitive promoter binding	4	c58439_g2_i3, c56663_g1_i4, c58025_g2_i3, c18258_g1_i1
myeloid cell differentiation	4	c36801_g1_i1, c62163_g15_i1, c2056_g1_i1, c56742_g1_i1
negative regulation of osteoclast differentiation	4	c63948_g11_i2, c72089_g1_i1, c62112_g3_i1, c4547_g1_i1
regulation of neuron apoptotic process	4	c60045_g2_i7, c49246_g1_i1, c59805_g2_i4, c1292_g1_i1
DNA replication-dependent nucleosome assembly	4	c58870_g5_i2, c63891_g13_i1, c55245_g2_i2, c61122_g15_i6
odontogenesis	4	c63160_g3_i1, c43712_g1_i3, c62519_g4_i5, c27827_g1_i1
androgen metabolic process	4	c9906_g1_i1, c57081_g1_i2, c70065_g1_i1, c58619_g2_i2
proton transport	4	c58619_g8_i4, c55954_g1_i2, c62352_g9_i3, c59733_g1_i2
cell projection organization	4	c64228_g1_i1, c63610_g1_i7, c8542_g1_i1, c57250_g1_i1
negative regulation of G1/S transition of mitotic cell cycle	4	c62719_g5_i1, c56928_g1_i1, c63101_g1_i1, c60734_g2_i8
cardiac muscle cell differentiation	4	c15269_g1_i1, c61630_g4_i1, c55156_g1_i2, c60454_g1_i4
positive regulation of cell cycle arrest	4	c63713_g8_i6, c60031_g2_i1, c63454_g2_i2, c63713_g1_i1
epithelial tube branching involved in lung morphogenesis	4	c63948_g11_i2, c73973_g1_i1, c60983_g8_i1, c62952_g1_i1
positive regulation of histone H3-K4 methylation	4	c61361_g5_i14, c64174_g8_i1, c59993_g2_i5, c62035_g11_i1
aortic smooth muscle cell differentiation	4	c62089_g1_i2, c62089_g14_i1, c59905_g6_i2, c62089_g4_i3
endochondral ossification	4	c17233_g1_i1, c62704_g2_i1, c56554_g2_i4, c60949_g3_i2
bone mineralization	4	c63503_g13_i2, c3282_g1_i1, c51353_g1_i1, c52092_g1_i2
endoplasmic reticulum calcium ion homeostasis	4	c55387_g2_i2, c60615_g4_i6, c60364_g1_i1, c2056_g1_i1
response to cold	4	c66273_g1_i1, c61896_g5_i5, c51798_g2_i1, c60022_g2_i2
negative regulation of DNA binding	4	c33506_g1_i1, c63745_g10_i1, c17274_g1_i1, c60576_g2_i2
positive regulation of interleukin-1 beta secretion	4	c12942_g1_i1, c59362_g4_i1, c62275_g13_i4, c63691_g4_i1
miRNA mediated inhibition of translation	4	c61778_g3_i1, c58924_g2_i3, c60852_g12_i1, c62199_g3_i11
phosphatidylinositol metabolic process	4	c61845_g2_i5, c62953_g7_i1, c62967_g6_i15, c62167_g1_i2
positive regulation of endocytosis	4	c61221_g7_i1, c59362_g4_i1, c18444_g1_i1, c59439_g1_i2
epidermis morphogenesis	4	c60100_g1_i1, c43995_g1_i1, c59905_g6_i2, c60100_g7_i1
bleb assembly	4	c58670_g2_i1, c32308_g1_i1, c61982_g2_i1, c62275_g13_i4
defense response to Gram-negative bacterium	4	c68061_g1_i1, c63908_g2_i4, c1330_g1_i2, c55564_g1_i4
regulation of autophagosome assembly	4	c60454_g1_i4, c51757_g1_i1, c15033_g1_i1, c55048_g1_i3
megakaryocyte development	4	c51431_g1_i3, c58315_g1_i1, c61110_g3_i12, c62950_g2_i15
cholesterol efflux	4	c61744_g2_i1, c5522_g1_i1, c51413_g2_i2, c61371_g3_i3
somatic hypermutation of immunoglobulin genes	4	c52103_g1_i1, c62508_g1_i4, c58542_g5_i1, c63988_g14_i7
negative regulation of neuron death	4	c63948_g11_i2, c37552_g1_i1, c64080_g5_i4, c57086_g1_i1
tRNA modification	4	c8532_g1_i1, c61110_g12_i1, c57919_g1_i1, c64121_g1_i3
positive regulation of telomere maintenance via telomerase	4	c63948_g11_i2, c60654_g7_i1, c62931_g13_i9, c62451_g2_i4
sympathetic ganglion development	4	c63948_g11_i2, c62902_g13_i4, c58857_g2_i2, c55393_g4_i4
positive regulation of neuron death	4	c63356_g11_i2, c62479_g6_i1, c16446_g1_i1, c56501_g1_i7
coronary vasculature development	4	c59905_g6_i2, c17167_g1_i1, c48226_g3_i2, c48226_g1_i2
regulation of lipid metabolic process	4	c60269_g1_i2, c1326_g1_i2, c25539_g1_i1, c52100_g1_i1
humoral immune response	4	c49246_g1_i1, c64004_g2_i6, c60949_g3_i2, c55564_g1_i4
positive regulation of extrinsic apoptotic signaling pathway in absence of ligand	4	c63160_g3_i1, c60143_g14_i4, c52514_g1_i1, c1462_g1_i1
lens development in camera-type eye	4	c55708_g1_i1, c49246_g1_i1, c57630_g1_i3, c61113_g2_i1
regulation of G-protein coupled receptor protein signaling pathway	4	c65819_g1_i1, c15282_g1_i1, c61060_g5_i4, c61043_g6_i1
positive regulation of telomerase activity	4	c63948_g11_i2, c43995_g1_i1, c60654_g7_i1, c62931_g13_i9
positive regulation of phagocytosis	4	c5528_g1_i1, c62493_g15_i1, c60982_g1_i1, c63073_g3_i3
positive regulation of DNA-templated transcription, initiation	4	c63948_g11_i2, c55885_g1_i1, c17274_g1_i1, c29400_g1_i1
response to antibiotic	4	c61962_g4_i2, c60811_g13_i2, c57315_g1_i2, c51798_g2_i1
negative regulation of phagocytosis	4	c55253_g1_i1, c51806_g1_i3, c50633_g1_i1, c53394_g4_i1
signal peptide processing	4	c42934_g1_i2, c63183_g13_i1, c61141_g2_i1, c10234_g1_i2
embryonic camera-type eye development	4	c16152_g1_i2, c63510_g5_i3, c61043_g6_i1, c60813_g11_i1
commissural neuron axon guidance	4	c62902_g13_i4, c63745_g10_i1, c60923_g8_i1, c62952_g1_i1
transcription elongation from RNA polymerase II promoter	4	c63101_g1_i1, c61241_g1_i2, c66195_g1_i1, c62251_g6_i2
positive regulation of phosphorylation	4	c61260_g3_i7, c33316_g1_i1, c57086_g1_i1, c59765_g3_i1
germinal center formation	4	c62467_g1_i3, c60851_g10_i4, c60949_g3_i2, c60379_g2_i1
protein localization to centrosome	4	c61620_g3_i6, c62700_g4_i1, c63713_g4_i3, c59280_g6_i1
plasma membrane to endosome transport	4	c39694_g1_i1, c51061_g1_i1, c61007_g3_i1, c63292_g1_i6
melanosome organization	4	c46857_g1_i1, c63464_g2_i1, c53084_g1_i1, c47865_g1_i1
skeletal muscle tissue regeneration	4	c55708_g1_i1, c60943_g5_i2, c1292_g1_i1, c8577_g1_i1
receptor recycling	4	c62739_g4_i1, c62079_g9_i6, c19265_g1_i1, c59850_g2_i1
skeletal muscle fiber development	4	c60704_g1_i1, c60586_g2_i6, c1292_g1_i1, c62352_g3_i1
response to toxic substance	4	c62502_g12_i4, c59112_g2_i3, c62737_g4_i4, c62289_g6_i5
branching morphogenesis of an epithelial tube	4	c17233_g1_i1, c52619_g2_i1, c60531_g1_i3, c1462_g1_i1
transcription initiation from RNA polymerase II promoter	4	c63053_g9_i2, c18116_g1_i1, c63443_g4_i1, c62010_g3_i1
glucocorticoid receptor signaling pathway	4	c59394_g1_i1, c60809_g3_i2, c61487_g3_i2, c59859_g5_i1
lipid particle organization	4	c56102_g1_i5, c63438_g1_i1, c56509_g1_i1, c57457_g1_i4
N-acetylglucosamine metabolic process	4	c60645_g11_i1, c73938_g1_i1, c56386_g1_i4, c58433_g1_i4
positive regulation of JAK-STAT cascade	4	c63388_g10_i1, c58242_g9_i1, c60031_g2_i1, c62196_g1_i2
protein import into peroxisome matrix	4	c56554_g2_i4, c31649_g1_i1, c62025_g5_i2, c68229_g1_i1
interleukin-1-mediated signaling pathway	4	c17143_g1_i2, c62167_g3_i1, c64025_g4_i2, c61427_g1_i5
keratinocyte differentiation	4	c1034_g1_i1, c59905_g6_i2, c71954_g1_i1, c52325_g1_i1
central nervous system development	4	c61220_g1_i2, c61798_g5_i2, c62352_g3_i1, c27827_g1_i1
positive regulation of mesenchymal cell proliferation	4	c63948_g11_i2, c61067_g11_i1, c59362_g4_i1, c62502_g2_i2
endoderm development	4	c52386_g1_i4, c63443_g4_i1, c54609_g3_i1, c55388_g3_i1
retrograde transport, endosome to plasma membrane	4	c52249_g1_i2, c19265_g1_i1, c4408_g1_i1, c59561_g2_i9
positive regulation of kinase activity	4	c61250_g12_i5, c61449_g10_i1, c61368_g3_i2, c63522_g2_i1
negative regulation of intracellular estrogen receptor signaling pathway	4	c60453_g9_i1, c14677_g1_i1, c56928_g1_i1, c62232_g4_i8
regulation of gene expression by genetic imprinting	4	c61425_g1_i2, c60135_g1_i4, c63699_g14_i4, c54905_g1_i1
blastocyst development	4	c73933_g1_i1, c57738_g1_i3, c55973_g1_i1, c55852_g1_i1
positive regulation of vascular endothelial growth factor receptor signaling pathway	4	c60773_g5_i2, c62076_g7_i3, c63518_g4_i2, c56486_g1_i1
positive regulation of DNA replication	4	c61283_g4_i1, c63059_g13_i1, c57852_g1_i1, c61014_g9_i1
mitotic chromosome condensation	4	c60986_g11_i2, c62535_g2_i1, c62474_g6_i1, c62897_g6_i3
positive regulation of Rho protein signal transduction	4	c63388_g10_i1, c13093_g1_i1, c60416_g3_i1, c60416_g7_i3
chondrocyte development	4	c58452_g1_i1, c59909_g2_i1, c21240_g1_i1, c57038_g1_i1
retina homeostasis	4	c61304_g8_i3, c68061_g1_i1, c54823_g2_i1, c63702_g7_i1
actomyosin structure organization	4	c57139_g4_i1, c63449_g2_i5, c49507_g1_i1, c62341_g17_i3
neuromuscular synaptic transmission	4	c61297_g2_i3, c62434_g1_i3, c61120_g1_i6, c60586_g2_i6
wound healing, spreading of epidermal cells	4	c62586_g1_i3, c17771_g1_i1, c50051_g1_i2, c44906_g1_i3
embryonic cranial skeleton morphogenesis	4	c17233_g1_i1, c29400_g1_i1, c52386_g1_i4, c62167_g2_i3
positive regulation of receptor biosynthetic process	4	c34232_g1_i1, c51263_g2_i1, c60773_g5_i2, c54609_g3_i1
positive regulation of response to DNA damage stimulus	4	c48590_g1_i1, c55885_g1_i1, c52757_g1_i3, c57753_g4_i2
regulation of myelination	4	c63948_g11_i2, c63503_g13_i2, c60467_g10_i3, c61896_g4_i4
cAMP biosynthetic process	4	c59798_g3_i1, c59798_g2_i3, c63173_g1_i6, c59190_g1_i2
protein kinase B signaling	4	c50661_g1_i3, c41661_g2_i1, c63610_g1_i7, c60349_g4_i1
response to retinoic acid	4	c43995_g1_i1, c42942_g1_i2, c43491_g1_i1, c60998_g16_i5
thyroid gland development	4	c62167_g3_i1, c61896_g5_i5, c52386_g1_i4, c60917_g2_i1
energy homeostasis	4	c60935_g5_i3, c62705_g1_i3, c63044_g1_i6, c61357_g4_i1
reverse cholesterol transport	4	c61744_g2_i1, c5522_g1_i1, c51413_g2_i2, c61371_g3_i3
steroid biosynthetic process	4	c61484_g15_i1, c62087_g1_i4, c58355_g2_i8, c63497_g6_i3
regulation of neuron projection development	4	c63870_g2_i11, c57253_g1_i1, c49246_g1_i1, c58879_g1_i2
nucleosome disassembly	4	c55064_g1_i1, c59905_g6_i2, c60750_g2_i4, c48172_g1_i1
blastocyst formation	4	c46932_g1_i1, c57315_g1_i2, c54466_g2_i3, c17969_g1_i1
embryonic digestive tract morphogenesis	4	c63503_g13_i2, c59304_g1_i3, c62167_g2_i3, c61321_g3_i1
negative regulation of protein phosphorylation	4	c62719_g5_i1, c60510_g2_i1, c71936_g1_i1, c41661_g2_i1
positive regulation of cAMP biosynthetic process	4	c49179_g1_i2, c47774_g1_i1, c59190_g1_i2, c61371_g3_i3
spliceosomal tri-snRNP complex assembly	4	c62239_g11_i4, c23180_g2_i1, c57885_g2_i1, c59814_g10_i3
regulation of cellular process	4	c64126_g2_i2, c44023_g1_i1, c61498_g4_i1, c62001_g8_i4
maternal placenta development	4	c59909_g2_i1, c61896_g4_i4, c62389_g2_i2, c60207_g2_i5
cellular response to nerve growth factor stimulus	4	c39694_g1_i1, c49231_g2_i2, c62962_g5_i1, c15201_g1_i1
spinal cord motor neuron differentiation	4	c62263_g1_i5, c59469_g2_i1, c61937_g4_i2, c61897_g3_i3
positive regulation of macrophage cytokine production	4	c59362_g4_i1, c59375_g1_i2, c63641_g5_i1, c73907_g1_i1
mesoderm development	4	c49742_g1_i1, c59002_g3_i3, c39733_g1_i3, c55388_g3_i1
platelet activation	4	c56434_g1_i1, c43815_g1_i1, c74715_g1_i1, c56434_g2_i2
positive regulation of calcium ion transport into cytosol	4	c50114_g1_i4, c60645_g11_i1, c61533_g15_i1, c62275_g13_i4
negative regulation of cell migration involved in sprouting angiogenesis	4	c43995_g1_i1, c62631_g5_i4, c63961_g7_i4, c74729_g1_i1
positive regulation of DNA damage response, signal transduction by p53 class mediator	4	c63462_g3_i5, c60484_g2_i1, c63469_g10_i2, c63872_g8_i2
respiratory gaseous exchange	4	c72089_g1_i1, c55608_g1_i1, c45293_g1_i2, c54905_g1_i1
mitochondrial respiratory chain complex I assembly	4	c1835_g1_i1, c4314_g1_i1, c60967_g1_i8, c59212_g1_i1
regulation of dendrite morphogenesis	4	c61952_g3_i3, c59805_g2_i4, c61487_g3_i2, c61487_g1_i1
negative regulation of endoplasmic reticulum stress-induced intrinsic apoptotic signaling pathway	4	c52718_g1_i2, c62189_g6_i1, c60364_g1_i1, c62624_g6_i1
regulation of cell morphogenesis	4	c63625_g10_i4, c63287_g8_i3, c66145_g1_i1, c63501_g12_i1
intra-S DNA damage checkpoint	4	c61250_g12_i5, c52103_g1_i1, c60447_g13_i5, c56446_g6_i2
hematopoietic stem cell differentiation	4	c62556_g1_i1, c61868_g13_i2, c62112_g3_i1, c70272_g1_i1
positive regulation of histone acetylation	4	c64046_g4_i2, c64046_g5_i1, c61361_g5_i14, c62167_g3_i1
tumor necrosis factor-mediated signaling pathway	4	c12942_g1_i1, c55637_g1_i2, c71978_g1_i1, c61427_g1_i5
histone monoubiquitination	4	c62744_g8_i2, c58477_g1_i3, c63101_g1_i1, c61241_g1_i2
negative regulation of MAPK cascade	4	c62275_g13_i4, c62829_g8_i4, c38986_g1_i2, c62952_g1_i1
muscle contraction	4	c47827_g1_i1, c57020_g1_i2, c50361_g2_i1, c61120_g1_i6
protein sumoylation	4	c57675_g2_i3, c62965_g6_i1, c47848_g1_i1, c63981_g3_i1
cardiac right ventricle morphogenesis	4	c59469_g2_i1, c63510_g5_i3, c49246_g1_i1, c58566_g2_i1
positive regulation of oligodendrocyte differentiation	4	c60467_g10_i3, c54609_g3_i1, c58431_g1_i2, c22184_g1_i1
positive regulation of mammary gland epithelial cell proliferation	4	c59296_g1_i1, c58242_g9_i1, c62196_g1_i2, c60415_g2_i5
defense response to protozoan	4	c50661_g1_i3, c60851_g10_i4, c60877_g2_i2, c70272_g1_i1
actin filament branching	4	c63356_g11_i2, c59204_g2_i1, c63059_g13_i1, c57852_g1_i1
cellular response to organic substance	4	c59296_g1_i1, c56396_g2_i1, c25539_g1_i1, c18678_g2_i1
regulation of attachment of spindle microtubules to kinetochore	4	c64091_g2_i1, c58812_g3_i5, c63059_g13_i1, c57852_g1_i1
activin receptor signaling pathway	4	c63160_g3_i1, c59002_g3_i3, c57568_g1_i1, c44906_g1_i3
negative regulation of transcription regulatory region DNA binding	4	c58439_g2_i3, c52650_g2_i2, c56463_g1_i4, c64080_g5_i4
retina vasculature development in camera-type eye	4	c59909_g2_i1, c60773_g5_i2, c62167_g2_i3, c44906_g1_i3
sarcomere organization	4	c15269_g1_i1, c50361_g3_i1, c59080_g1_i1, c60012_g2_i1
regulation of stress fiber assembly	4	c61836_g3_i8, c61982_g2_i1, c8888_g1_i1, c61982_g7_i1
regulation of cell adhesion	4	c63891_g4_i1, c61768_g6_i1, c62710_g8_i2, c2056_g1_i1
positive regulation of cellular protein catabolic process	3	c15314_g1_i1, c70622_g1_i1, c58136_g1_i1
negative regulation of catenin import into nucleus	3	c64046_g4_i2, c64046_g5_i1, c59768_g1_i1
negative regulation of cortisol biosynthetic process	3	c61630_g4_i1, c62588_g2_i2, c40703_g1_i1
ruffle assembly	3	c29331_g1_i2, c58556_g1_i2, c61014_g9_i1
cellular response to stimulus	3	c64201_g1_i10, c58123_g1_i4, c45544_g1_i1
astral microtubule organization	3	c57730_g1_i1, c61260_g5_i2, c64224_g10_i1
cochlear nucleus development	3	c60334_g2_i1, c58971_g1_i7, c62002_g3_i2
negative regulation of programmed cell death	3	c56928_g1_i1, c60051_g1_i3, c63739_g10_i2
regulation of smooth muscle cell proliferation	3	c63948_g11_i2, c63503_g13_i2, c63774_g3_i3
defense response	3	c63634_g3_i1, c59375_g1_i2, c55153_g1_i1
response to glucocorticoid	3	c61067_g11_i1, c51859_g1_i1, c61375_g4_i9
retinoic acid receptor signaling pathway	3	c16152_g1_i2, c61896_g4_i4, c2056_g1_i1
positive regulation of stem cell proliferation	3	c63125_g13_i5, c64187_g5_i1, c54752_g5_i1
positive regulation of CREB transcription factor activity	3	c62626_g4_i2, c63044_g1_i6, c63518_g4_i2
protein K29-linked ubiquitination	3	c59649_g4_i3, c63632_g3_i2, c68085_g1_i1
DNA damage induced protein phosphorylation	3	c63356_g11_i2, c62167_g3_i1, c49257_g1_i1
RNA-dependent DNA biosynthetic process	3	c62791_g11_i1, c60654_g7_i1, c60809_g3_i2
regulation of DNA damage checkpoint	3	c49257_g1_i1, c21938_g1_i3, c62396_g3_i7
proteasome assembly	3	c53457_g2_i2, c60627_g1_i1, c58559_g5_i5
protein targeting to membrane	3	c60645_g11_i1, c61938_g1_i16, c63262_g2_i8
positive regulation of type I interferon-mediated signaling pathway	3	c59362_g4_i1, c42988_g1_i1, c63872_g4_i1
neuron development	3	c56256_g1_i1, c51263_g1_i1, c45293_g1_i2
kinetochore assembly	3	c62380_g2_i6, c50532_g1_i1, c58962_g1_i1
I-kappaB phosphorylation	3	c60568_g2_i1, c61427_g1_i5, c63641_g5_i1
negative regulation of protein sumoylation	3	c63948_g11_i2, c62624_g6_i1, c61293_g3_i9
osteoblast development	3	c61698_g5_i7, c52386_g1_i4, c12723_g1_i1
positive regulation of mitochondrial depolarization	3	c60645_g11_i1, c62275_g13_i4, c53394_g4_i1
neuromuscular process	3	c61533_g12_i3, c50647_g1_i3, c54448_g3_i1
nucleotide-excision repair, DNA incision	3	c60492_g1_i1, c62502_g12_i4, c61865_g2_i9
calcium-mediated signaling	3	c60062_g4_i8, c54572_g1_i1, c68689_g1_i1
ventricular system development	3	c61845_g2_i5, c20604_g1_i1, c54905_g1_i1
GTP metabolic process	3	c62705_g1_i3, c61357_g4_i1, c43770_g1_i1
Type I pneumocyte differentiation	3	c63745_g10_i1, c61896_g5_i5, c58025_g2_i3
cellular response to lithium ion	3	c62424_g16_i1, c62843_g6_i1, c4289_g1_i1
positive regulation of cell-cell adhesion	3	c59364_g1_i3, c56663_g1_i4, c4547_g1_i1
negative regulation of Ras protein signal transduction	3	c59152_g1_i3, c51841_g1_i2, c62885_g1_i2
cell-substrate junction assembly	3	c62650_g1_i2, c49254_g2_i1, c57905_g1_i7
release of cytochrome c from mitochondria	3	c50114_g1_i4, c55356_g1_i3, c49746_g1_i3
positive regulation of macrophage activation	3	c59362_g4_i1, c63280_g1_i2, c64025_g4_i2
amino acid transmembrane transport	3	c60560_g5_i4, c61170_g8_i1, c51130_g1_i1
negative regulation of Notch signaling pathway	3	c17233_g1_i1, c56463_g1_i4, c62467_g1_i3
positive regulation of tumor necrosis factor production	3	c18444_g1_i1, c29400_g1_i1, c54609_g3_i1
regulation of microtubule cytoskeleton organization	3	c59479_g1_i5, c60129_g2_i1, c1291_g1_i1
regulation of dendritic spine morphogenesis	3	c37552_g1_i1, c61952_g1_i3, c8542_g1_i1
negative regulation of actin filament polymerization	3	c61836_g3_i8, c8806_g1_i1, c58181_g2_i3
positive regulation of fibroblast growth factor receptor signaling pathway	3	c63948_g11_i2, c63518_g4_i2, c63522_g2_i1
mRNA destabilization	3	c62497_g3_i1, c58966_g1_i1, c61531_g5_i4
protein K27-linked ubiquitination	3	c56445_g1_i4, c59649_g4_i3, c68085_g1_i1
viral mRNA export from host cell nucleus	3	c63271_g6_i1, c59061_g1_i2, c56817_g1_i3
response to bacterium	3	c47538_g1_i1, c62071_g2_i1, c50633_g1_i1
inner cell mass cell proliferation	3	c3282_g1_i1, c57885_g2_i1, c71505_g1_i1
segment specification	3	c72089_g1_i1, c61384_g3_i3, c59520_g2_i2
toll-like receptor 2 signaling pathway	3	c63016_g1_i1, c64025_g4_i2, c63641_g5_i1
AMP metabolic process	3	c62705_g1_i3, c61357_g4_i1, c56393_g1_i1
tRNA splicing, via endonucleolytic cleavage and ligation	3	c60656_g5_i2, c62304_g15_i4, c49808_g1_i2
positive regulation of myotube differentiation	3	c17233_g1_i1, c60467_g10_i3, c61896_g5_i5
protein kinase C-activating G-protein coupled receptor signaling pathway	3	c61114_g4_i7, c49091_g1_i2, c53394_g4_i1
negative regulation of reactive oxygen species metabolic process	3	c55253_g1_i1, c34226_g1_i1, c60773_g5_i2
regulation of release of sequestered calcium ion into cytosol	3	c55253_g1_i1, c56156_g1_i2, c51431_g1_i3
mitochondrial DNA replication	3	c46313_g1_i1, c62813_g2_i3, c62692_g6_i2
negative regulation of axon extension	3	c37552_g1_i1, c56445_g1_i4, c60943_g5_i2
retinal metabolic process	3	c16152_g1_i2, c60813_g11_i1, c50484_g1_i1
Rap protein signal transduction	3	c8647_g1_i1, c51533_g1_i1, c60982_g1_i1
regulation of axon extension	3	c63356_g11_i2, c61304_g8_i3, c33059_g1_i1
anterior/posterior axis specification	3	c63948_g11_i2, c61811_g2_i4, c31709_g1_i1
positive regulation of protein ubiquitination involved in ubiquitin-dependent protein catabolic process	3	c55291_g2_i2, c63981_g3_i1, c19567_g1_i1
positive regulation of actin filament depolymerization	3	c70038_g1_i1, c59080_g1_i1, c8542_g1_i1
regulation of chondrocyte differentiation	3	c63128_g16_i13, c63578_g2_i1, c34386_g1_i1
Golgi to plasma membrane transport	3	c51061_g1_i1, c61187_g6_i2, c51731_g1_i1
CUT catabolic process	3	c57811_g1_i5, c62786_g1_i2, c59695_g3_i7
protein K11-linked deubiquitination	3	c62671_g1_i1, c63649_g7_i1, c61159_g2_i1
negative regulation of skeletal muscle tissue development	3	c41661_g2_i1, c29400_g1_i1, c60877_g2_i2
cartilage morphogenesis	3	c64046_g4_i2, c64046_g5_i1, c60949_g3_i2
rRNA transcription	3	c57974_g1_i2, c69376_g1_i1, c64086_g2_i5
cellular senescence	3	c63125_g13_i5, c36801_g1_i1, c2056_g1_i1
positive regulation of integrin-mediated signaling pathway	3	c42808_g2_i2, c61123_g2_i4, c73960_g1_i1
negative regulation of cellular process	3	c63287_g8_i3, c74462_g1_i1, c60488_g1_i2
prostaglandin biosynthetic process	3	c23497_g1_i1, c59375_g1_i2, c60809_g3_i2
embryonic pattern specification	3	c61811_g2_i4, c52386_g1_i4, c60078_g2_i4
regulation of T cell proliferation	3	c63948_g11_i2, c62317_g1_i1, c31947_g1_i2
N-terminal protein amino acid acetylation	3	c57454_g1_i1, c60463_g1_i1, c58563_g3_i4
negative regulation of interleukin-8 biosynthetic process	3	c43995_g1_i1, c60851_g10_i4, c63961_g7_i4
cellular response to dexamethasone stimulus	3	c62895_g13_i1, c54572_g1_i1, c58602_g1_i2
DNA damage response, detection of DNA damage	3	c59469_g2_i1, c15201_g1_i1, c62931_g13_i9
middle ear morphogenesis	3	c62861_g3_i3, c43712_g1_i3, c61925_g1_i1
regulation of I-kappaB kinase/NF-kappaB signaling	3	c70091_g1_i1, c61925_g18_i2, c57284_g1_i5
oxaloacetate metabolic process	3	c50108_g2_i1, c51859_g1_i1, c52216_g1_i1
lymphocyte differentiation	3	c62863_g14_i5, c56742_g1_i1, c56957_g1_i1
positive regulation of protein secretion	3	c41839_g1_i1, c64027_g1_i2, c52159_g3_i1
actin filament depolymerization	3	c70038_g1_i1, c59080_g1_i1, c8542_g1_i1
regulation of histone H3-K4 methylation	3	c64174_g7_i7, c63954_g1_i10, c49246_g1_i1
adenylate cyclase-modulating G-protein coupled receptor signaling pathway	3	c57502_g3_i1, c64051_g4_i1, c61613_g8_i1
positive regulation of SMAD protein import into nucleus	3	c62704_g2_i1, c41661_g2_i1, c62616_g3_i4
receptor catabolic process	3	c37552_g1_i1, c41661_g2_i1, c61487_g3_i2
digestive tract development	3	c63578_g2_i1, c13093_g1_i1, c57750_g1_i2
fatty acid metabolic process	3	c64080_g5_i4, c58451_g1_i5, c58619_g2_i2
stem cell differentiation	3	c4540_g1_i1, c61531_g5_i4, c52716_g1_i1
pattern specification process	3	c61686_g2_i3, c59960_g2_i3, c62885_g1_i2
positive regulation of collagen biosynthetic process	3	c63388_g10_i1, c62422_g1_i3, c41661_g2_i1
negative regulation of megakaryocyte differentiation	3	c59851_g1_i2, c58870_g5_i2, c49231_g2_i2
cardiac atrium morphogenesis	3	c17627_g1_i1, c62317_g1_i1, c63336_g5_i6
positive regulation of synaptic transmission	3	c61962_g4_i2, c1271_g1_i1, c58879_g1_i2
regulation of cytokine biosynthetic process	3	c1271_g1_i1, c49246_g1_i1, c56506_g1_i1
protein O-linked mannosylation	3	c60767_g5_i2, c15187_g1_i1, c48266_g1_i3
response to hydrogen peroxide	3	c62992_g12_i1, c1292_g1_i1, c62997_g10_i5
glomerular visceral epithelial cell differentiation	3	c57476_g2_i1, c60519_g4_i2, c64141_g3_i1
establishment of Golgi localization	3	c63059_g13_i1, c74729_g1_i1, c57852_g1_i1
negative regulation of protein localization to cell surface	3	c58536_g1_i2, c61696_g1_i1, c51061_g1_i1
negative regulation of pri-miRNA transcription from RNA polymerase II promoter	3	c63745_g10_i1, c61698_g5_i7, c64080_g5_i4
phosphatidylinositol 3-kinase signaling	3	c63173_g6_i5, c49246_g1_i1, c63610_g1_i7
smooth muscle tissue development	3	c62167_g1_i2, c56346_g1_i1, c64153_g5_i1
regulation of epithelial cell proliferation	3	c60899_g11_i2, c63080_g9_i2, c52386_g1_i4
histone lysine methylation	3	c52641_g1_i2, c58565_g1_i9, c60106_g1_i4
positive regulation of transcription from RNA polymerase II promoter involved in cellular response to chemical stimulus	3	c58246_g2_i1, c61630_g4_i1, c37669_g1_i2
regulation of cardiac muscle contraction	3	c56663_g1_i4, c61533_g15_i1, c59850_g2_i1
blastocyst growth	3	c18141_g1_i1, c59905_g6_i2, c62789_g1_i2
JUN phosphorylation	3	c61180_g4_i1, c61283_g4_i1, c42101_g1_i1
cellular protein complex localization	3	c56663_g1_i4, c64260_g1_i1, c57952_g2_i1
malate metabolic process	3	c54299_g1_i1, c61805_g6_i1, c50108_g2_i1
nuclear-transcribed mRNA catabolic process, deadenylation-dependent decay	3	c18116_g1_i1, c62529_g5_i4, c62251_g5_i4
locomotory exploration behavior	3	c62834_g2_i11, c43830_g1_i1, c60407_g1_i1
rRNA catabolic process	3	c61217_g11_i4, c57531_g1_i1, c62786_g1_i2
response to amino acid	3	c8532_g1_i1, c60467_g10_i3, c8542_g1_i1
regulation of gene expression, epigenetic	3	c61698_g5_i7, c61260_g3_i7, c1292_g1_i1
proline transmembrane transport	3	c64249_g1_i7, c55954_g1_i2, c34205_g1_i1
regulation of protein catabolic process	3	c56227_g1_i1, c63059_g13_i1, c57852_g1_i1
sodium ion transport	3	c63727_g3_i2, c68073_g1_i1, c61926_g5_i2
positive regulation of smoothened signaling pathway	3	c62263_g1_i5, c21240_g1_i1, c62112_g3_i1
cellular protein modification process	3	c53921_g1_i1, c66660_g1_i1, c71954_g1_i1
negative regulation of autophagy	3	c62988_g3_i1, c62783_g3_i1, c59561_g2_i9
ATP biosynthetic process	3	c62778_g1_i7, c61908_g10_i1, c41661_g2_i1
kidney morphogenesis	3	c59469_g2_i1, c59768_g1_i1, c56401_g4_i1
oligosaccharide catabolic process	3	c73938_g1_i1, c72071_g1_i1, c61157_g2_i1
activation of MAPKKK activity	3	c61831_g3_i1, c32580_g1_i2, c59739_g1_i2
RNA methylation	3	c55670_g2_i1, c60506_g1_i7, c56766_g2_i2
negative regulation of mRNA splicing, via spliceosome	3	c61459_g9_i9, c57128_g1_i1, c72301_g1_i1
positive regulation of cell differentiation	3	c59905_g6_i2, c60607_g3_i1, c34386_g1_i1
negative regulation of microtubule polymerization	3	c66145_g1_i1, c61878_g1_i4, c59439_g1_i2
B cell proliferation	3	c60328_g2_i1, c7926_g1_i1, c60949_g3_i2
collateral sprouting	3	c63356_g11_i2, c60129_g2_i1, c59785_g1_i12
ventral trunk neural crest cell migration	3	c62902_g13_i4, c58857_g2_i2, c55393_g4_i4
regulation of epithelial to mesenchymal transition	3	c51823_g1_i1, c56663_g1_i4, c62952_g1_i1
execution phase of apoptosis	3	c62200_g14_i1, c52325_g1_i1, c61608_g7_i1
myoblast fusion	3	c57139_g4_i1, c55942_g1_i2, c62313_g1_i1
regulation of canonical Wnt signaling pathway	3	c46657_g1_i1, c60897_g7_i2, c60454_g1_i4
negative regulation of DNA damage checkpoint	3	c60745_g12_i4, c71505_g1_i1, c56817_g1_i3
sympathetic neuron projection guidance	3	c62902_g13_i4, c58857_g2_i2, c55393_g4_i4
enamel mineralization	3	c55147_g3_i1, c64080_g5_i4, c57542_g1_i2
artery development	3	c59304_g1_i3, c59909_g2_i1, c44906_g1_i3
protein maturation by protein folding	3	c62877_g1_i1, c53839_g5_i1, c51817_g2_i1
protein lipidation	3	c61611_g1_i4, c9277_g1_i1, c61371_g3_i3
behavioral fear response	3	c49125_g1_i1, c60682_g1_i5, c54905_g1_i1
'de novo' IMP biosynthetic process	3	c51786_g1_i1, c53791_g1_i1, c60622_g5_i5
negative regulation of osteoblast proliferation	3	c63287_g4_i1, c52386_g1_i4, c62112_g3_i1
isoprenoid biosynthetic process	3	c63582_g13_i1, c63069_g3_i2, c47406_g1_i2
negative regulation of transcription elongation from RNA polymerase II promoter	3	c61876_g2_i8, c58177_g2_i4, c66195_g1_i1
negative regulation of GTPase activity	3	c61836_g3_i8, c63496_g1_i3, c62341_g17_i3
negative regulation of microtubule depolymerization	3	c64091_g2_i1, c70059_g1_i1, c49231_g2_i2
DNA integration	3	c49671_g1_i5, c63055_g1_i7, c28452_g1_i1
negative regulation of retrograde protein transport, ER to cytosol	3	c57065_g1_i2, c45153_g1_i1, c60399_g1_i4
neuron projection morphogenesis	3	c55708_g1_i1, c64019_g1_i1, c63284_g1_i4
positive regulation of chemokine (C-X-C motif) ligand 2 production	3	c23497_g1_i1, c54609_g3_i1, c59375_g1_i2
Leydig cell differentiation	3	c62601_g6_i2, c62167_g2_i3, c58619_g2_i2
regulation of transcription involved in G1/S transition of mitotic cell cycle	3	c60745_g12_i4, c71505_g1_i1, c59462_g1_i9
positive regulation of calcium ion transport	3	c62280_g13_i5, c58670_g2_i1, c60364_g1_i1
pituitary gland development	3	c63503_g13_i2, c58025_g2_i3, c61925_g1_i1
regulation of energy homeostasis	3	c60269_g1_i2, c51923_g1_i1, c20281_g1_i1
isocitrate metabolic process	3	c54065_g1_i3, c58482_g2_i3, c18147_g1_i1
response to estradiol	3	c63948_g11_i2, c41661_g2_i1, c57081_g1_i2
exocrine pancreas development	3	c57131_g2_i3, c9495_g1_i1, c31709_g1_i1
positive regulation of growth hormone secretion	3	c60645_g11_i1, c58828_g2_i1, c52363_g1_i1
sphingosine-1-phosphate signaling pathway	3	c60392_g13_i1, c63517_g3_i8, c56464_g1_i1
positive regulation of chemotaxis	3	c63957_g9_i5, c63280_g1_i2, c41661_g2_i1
cartilage condensation	3	c61896_g5_i5, c34386_g1_i1, c57038_g1_i1
long-term synaptic potentiation	3	c63957_g9_i5, c60791_g9_i3, c54905_g1_i1
positive regulation of protein import into nucleus	3	c59304_g1_i3, c60811_g13_i2, c62159_g4_i12
eye morphogenesis	3	c62586_g1_i3, c50051_g1_i2, c61321_g3_i1
cellular response to fibroblast growth factor stimulus	3	c60811_g13_i2, c62112_g3_i1, c63522_g2_i1
axon extension involved in axon guidance	3	c62902_g13_i4, c58857_g2_i2, c55393_g4_i4
response to muscle stretch	3	c17274_g1_i1, c56576_g2_i7, c55156_g1_i2
chaperone-mediated protein complex assembly	3	c62751_g14_i1, c49139_g1_i1, c61836_g3_i8
positive regulation of execution phase of apoptosis	3	c54542_g1_i3, c63454_g2_i2, c58205_g12_i2
facial nerve structural organization	3	c62902_g13_i4, c58857_g2_i2, c55393_g4_i4
anatomical structure formation involved in morphogenesis	3	c60607_g3_i1, c63578_g2_i1, c61834_g2_i1
T-helper 1 type immune response	3	c62326_g2_i2, c60851_g10_i4, c60877_g2_i2
T cell costimulation	3	c61180_g6_i1, c22493_g1_i1, c7900_g1_i1
mitotic sister chromatid cohesion	3	c56238_g3_i2, c61537_g7_i3, c58962_g1_i1
negative regulation of telomere maintenance via telomerase	3	c60899_g14_i4, c58602_g1_i2, c2056_g1_i1
regulation of catenin import into nucleus	3	c55302_g1_i1, c57596_g3_i2, c59765_g3_i1
negative regulation of DNA biosynthetic process	3	c55708_g1_i1, c59909_g2_i1, c44906_g1_i3
type B pancreatic cell development	3	c62704_g2_i1, c59362_g4_i1, c62053_g1_i8
response to fluid shear stress	3	c61097_g1_i1, c61533_g15_i1, c62275_g13_i4
cellular response to interferon-beta	3	c52340_g1_i1, c58230_g3_i4, c63872_g4_i1
regulation of anion transmembrane transport	3	c62331_g9_i2, c59872_g1_i5, c61472_g1_i2
regulation of insulin secretion	3	c70622_g1_i1, c60615_g4_i6, c62538_g3_i4
oligodendrocyte differentiation	3	c37552_g1_i1, c62664_g1_i6, c59304_g1_i3
positive regulation of NF-kappaB import into nucleus	3	c62326_g2_i2, c63641_g5_i1, c60022_g14_i7
RNA catabolic process	3	c61163_g6_i2, c62396_g3_i7, c61975_g1_i2
regulated exocytosis	3	c37552_g1_i1, c63441_g9_i1, c19265_g1_i1
vesicle docking involved in exocytosis	3	c62412_g2_i2, c62950_g2_i15, c375_g1_i1
negative chemotaxis	3	c58857_g2_i2, c55111_g1_i2, c55393_g4_i4
alpha-beta T cell differentiation	3	c63356_g11_i2, c1034_g1_i1, c52100_g1_i1
angiogenesis involved in wound healing	3	c49254_g2_i1, c60045_g9_i3, c1292_g1_i1
phospholipid biosynthetic process	3	c73938_g1_i1, c63438_g1_i1, c52710_g1_i2
regulation of protein ubiquitination	3	c16446_g1_i1, c56501_g1_i7, c59561_g2_i9
regulation of angiogenesis	3	c43832_g1_i3, c61220_g1_i2, c70660_g1_i1
regulation of respiratory gaseous exchange by neurological system process	3	c56401_g4_i1, c45293_g1_i2, c54905_g1_i1
actin filament-based movement	3	c57139_g4_i1, c64081_g4_i6, c52159_g3_i1
cellular response to amino acid starvation	3	c62783_g3_i1, c57952_g2_i1, c61196_g1_i7
maintenance of protein location in nucleus	3	c61934_g3_i1, c59714_g5_i2, c2056_g1_i1
positive regulation of double-strand break repair	3	c59748_g3_i4, c64465_g1_i1, c60632_g1_i1
antigen processing and presentation of endogenous peptide antigen via MHC class I	3	c63634_g3_i1, c68061_g1_i1, c55153_g1_i1
cerebellar Purkinje cell differentiation	3	c62988_g3_i1, c54149_g1_i2, c57630_g1_i3
regulation of cardiac muscle contraction by calcium ion signaling	3	c61698_g5_i7, c55156_g1_i2, c60898_g5_i2
regulation of cellular component organization	3	c62586_g1_i3, c61664_g1_i2, c50051_g1_i2
keratinization	3	c55830_g2_i1, c63059_g13_i1, c57852_g1_i1
protein K6-linked ubiquitination	3	c56445_g1_i4, c59649_g4_i3, c68085_g1_i1
cerebral cortex regionalization	3	c45052_g1_i1, c51263_g2_i1, c59877_g5_i1
positive regulation of phosphoprotein phosphatase activity	3	c62167_g1_i2, c59136_g1_i2, c64019_g1_i1
macrophage differentiation	3	c62424_g16_i1, c56957_g1_i1, c50997_g1_i2
positive regulation of mitochondrial translation	3	c70622_g1_i1, c65370_g1_i1, c63199_g6_i3
ciliary neurotrophic factor-mediated signaling pathway	3	c17345_g1_i1, c59756_g1_i1, c64190_g8_i1
mitochondrial translation	3	c55544_g2_i1, c56066_g1_i2, c60275_g3_i3
barbed-end actin filament capping	3	c66145_g1_i1, c55703_g2_i3, c58478_g1_i3
dsRNA transport	3	c56312_g3_i2, c55073_g2_i3, c62053_g1_i8
lens fiber cell differentiation	3	c57315_g1_i2, c52386_g1_i4, c52709_g3_i1
replicative senescence	3	c63462_g3_i5, c60484_g2_i1, c63872_g8_i2
positive regulation of peptidase activity	3	c17233_g1_i1, c34206_g1_i2, c51766_g1_i1
mismatch repair	3	c52103_g1_i1, c61264_g1_i2, c58542_g5_i1
tissue homeostasis	3	c58580_g1_i3, c62167_g1_i2, c34386_g1_i1
neural tube formation	3	c61221_g7_i1, c59469_g2_i1, c50556_g1_i1
spermatid nucleus differentiation	3	c60789_g10_i1, c57920_g2_i2, c55444_g2_i1
binding of sperm to zona pellucida	3	c62755_g1_i1, c71975_g1_i1, c15196_g1_i1
nuclear migration	3	c1291_g1_i1, c63059_g13_i1, c57852_g1_i1
regulation of osteoclast differentiation	3	c60467_g10_i3, c64004_g2_i6, c57264_g1_i1
negative regulation of vitamin D receptor signaling pathway	3	c64046_g4_i2, c56928_g1_i1, c64046_g5_i1
regulation of proteasomal protein catabolic process	3	c1292_g1_i1, c57284_g1_i5, c61705_g2_i1
peptidyl-threonine dephosphorylation	3	c47538_g1_i1, c58169_g1_i2, c63912_g3_i2
G2 DNA damage checkpoint	3	c59257_g1_i6, c63827_g7_i2, c22816_g1_i1
regulation of biological quality	3	c48103_g1_i1, c60488_g1_i2, c1651_g1_i2
myoblast migration	3	c61982_g2_i1, c8577_g1_i1, c60317_g13_i1
negative regulation of vascular endothelial growth factor receptor signaling pathway	3	c62631_g5_i4, c61487_g3_i2, c61487_g1_i1
phospholipid metabolic process	3	c60189_g1_i1, c59559_g4_i2, c62914_g4_i3
negative regulation of B cell proliferation	3	c56341_g1_i1, c51962_g1_i2, c52325_g1_i1
natural killer cell degranulation	3	c34839_g1_i1, c56156_g1_i2, c50760_g1_i1
iron-sulfur cluster assembly	3	c61068_g2_i2, c37677_g1_i1, c8036_g1_i2
positive regulation of interferon-beta production	3	c62797_g2_i2, c58230_g3_i4, c58871_g1_i3
transcription-coupled nucleotide-excision repair	3	c60492_g1_i1, c63080_g9_i2, c55973_g1_i1
cellular response to interferon-gamma	3	c62076_g9_i1, c60143_g14_i4, c63657_g1_i7
activation-induced cell death of T cells	3	c46313_g1_i1, c37544_g1_i1, c1854_g1_i1
protein targeting to mitochondrion	3	c55356_g1_i3, c63061_g12_i1, c60279_g4_i1
positive regulation of podosome assembly	3	c61283_g4_i1, c58136_g1_i1, c49310_g1_i1
luteinization	3	c56346_g1_i1, c62167_g2_i3, c58619_g2_i2
negative regulation of blood vessel endothelial cell migration	3	c63280_g1_i2, c41661_g2_i1, c44906_g1_i3
chondrocyte proliferation	3	c17233_g1_i1, c34386_g1_i1, c61931_g3_i1
fertilization	3	c49746_g1_i3, c62389_g2_i2, c61809_g11_i2
embryonic viscerocranium morphogenesis	3	c60813_g11_i1, c60949_g3_i2, c61321_g3_i1
cardiac muscle hypertrophy in response to stress	3	c57476_g2_i1, c60898_g5_i2, c60949_g3_i2
mitotic G1 DNA damage checkpoint	3	c60509_g2_i1, c61937_g4_i2, c21938_g1_i3
regulation of DNA replication	3	c62003_g2_i4, c61568_g13_i3, c74111_g1_i1
Bergmann glial cell differentiation	3	c63356_g11_i2, c62167_g3_i1, c58315_g1_i1
erythrocyte development	3	c61425_g1_i2, c62467_g1_i3, c1854_g1_i1
oxidative phosphorylation	3	c52103_g1_i1, c61819_g2_i2, c61908_g10_i1
mitochondrial electron transport, ubiquinol to cytochrome c	3	c70392_g1_i1, c58931_g2_i2, c54905_g1_i1
positive regulation of establishment of protein localization to plasma membrane	3	c15269_g1_i1, c59439_g1_i2, c49231_g2_i2
autophagosome maturation	3	c62296_g2_i2, c62296_g1_i4, c61617_g14_i1
high-density lipoprotein particle clearance	3	c61744_g2_i1, c5522_g1_i1, c51413_g2_i2
organelle transport along microtubule	3	c63924_g9_i2, c63059_g13_i1, c57852_g1_i1
regulation of cyclin-dependent protein serine/threonine kinase activity	3	c62777_g6_i4, c42942_g1_i2, c41530_g2_i1
somite development	3	c62789_g1_i2, c61453_g7_i3, c61925_g1_i1
energy reserve metabolic process	3	c62468_g1_i5, c1271_g1_i1, c60467_g10_i3
regulation of fibroblast migration	3	c57502_g3_i1, c8517_g1_i1, c61014_g9_i1
negative regulation of protein localization to plasma membrane	3	c56467_g3_i2, c62616_g3_i4, c56567_g1_i1
regulation of reactive oxygen species metabolic process	3	c49207_g1_i1, c62115_g7_i1, c56978_g1_i1
response to amphetamine	3	c45167_g2_i1, c54609_g3_i1, c61541_g3_i3
T cell proliferation	3	c62275_g13_i4, c60567_g2_i9, c59561_g2_i9
DNA synthesis involved in DNA repair	3	c42942_g1_i2, c62617_g1_i8, c62369_g2_i3
negative regulation of activin receptor signaling pathway	3	c62353_g7_i3, c59960_g2_i3, c4547_g1_i1
negative regulation of smooth muscle cell differentiation	3	c4540_g1_i1, c61568_g13_i3, c54905_g1_i1
spindle organization	3	c57624_g2_i1, c36977_g1_i1, c61626_g12_i3
immune system process	3	c63449_g13_i1, c58874_g1_i4, c63313_g1_i4
positive regulation of isotype switching	3	c57811_g1_i5, c61361_g5_i14, c58542_g5_i1
innervation	3	c58452_g1_i1, c62434_g1_i3, c63640_g1_i4
respiratory system process	3	c58022_g6_i5, c61297_g2_i3, c64153_g5_i1
regulation of thyroid hormone mediated signaling pathway	3	c63845_g3_i2, c61896_g5_i5, c62826_g5_i1
branchiomotor neuron axon guidance	3	c62902_g13_i4, c55393_g4_i4, c62000_g3_i3
positive regulation of protein sumoylation	3	c47848_g1_i1, c61698_g5_i7, c62733_g6_i1
adenosine receptor signaling pathway	3	c49969_g1_i1, c62637_g1_i1, c49179_g1_i2
regulation of telomere maintenance	3	c52757_g1_i3, c59775_g1_i1, c55133_g1_i3
response to endoplasmic reticulum stress	3	c59178_g1_i3, c56570_g2_i3, c68052_g1_i1
mature ribosome assembly	3	c3282_g1_i1, c56246_g2_i1, c63199_g6_i3
adult walking behavior	3	c63004_g1_i1, c54149_g1_i2, c62914_g4_i3
regulation of cytokine production	3	c52352_g1_i2, c56701_g1_i1, c62341_g17_i3
leukocyte tethering or rolling	3	c41839_g1_i1, c15269_g1_i1, c61982_g2_i1
gastrulation with mouth forming second	3	c63948_g11_i2, c59002_g3_i3, c64408_g1_i1
osteoclast differentiation	3	c63948_g11_i2, c62953_g7_i1, c61142_g1_i2
positive regulation of histone H4 acetylation	3	c63954_g1_i10, c60416_g3_i1, c60416_g7_i3
cytoplasmic translation	3	c72097_g1_i1, c71941_g1_i1, c68116_g1_i1
positive regulation of interleukin-6 secretion	3	c63388_g10_i1, c60811_g13_i2, c29400_g1_i1
regulation of endocytosis	3	c63208_g7_i2, c60913_g9_i2, c58487_g1_i6
peptidyl-proline hydroxylation to 4-hydroxy-L-proline	3	c49711_g1_i1, c60045_g2_i7, c68052_g1_i1
lymphocyte proliferation	3	c45167_g2_i1, c57776_g1_i1, c42304_g1_i1
positive regulation of viral budding via host ESCRT complex	3	c56989_g2_i1, c59570_g2_i1, c71954_g1_i1
synaptic vesicle maturation	3	c62479_g6_i1, c62834_g2_i11, c61297_g2_i3
non-canonical Wnt signaling pathway via JNK cascade	3	c59362_g4_i1, c56744_g3_i6, c59765_g3_i1
positive regulation of non-canonical Wnt signaling pathway	3	c59362_g4_i1, c63713_g4_i3, c62112_g3_i1
macrophage chemotaxis	3	c63463_g4_i5, c49536_g1_i2, c5680_g1_i1
positive regulation of interleukin-8 secretion	3	c63388_g10_i1, c59362_g4_i1, c60811_g13_i2
regulation of protein processing	3	c59120_g1_i1, c61529_g6_i2, c19567_g1_i1
axonal fasciculation	3	c59362_g4_i1, c62902_g13_i4, c60923_g8_i1
post-anal tail morphogenesis	3	c59362_g4_i1, c63443_g4_i1, c57750_g1_i2
dendritic cell migration	3	c63059_g13_i1, c57852_g1_i1, c58478_g1_i3
negative regulation of stress fiber assembly	3	c8806_g1_i1, c54542_g1_i3, c58556_g1_i2
histone ubiquitination	3	c57615_g2_i3, c63670_g1_i3, c15271_g2_i1
negative regulation of protein complex assembly	3	c60739_g4_i1, c63059_g13_i1, c57852_g1_i1
negative regulation of peptidyl-tyrosine phosphorylation	3	c61572_g12_i1, c62112_g3_i1, c51431_g1_i3
cellular response to fluid shear stress	3	c45782_g1_i2, c60949_g3_i2, c49310_g1_i1
phosphatidylserine metabolic process	3	c27216_g1_i1, c64093_g5_i4, c63998_g1_i1
protein localization to microtubule	3	c59785_g1_i12, c63284_g1_i4, c49267_g1_i2
antigen processing and presentation	3	c39694_g1_i1, c64125_g1_i1, c51731_g1_i1
acrosome reaction	3	c63272_g5_i2, c62967_g6_i15, c61413_g1_i6
membrane depolarization	3	c61533_g15_i1, c62275_g13_i4, c62624_g6_i1
cellular response to estrogen stimulus	3	c62991_g6_i5, c57081_g1_i2, c62112_g3_i1
negative regulation of cell motility	3	c49246_g1_i1, c18143_g1_i1, c39777_g1_i1
high-density lipoprotein particle remodeling	3	c61744_g2_i1, c5522_g1_i1, c51413_g2_i2
multicellular organismal iron ion homeostasis	3	c62704_g2_i1, c60811_g13_i2, c17232_g1_i1
positive regulation of osteoblast proliferation	3	c63356_g11_i2, c58398_g1_i1, c61630_g4_i1
chromosome organization	3	c18141_g1_i1, c62535_g10_i1, c60965_g4_i1
negative regulation of kinase activity	3	c51806_g1_i3, c62458_g2_i2, c61196_g1_i7
striated muscle cell differentiation	3	c57131_g2_i3, c61904_g3_i2, c61967_g3_i7
response to cadmium ion	3	c55945_g1_i1, c59677_g1_i2, c61283_g4_i1
central nervous system neuron development	3	c45167_g2_i1, c62588_g11_i3, c37552_g1_i1
anion transmembrane transport	3	c60334_g2_i1, c49339_g1_i1, c61371_g3_i3
granulocyte differentiation	3	c62424_g16_i1, c60315_g5_i1, c56957_g1_i1
chaperone-mediated protein transport	3	c48243_g1_i1, c59439_g1_i2, c64378_g1_i1
cellular response to zinc ion	3	c63648_g2_i11, c18057_g1_i1, c58025_g2_i3
adherens junction organization	3	c51806_g1_i3, c63059_g13_i1, c57852_g1_i1
intermediate filament cytoskeleton organization	3	c71978_g1_i1, c63388_g3_i1, c21930_g1_i1
phagosome-lysosome fusion	3	c51757_g1_i1, c20824_g1_i1, c63997_g2_i4
cellular response to nitrogen starvation	3	c55253_g1_i1, c5106_g1_i1, c18656_g1_i1
negative regulation of endoplasmic reticulum calcium ion concentration	3	c50114_g1_i4, c60208_g3_i1, c18823_g1_i1
positive regulation of fibroblast apoptotic process	3	c55356_g1_i3, c3094_g1_i1, c62112_g3_i1
positive regulation of insulin-like growth factor receptor signaling pathway	3	c42315_g1_i1, c71936_g1_i1, c63823_g1_i1
positive regulation of excitatory postsynaptic potential	3	c59785_g1_i12, c62850_g4_i3, c50777_g1_i1
negative regulation of transporter activity	3	c60729_g5_i1, c63569_g2_i3, c64275_g1_i1
regulation of protein phosphorylation	3	c49039_g1_i2, c2056_g1_i1, c60877_g2_i2
locomotor rhythm	3	c61180_g4_i1, c63004_g1_i1, c58604_g1_i3
positive regulation of arachidonic acid secretion	3	c60484_g2_i1, c23497_g1_i1, c63872_g8_i2
skeletal muscle acetylcholine-gated channel clustering	3	c46313_g1_i1, c59785_g1_i12, c1222_g1_i1
intra-Golgi vesicle-mediated transport	3	c62492_g5_i3, c57709_g4_i1, c59306_g1_i7
endoplasmic reticulum tubular network organization	3	c60853_g2_i1, c31757_g1_i1, c51731_g1_i1
negative regulation of sequestering of triglyceride	3	c56102_g1_i5, c64080_g5_i4, c61403_g5_i1
adipose tissue development	3	c60447_g13_i5, c55942_g1_i2, c61361_g5_i14
response to UV-C	3	c60851_g10_i4, c63080_g9_i2, c51173_g1_i1
positive regulation of calcineurin-NFAT signaling cascade	3	c55156_g1_i2, c62159_g4_i12, c49231_g2_i2
hydrogen peroxide catabolic process	3	c57218_g1_i1, c51013_g1_i1, c1292_g1_i1
protein homotrimerization	3	c52340_g1_i1, c23497_g1_i1, c57315_g1_i2
mRNA transcription from RNA polymerase II promoter	3	c61123_g2_i4, c58958_g5_i1, c50611_g2_i1
glutamate biosynthetic process	3	c61962_g4_i2, c64024_g8_i1, c60820_g2_i6
exit from mitosis	3	c68085_g1_i1, c66153_g1_i1, c58478_g1_i3
collagen biosynthetic process	3	c62586_g1_i3, c50051_g1_i2, c62475_g1_i3
establishment of endothelial barrier	3	c8647_g1_i1, c58136_g1_i1, c60982_g1_i1
vascular endothelial growth factor receptor signaling pathway	3	c62902_g13_i4, c59744_g1_i1, c59909_g2_i1
regulation of JNK cascade	3	c58344_g1_i4, c63870_g2_i11, c42101_g1_i1
toll-like receptor signaling pathway	3	c59816_g3_i2, c59779_g1_i4, c22816_g1_i1
phagocytosis, recognition	3	c25862_g1_i1, c59388_g1_i2, c63596_g2_i1
regulation of cilium assembly	3	c55253_g1_i1, c62331_g9_i2, c60454_g1_i4
endothelial cell chemotaxis	3	c62902_g13_i4, c37829_g1_i1, c59204_g2_i1
positive regulation of mRNA 3'-end processing	3	c63101_g1_i1, c61241_g1_i2, c62568_g9_i1
regulation of cytokinesis	3	c61853_g2_i1, c18143_g1_i1, c62577_g13_i5
protein targeting to Golgi	3	c56194_g1_i3, c60073_g14_i6, c58523_g3_i2
brown fat cell differentiation	3	c62877_g1_i1, c62424_g16_i1, c52369_g1_i1
phagolysosome assembly	3	c62275_g13_i4, c56156_g1_i2, c64081_g4_i6
glycogen biosynthetic process	3	c70042_g1_i1, c61571_g8_i1, c60809_g3_i2
dorsal/ventral axis specification	3	c63948_g11_i2, c55302_g1_i1, c62112_g3_i1
B cell activation	3	c50661_g1_i3, c60062_g4_i8, c59780_g1_i4
protein hexamerization	3	c64386_g1_i1, c63702_g6_i1, c17237_g1_i1
negative regulation of Arp2/3 complex-mediated actin nucleation	3	c37712_g1_i1, c60288_g1_i1, c59204_g2_i1
positive regulation of macroautophagy	3	c60773_g5_i2, c61925_g18_i2, c63610_g1_i7
nucleophagy	3	c61611_g1_i4, c55253_g1_i1, c9277_g1_i1
nucleobase-containing compound metabolic process	3	c60353_g1_i14, c63781_g17_i2, c57540_g1_i1
negative regulation of T-helper 2 cell differentiation	3	c57243_g1_i1, c62467_g1_i3, c1034_g1_i1
heterotypic cell-cell adhesion	3	c15269_g1_i1, c60043_g3_i2, c57905_g1_i7
positive regulation of chondrocyte differentiation	3	c59304_g1_i3, c52386_g1_i4, c61354_g13_i1
positive regulation of lipopolysaccharide-mediated signaling pathway	3	c62704_g2_i1, c23497_g1_i1, c18009_g1_i1
cellular response to glucocorticoid stimulus	3	c1213_g1_i1, c1034_g1_i1, c62588_g2_i2
positive regulation of Wnt signaling pathway, planar cell polarity pathway	3	c63356_g11_i2, c61384_g3_i3, c62616_g3_i4
negative regulation of interleukin-8 production	3	c62671_g1_i1, c60416_g3_i1, c60416_g7_i3
dendritic spine morphogenesis	3	c62834_g2_i11, c59785_g1_i12, c60923_g8_i1
positive regulation of cytoplasmic mRNA processing body assembly	3	c60453_g9_i1, c60965_g6_i1, c59898_g1_i4
postreplication repair	3	c52103_g1_i1, c48590_g1_i1, c61400_g1_i3
motor neuron axon guidance	3	c37552_g1_i1, c58339_g1_i1, c61925_g1_i1
DNA topological change	3	c60398_g1_i5, c63095_g4_i1, c63623_g4_i16
positive regulation of catenin import into nucleus	3	c52386_g1_i4, c58181_g2_i3, c56764_g2_i1
phosphatidylcholine biosynthetic process	3	c59145_g4_i1, c5522_g1_i1, c58867_g1_i3
determination of adult lifespan	3	c52103_g1_i1, c58542_g5_i1, c62672_g1_i3
establishment of protein localization to membrane	3	c57730_g1_i1, c55356_g1_i3, c19265_g1_i1
regulation of ventricular cardiac muscle cell membrane depolarization	3	c55708_g1_i1, c62362_g1_i7, c60809_g2_i1
response to stimulus	3	c64126_g2_i2, c70513_g1_i1, c63327_g12_i1
regulation of filopodium assembly	3	c59364_g1_i3, c63059_g13_i1, c57852_g1_i1
protein secretion	3	c41839_g1_i1, c1291_g1_i1, c23242_g1_i1
positive regulation of inflammatory response	3	c59362_g4_i1, c60811_g13_i2, c63641_g5_i1
tRNA aminoacylation for protein translation	3	c63432_g15_i8, c62859_g1_i4, c63432_g16_i1
ventricular septum morphogenesis	3	c63125_g13_i5, c59469_g2_i1, c56663_g1_i4
centrosome localization	3	c56276_g1_i2, c60454_g1_i4, c49283_g1_i1
transcription from RNA polymerase III promoter	3	c61230_g1_i14, c59366_g1_i3, c57727_g1_i1
post-chaperonin tubulin folding pathway	3	c44768_g2_i1, c44768_g1_i1, c61878_g1_i4
nuclear pore complex assembly	3	c62699_g19_i5, c60853_g2_i1, c61655_g1_i5
regulation of pH	3	c63802_g5_i5, c54572_g1_i1, c61039_g2_i1
positive regulation of axonogenesis	3	c63287_g4_i1, c57315_g1_i2, c61264_g8_i2
removal of superoxide radicals	3	c61097_g1_i1, c62498_g12_i1, c71069_g1_i1
adenylate cyclase-inhibiting G-protein coupled receptor signaling pathway	3	c59798_g3_i1, c49969_g1_i1, c25539_g1_i1
negative regulation of protein export from nucleus	3	c59469_g2_i1, c37552_g1_i1, c62624_g6_i1
cellular response to gamma radiation	3	c63462_g3_i5, c17143_g1_i2, c49746_g1_i3
phagosome acidification	3	c51757_g1_i1, c20824_g1_i1, c63997_g2_i4
neuroepithelial cell differentiation	3	c58542_g14_i1, c59469_g2_i1, c61904_g3_i2
sensory perception of smell	3	c63862_g1_i2, c60413_g2_i2, c61836_g3_i8
regulation of chemotaxis	3	c61220_g1_i2, c22493_g1_i1, c68689_g1_i1
toll-like receptor 3 signaling pathway	3	c56312_g3_i2, c64025_g4_i2, c59388_g1_i2
regulation of Golgi organization	3	c63706_g3_i2, c61007_g3_i1, c59850_g2_i1
chemotaxis	3	c68689_g1_i1, c62167_g2_i3, c57071_g1_i3
metal ion transport	3	c60729_g5_i1, c55914_g1_i1, c64275_g1_i1
negative regulation of response to cytokine stimulus	3	c72197_g1_i1, c43995_g1_i1, c63961_g7_i4
voluntary musculoskeletal movement	3	c60467_g10_i3, c60615_g4_i6, c54679_g2_i1
histone H2A acetylation	3	c59309_g1_i4, c63004_g6_i13, c62576_g6_i1
protein localization to membrane	3	c5495_g1_i1, c55818_g1_i1, c20684_g1_i1
regulation of translational fidelity	3	c50049_g1_i1, c63285_g11_i1, c8532_g1_i1
female gonad development	3	c60981_g3_i2, c59960_g2_i3, c62112_g3_i1
dendritic spine development	3	c63090_g10_i5, c52619_g2_i1, c62577_g13_i5
negative regulation of protein transport	3	c60729_g5_i1, c64275_g1_i1, c50633_g1_i1
sympathetic neuron projection extension	3	c62902_g13_i4, c58857_g2_i2, c55393_g4_i4
biomineral tissue development	3	c60739_g4_i1, c61931_g3_i1, c21930_g1_i1
cytoskeleton-dependent intracellular transport	3	c59364_g1_i3, c51664_g2_i3, c56285_g2_i2
hypoxia-inducible factor-1alpha signaling pathway	3	c58770_g4_i4, c56978_g1_i1, c60773_g5_i2
positive regulation of hair follicle development	3	c55830_g2_i1, c58398_g1_i1, c59960_g2_i3
positive regulation of intracellular estrogen receptor signaling pathway	3	c63469_g10_i2, c63519_g19_i6, c52619_g2_i1
sialylation	3	c61668_g2_i5, c62026_g5_i1, c63362_g3_i12
response to electrical stimulus	3	c56249_g1_i2, c61297_g2_i3, c62275_g13_i4
intracellular estrogen receptor signaling pathway	3	c57081_g1_i2, c60602_g17_i1, c55175_g1_i2
tendon development	3	c62586_g1_i3, c50051_g1_i2, c57038_g1_i1
histone H2B ubiquitination	3	c58477_g1_i3, c63101_g1_i1, c61241_g1_i2
bone morphogenesis	3	c63128_g16_i13, c21240_g1_i1, c43712_g1_i3
negative regulation of organ growth	3	c63503_g13_i2, c54570_g1_i1, c60917_g2_i1
positive regulation of release of sequestered calcium ion into cytosol	3	c63356_g11_i2, c63388_g10_i1, c52650_g2_i2
regulation of cilium beat frequency involved in ciliary motility	3	c61836_g3_i8, c62801_g4_i2, c64039_g6_i2
Golgi ribbon formation	3	c58329_g1_i8, c54679_g2_i1, c64134_g7_i1
regulation of glycolytic process	3	c73923_g1_i1, c60773_g5_i2, c59993_g2_i5
protein heterotrimerization	3	c63468_g9_i1, c57596_g3_i2, c57315_g1_i2
iron ion homeostasis	3	c68061_g1_i1, c62479_g6_i1, c50997_g1_i2
positive regulation of cell motility	3	c1200_g1_i1, c29400_g1_i1, c62801_g4_i2
positive regulation of pseudopodium assembly	3	c64091_g2_i1, c63059_g13_i1, c57852_g1_i1
regulation of transforming growth factor beta receptor signaling pathway	3	c41661_g2_i1, c46657_g1_i1, c52386_g1_i4
stress granule assembly	3	c61874_g1_i5, c58165_g4_i4, c62081_g1_i6
negative regulation of chromatin binding	3	c56370_g2_i2, c55670_g2_i1, c62359_g2_i2
neural crest cell migration involved in autonomic nervous system development	3	c62902_g13_i4, c58857_g2_i2, c55393_g4_i4
nuclear envelope organization	3	c53828_g1_i2, c39733_g1_i3, c58960_g2_i4
maturation of SSU-rRNA from tricistronic rRNA transcript (SSU-rRNA, 5.8S rRNA, LSU-rRNA)	3	c17239_g1_i1, c68129_g1_i1, c66227_g1_i1
endothelial cell morphogenesis	3	c60100_g1_i1, c63336_g5_i6, c60100_g7_i1
striatum development	3	c45167_g2_i1, c61836_g3_i8, c64039_g6_i2
protein refolding	3	c47740_g1_i1, c62755_g1_i1, c68061_g1_i1
musculoskeletal movement	3	c61937_g4_i2, c56401_g4_i1, c62914_g4_i3
positive regulation of helicase activity	3	c52103_g1_i1, c62769_g3_i2, c58542_g5_i1
Golgi to plasma membrane protein transport	3	c41839_g1_i1, c58807_g2_i2, c64039_g6_i2
negative regulation of oxidative stress-induced intrinsic apoptotic signaling pathway	3	c56278_g1_i1, c70091_g1_i1, c1292_g1_i1
pentose-phosphate shunt	3	c23484_g1_i2, c73902_g1_i1, c60860_g1_i1
cellular response to nitric oxide	3	c49207_g1_i1, c61283_g4_i1, c20281_g1_i1
negative regulation of epithelial cell migration	3	c60551_g3_i3, c61474_g1_i10, c8517_g1_i1
natural killer cell differentiation	3	c56467_g3_i2, c60315_g5_i1, c60349_g4_i1
hepatocyte apoptotic process	3	c55356_g1_i3, c49746_g1_i3, c71978_g1_i1
nuclear-transcribed mRNA catabolic process, no-go decay	3	c60965_g6_i1, c57485_g2_i1, c63803_g1_i4
negative regulation of establishment of protein localization to plasma membrane	3	c49746_g1_i3, c50105_g1_i1, c43770_g1_i1
very long-chain fatty acid metabolic process	3	c50647_g1_i3, c70065_g1_i1, c68229_g1_i1
regulation of blood pressure	3	c41942_g2_i1, c61533_g15_i1, c44906_g1_i3
craniofacial suture morphogenesis	3	c17233_g1_i1, c60269_g10_i1, c62245_g12_i4
vascular endothelial growth factor signaling pathway	3	c59744_g1_i1, c58857_g2_i2, c56486_g1_i1
mannosylation	3	c51762_g2_i1, c61666_g2_i17, c61861_g10_i1
negative regulation of aldosterone biosynthetic process	3	c61630_g4_i1, c62588_g2_i2, c40703_g1_i1
negative regulation of JAK-STAT cascade	3	c60807_g3_i1, c59865_g8_i1, c73917_g1_i1
fatty acid homeostasis	3	c51923_g1_i1, c51859_g1_i1, c62617_g1_i8
endodermal cell differentiation	3	c17233_g1_i1, c57521_g1_i1, c57905_g1_i7
cell-cell junction assembly	3	c57049_g1_i4, c63336_g5_i6, c60513_g1_i1
positive regulation of filopodium assembly	3	c57253_g1_i1, c38372_g1_i1, c43770_g1_i1
epithelial cell maturation	3	c55708_g1_i1, c60899_g11_i2, c63441_g9_i1
negative regulation of defense response to virus	3	c60264_g1_i6, c63632_g3_i2, c63912_g3_i2
translational termination	3	c44833_g1_i1, c62201_g1_i4, c63775_g7_i1
negative regulation of cAMP-dependent protein kinase activity	3	c56421_g1_i1, c30359_g1_i2, c58451_g1_i5
gluconeogenesis	3	c62626_g4_i2, c49257_g1_i1, c73902_g1_i1
alternative mRNA splicing, via spliceosome	3	c58459_g1_i2, c57551_g2_i3, c72951_g1_i1
regulation of protein heterodimerization activity	3	c50114_g1_i4, c63059_g13_i1, c57852_g1_i1
T-helper 2 cell differentiation	3	c60851_g10_i4, c49246_g1_i1, c70272_g1_i1
regulation of organelle organization	3	c56718_g4_i3, c56718_g1_i2, c62751_g2_i1
positive regulation of type I interferon production	3	c60051_g1_i3, c18444_g1_i1, c42988_g1_i1
negative regulation of double-strand break repair	3	c29400_g1_i1, c62287_g9_i2, c56603_g1_i1
intrinsic apoptotic signaling pathway	3	c50576_g1_i1, c37544_g1_i1, c37112_g1_i1
DNA-dependent DNA replication	3	c60602_g13_i3, c61985_g16_i1, c59447_g1_i1
DNA metabolic process	3	c61819_g2_i2, c52751_g1_i1, c61354_g8_i4
positive regulation of protein targeting to membrane	3	c8634_g1_i1, c37552_g1_i1, c49231_g2_i2
L-glutamate transmembrane transport	3	c61962_g4_i2, c63727_g3_i2, c63945_g2_i6
semaphorin-plexin signaling pathway involved in axon guidance	3	c62902_g13_i4, c63287_g4_i1, c55393_g4_i4
leukocyte cell-cell adhesion	3	c62532_g11_i3, c58136_g1_i1, c57905_g1_i7
negative regulation of axon extension involved in axon guidance	3	c59362_g4_i1, c62902_g13_i4, c55393_g4_i4
pancreas development	3	c16152_g1_i2, c63948_g11_i2, c61233_g2_i1
placenta development	3	c64290_g1_i1, c59063_g1_i1, c1854_g1_i1
regulation of intracellular estrogen receptor signaling pathway	3	c59178_g1_i3, c60602_g17_i1, c49310_g1_i1
definitive erythrocyte differentiation	3	c63845_g3_i2, c59905_g6_i2, c62826_g5_i1
negative regulation of calcium ion transport	3	c61097_g1_i1, c58556_g1_i2, c61613_g8_i1
cellular protein metabolic process	3	c73938_g1_i1, c56947_g2_i4, c61937_g4_i2
negative regulation of cell-cell adhesion	3	c63356_g11_i2, c41661_g2_i1, c39777_g1_i1
protein neddylation	3	c53132_g1_i1, c51173_g1_i1, c58501_g2_i3
negative regulation of interleukin-12 production	3	c61620_g3_i6, c63280_g1_i2, c63641_g5_i1
endodermal cell fate commitment	3	c63948_g11_i2, c63101_g1_i1, c61241_g1_i2
regulation of histone deacetylation	3	c61283_g4_i1, c49039_g1_i2, c31947_g1_i2
renal system process	3	c59555_g1_i4, c51962_g1_i2, c62692_g6_i2
negative regulation of DNA endoreduplication	3	c56238_g3_i2, c61250_g12_i5, c55291_g2_i2
myeloid dendritic cell differentiation	3	c8609_g1_i1, c56957_g1_i1, c70272_g1_i1
cellular response to extracellular stimulus	3	c72197_g1_i1, c49179_g1_i2, c62275_g13_i4
nucleoside triphosphate biosynthetic process	3	c59942_g5_i1, c73981_g1_i1, c56393_g1_i1
urinary bladder development	2	c59362_g4_i1, c47923_g3_i1
glycoprotein catabolic process	2	c51950_g1_i1, c60174_g13_i1
cellular response to glucose starvation	2	c54913_g1_i4, c51923_g1_i1
inositol metabolic process	2	c53380_g1_i2, c54905_g1_i1
negative regulation of ossification	2	c21240_g1_i1, c60949_g3_i2
positive regulation of mitochondrial RNA catabolic process	2	c52340_g1_i1, c62070_g3_i1
positive regulation of T cell mediated cytotoxicity	2	c68061_g1_i1, c62275_g13_i4
convergent extension involved in neural plate elongation	2	c59785_g1_i12, c59520_g2_i2
positive regulation of actin filament bundle assembly	2	c8888_g1_i1, c60629_g1_i1
positive regulation of synaptic plasticity	2	c59886_g8_i3, c73891_g1_i1
positive regulation of translational elongation	2	c62175_g1_i1, c1172_g1_i1
B-1 B cell homeostasis	2	c63356_g11_i2, c60773_g5_i2
negative regulation of cardiac muscle cell proliferation	2	c55708_g1_i1, c61925_g1_i1
negative regulation of cell-cell adhesion by negative regulation of transcription from RNA polymerase II promoter	2	c64046_g4_i2, c64046_g5_i1
negative regulation of histone acetylation	2	c29400_g1_i1, c54905_g1_i1
positive regulation of mitochondrial calcium ion concentration	2	c60208_g3_i1, c18823_g1_i1
positive regulation of synapse maturation	2	c59886_g8_i3, c73891_g1_i1
regulation of synapse organization	2	c61487_g3_i2, c61487_g1_i1
negative regulation of interleukin-4 production	2	c1295_g1_i1, c64275_g1_i1
regulation of skeletal muscle tissue development	2	c63503_g13_i2, c60704_g1_i1
positive regulation of T cell chemotaxis	2	c44458_g1_i1, c59362_g4_i1
synapsis	2	c61250_g12_i5, c61809_g10_i1
attachment of spindle microtubules to kinetochore	2	c61942_g4_i1, c24478_g1_i3
cardiovascular system development	2	c63519_g19_i6, c49600_g1_i1
UDP-N-acetylglucosamine metabolic process	2	c61289_g1_i1, c52379_g1_i1
neutrophil degranulation	2	c34839_g1_i1, c50760_g1_i1
protein import into mitochondrial outer membrane	2	c62751_g14_i1, c61180_g13_i1
ossification involved in bone maturation	2	c63287_g4_i1, c57750_g1_i2
negative regulation of ubiquitin-protein transferase activity	2	c56663_g1_i4, c62624_g6_i1
cerebral cortex GABAergic interneuron development	2	c45189_g2_i1, c61014_g9_i1
cytotoxic T cell degranulation	2	c34839_g1_i1, c50760_g1_i1
lymphatic endothelial cell differentiation	2	c59909_g2_i1, c44906_g1_i3
negative regulation of erythrocyte differentiation	2	c52758_g5_i1, c72089_g1_i1
hematopoietic stem cell proliferation	2	c59362_g4_i1, c60704_g1_i1
negative regulation of endocytosis	2	c63091_g1_i6, c56570_g2_i3
gonad development	2	c60813_g11_i1, c60917_g2_i1
negative regulation of tumor necrosis factor production	2	c62189_g6_i1, c29400_g1_i1
regulation of neuron death	2	c8634_g1_i1, c19409_g1_i1
regulation of oxidative stress-induced intrinsic apoptotic signaling pathway	2	c15033_g1_i1, c68052_g1_i1
mitotic sister chromatid separation	2	c52514_g1_i1, c58593_g3_i1
purine nucleotide biosynthetic process	2	c45167_g2_i1, c61453_g7_i3
myelination in peripheral nervous system	2	c63844_g7_i1, c62952_g1_i1
response to axon injury	2	c57253_g1_i1, c54341_g1_i4
deoxyribonucleotide biosynthetic process	2	c63916_g3_i1, c62692_g6_i2
maternal behavior	2	c57596_g3_i2, c59394_g1_i1
luteinizing hormone secretion	2	c63125_g13_i5, c60917_g2_i1
negative regulation of B cell receptor signaling pathway	2	c62018_g5_i1, c51431_g1_i3
neuropeptide signaling pathway	2	c63648_g2_i11, c35131_g1_i1
regulation of cardiac muscle cell contraction	2	c52650_g2_i2, c59746_g4_i1
negative regulation of insulin secretion involved in cellular response to glucose stimulus	2	c51085_g1_i4, c55809_g1_i1
establishment of epithelial cell polarity	2	c55708_g1_i1, c60003_g3_i1
monoubiquitinated histone H2A deubiquitination	2	c64095_g5_i4, c57930_g2_i1
cytoplasmic mRNA processing body assembly	2	c64568_g1_i1, c53824_g1_i2
regulation of branching involved in salivary gland morphogenesis	2	c64046_g4_i2, c64046_g5_i1
phospholipid efflux	2	c5522_g1_i1, c61371_g3_i3
positive regulation of viral process	2	c51757_g1_i1, c61400_g2_i2
negative regulation of immune system process	2	c63327_g12_i1, c60488_g1_i2
regulation of short-term neuronal synaptic plasticity	2	c61297_g2_i3, c64174_g8_i1
intraciliary retrograde transport	2	c20501_g1_i1, c63439_g1_i1
cell-cell adhesion mediated by integrin	2	c15269_g1_i1, c57905_g1_i7
transcription from RNA polymerase I promoter	2	c62424_g16_i1, c55941_g4_i9
JAK-STAT cascade	2	c57243_g1_i1, c38098_g1_i1
lymphangiogenesis	2	c59909_g2_i1, c44906_g1_i3
inositol phosphate biosynthetic process	2	c53380_g1_i2, c50556_g1_i1
glomerular filtration	2	c58452_g1_i1, c54823_g2_i1
histone H4-K12 acetylation	2	c71505_g1_i1, c63295_g1_i5
regulation of nephron tubule epithelial cell differentiation	2	c63948_g11_i2, c49246_g1_i1
mammary gland duct morphogenesis	2	c59394_g1_i1, c62002_g3_i2
cellular sodium ion homeostasis	2	c41942_g2_i1, c55156_g1_i2
platelet-derived growth factor receptor-beta signaling pathway	2	c63356_g11_i2, c62167_g1_i2
leukocyte migration	2	c70084_g1_i1, c58136_g1_i1
peptidyl-proline hydroxylation	2	c61874_g1_i5, c59059_g2_i2
negative regulation of potassium ion transport	2	c61097_g1_i1, c57596_g3_i2
notochord morphogenesis	2	c59362_g4_i1, c61925_g1_i1
ERK1 and ERK2 cascade	2	c59296_g1_i1, c62167_g3_i1
protein polyglutamylation	2	c62801_g4_i2, c62897_g4_i5
oligosaccharide metabolic process	2	c62486_g2_i1, c62026_g5_i1
ubiquinone biosynthetic process	2	c62115_g7_i1, c63069_g3_i2
cell separation after cytokinesis	2	c51870_g3_i2, c60170_g1_i1
negative regulation of translational initiation	2	c70373_g1_i1, c62199_g3_i11
negative regulation of bicellular tight junction assembly	2	c61982_g2_i1, c61427_g1_i5
proteasomal protein catabolic process	2	c57885_g2_i1, c47017_g1_i1
response to cAMP	2	c56249_g1_i2, c60602_g17_i1
positive regulation of TORC1 signaling	2	c63954_g1_i10, c62783_g3_i1
positive regulation of cardiac muscle cell differentiation	2	c22493_g1_i1, c60949_g3_i2
interkinetic nuclear migration	2	c62700_g4_i1, c64224_g10_i1
cardiac muscle cell development	2	c60467_g10_i3, c58602_g1_i2
positive regulation of tyrosine phosphorylation of Stat1 protein	2	c50661_g1_i3, c64190_g8_i1
negative regulation of stress-activated MAPK cascade	2	c49207_g1_i1, c63127_g2_i3
positive regulation of toll-like receptor signaling pathway	2	c63016_g1_i1, c63641_g5_i1
integrin biosynthetic process	2	c62586_g1_i3, c50051_g1_i2
negative regulation of protein import into nucleus	2	c8634_g1_i1, c57115_g1_i1
sex differentiation	2	c17345_g1_i1, c62087_g1_i4
endothelial cell development	2	c59578_g8_i6, c1292_g1_i1
stress-activated MAPK cascade	2	c60759_g2_i2, c62199_g3_i11
vestibulocochlear nerve structural organization	2	c62902_g13_i4, c58857_g2_i2
regulation of membrane permeability	2	c60467_g10_i3, c62341_g17_i3
ion transport	2	c52797_g1_i3, c56899_g2_i4
glucocorticoid metabolic process	2	c59394_g1_i1, c54905_g1_i1
CTP biosynthetic process	2	c54406_g3_i2, c60839_g10_i1
female meiotic division	2	c52514_g1_i1, c61439_g1_i5
common-partner SMAD protein phosphorylation	2	c41661_g2_i1, c2056_g1_i1
positive regulation of triglyceride catabolic process	2	c56102_g1_i5, c61403_g5_i1
translational frameshifting	2	c62175_g1_i1, c1172_g1_i1
cellular response to gonadotropin stimulus	2	c62023_g2_i5, c59805_g2_i4
negative regulation of histone H4 acetylation	2	c49652_g1_i4, c56957_g1_i1
negative regulation of T cell differentiation	2	c7846_g1_i1, c59375_g1_i2
negative regulation of fibroblast migration	2	c60811_g13_i2, c57250_g1_i1
positive regulation of transcription of nuclear large rRNA transcript from RNA polymerase I promoter	2	c63954_g1_i10, c59905_g6_i2
spliceosomal complex disassembly	2	c64138_g7_i4, c60739_g4_i1
erythrocyte maturation	2	c36702_g1_i1, c57128_g1_i1
negative regulation of macromolecule metabolic process	2	c59584_g3_i1, c59775_g1_i1
NAD biosynthetic process	2	c62048_g1_i5, c57516_g1_i1
cell morphogenesis involved in neuron differentiation	2	c61962_g4_i2, c60949_g3_i2
interleukin-6 production	2	c51896_g1_i1, c62829_g8_i4
mRNA stabilization	2	c58431_g1_i2, c62081_g1_i6
nucleus organization	2	c51870_g3_i2, c9701_g1_i1
positive regulation of ossification	2	c59362_g4_i1, c61321_g3_i1
collagen metabolic process	2	c60773_g5_i2, c62275_g13_i4
regulation of establishment of endothelial barrier	2	c61982_g2_i1, c61427_g1_i5
store-operated calcium entry	2	c59055_g3_i2, c62310_g1_i6
positive regulation of oxidative phosphorylation	2	c64386_g1_i1, c31905_g1_i1
positive regulation of maintenance of mitotic sister chromatid cohesion	2	c59748_g3_i4, c60632_g1_i1
cellular response to glucose stimulus	2	c59469_g2_i1, c53394_g4_i1
positive regulation of osteoclast differentiation	2	c52092_g1_i2, c58025_g2_i3
regulation of peptidyl-serine phosphorylation	2	c61926_g6_i2, c51923_g1_i1
dermatan sulfate proteoglycan biosynthetic process	2	c55706_g1_i3, c61906_g5_i1
germ-line stem cell population maintenance	2	c60675_g10_i1, c62490_g7_i1
regulation of peptidyl-tyrosine phosphorylation	2	c62167_g1_i2, c60407_g1_i1
dentate gyrus development	2	c62588_g11_i3, c45052_g1_i1
negative regulation of mature B cell apoptotic process	2	c23497_g1_i1, c59375_g1_i2
neutrophil activation	2	c68689_g1_i1, c63726_g6_i1
triglyceride metabolic process	2	c1292_g1_i1, c58315_g1_i1
mechanosensory behavior	2	c59166_g1_i1, c61324_g1_i3
cardiac ventricle formation	2	c59469_g2_i1, c60949_g3_i2
retinoic acid biosynthetic process	2	c60813_g11_i1, c73922_g1_i1
detection of chemical stimulus involved in sensory perception of smell	2	c63411_g3_i3, c64237_g4_i2
positive regulation of receptor recycling	2	c54572_g1_i1, c62002_g3_i2
negative regulation of interleukin-8 secretion	2	c1034_g1_i1, c1330_g1_i2
CD4-positive, CD25-positive, alpha-beta regulatory T cell differentiation	2	c63845_g3_i2, c62826_g5_i1
B cell apoptotic process	2	c50114_g1_i4, c51962_g1_i2
nuclear-transcribed mRNA catabolic process, exonucleolytic, 3'-5'	2	c62694_g1_i3, c58593_g3_i1
mRNA 3'-splice site recognition	2	c56625_g5_i1, c56625_g1_i1
endochondral bone growth	2	c41526_g1_i1, c61931_g3_i1
ribosomal small subunit export from nucleus	2	c68083_g1_i1, c64260_g1_i1
regulation of glycogen catabolic process	2	c63891_g4_i1, c32211_g1_i2
positive regulation of vasoconstriction	2	c63388_g10_i1, c55708_g1_i1
phototransduction	2	c60416_g3_i1, c60416_g7_i3
cardiac conduction system development	2	c63059_g13_i1, c57852_g1_i1
myoblast differentiation	2	c58459_g1_i2, c59462_g1_i9
negative regulation of protein targeting to membrane	2	c66804_g1_i1, c58556_g1_i2
synaptic transmission, GABAergic	2	c45189_g2_i1, c61014_g9_i1
negative regulation of cellular metabolic process	2	c59584_g3_i1, c59775_g1_i1
male sex determination	2	c62601_g6_i2, c9495_g1_i1
regulation of aerobic respiration	2	c64386_g1_i1, c60773_g5_i2
arginine catabolic process	2	c44150_g2_i1, c61097_g1_i1
cellular response to pH	2	c18057_g1_i1, c55338_g2_i2
regulation of cell motility	2	c51962_g1_i2, c61925_g4_i2
copper ion homeostasis	2	c60172_g3_i9, c51061_g1_i1
regulation of microtubule-based process	2	c64224_g10_i1, c55601_g1_i2
negative regulation of histone H4-K16 acetylation	2	c55253_g1_i1, c63954_g1_i10
carbohydrate transport	2	c58619_g8_i4, c62352_g9_i3
negative regulation of ruffle assembly	2	c58181_g2_i3, c55445_g1_i1
nodal signaling pathway	2	c52824_g4_i1, c52386_g1_i4
lamellipodium morphogenesis	2	c71968_g1_i1, c63463_g4_i5
positive regulation of dendritic spine morphogenesis	2	c60934_g6_i2, c1291_g1_i1
negative regulation of establishment of protein localization to mitochondrion	2	c62751_g13_i1, c61223_g6_i1
positive regulation of phospholipase C activity	2	c62167_g1_i2, c56486_g1_i1
optic nerve morphogenesis	2	c59304_g1_i3, c60923_g8_i1
negative regulation of cell death	2	c59469_g2_i1, c60809_g3_i2
chronic inflammatory response	2	c55708_g1_i1, c63280_g1_i2
immunoglobulin mediated immune response	2	c59375_g1_i2, c42988_g1_i1
positive regulation of oxidoreductase activity	2	c63356_g11_i2, c63970_g3_i4
positive regulation of histone H3-K27 methylation	2	c63699_g14_i4, c59993_g2_i5
aspartate catabolic process	2	c51859_g1_i1, c52216_g1_i1
positive regulation of mucus secretion	2	c55253_g1_i1, c60407_g1_i1
establishment of protein localization to endoplasmic reticulum membrane	2	c62863_g1_i2, c51731_g1_i1
regulation of transforming growth factor beta2 production	2	c60773_g5_i2, c52386_g1_i4
intraciliary transport involved in cilium assembly	2	c63174_g10_i3, c61925_g4_i2
lipoate biosynthetic process	2	c53921_g1_i1, c59659_g10_i5
regulation of erythrocyte differentiation	2	c59749_g1_i6, c56957_g1_i1
erythrocyte homeostasis	2	c61357_g4_i1, c68113_g1_i1
embryonic foregut morphogenesis	2	c63948_g11_i2, c52386_g1_i4
neuroblast proliferation	2	c58812_g3_i5, c1291_g1_i1
regulation of intracellular pH	2	c8634_g1_i1, c55156_g1_i2
chloride transport	2	c59872_g1_i5, c61472_g1_i2
transferrin transport	2	c19265_g1_i1, c50633_g1_i1
response to zinc ion	2	c59677_g1_i2, c62275_g13_i4
protein processing involved in protein targeting to mitochondrion	2	c57102_g1_i3, c59557_g5_i2
regulation of signal transduction	2	c42934_g1_i2, c62870_g5_i17
positive regulation of neural precursor cell proliferation	2	c61123_g2_i4, c54752_g5_i1
negative regulation of cell aging	2	c23497_g1_i1, c50474_g2_i1
negative regulation of synaptic vesicle exocytosis	2	c8647_g1_i1, c60982_g1_i1
macrophage activation involved in immune response	2	c60407_g1_i1, c70002_g1_i1
regulation of protein localization to cell surface	2	c63948_g11_i2, c19265_g1_i1
positive regulation of protein export from nucleus	2	c63503_g13_i2, c62970_g3_i1
negative regulation of gene silencing by miRNA	2	c61321_g5_i1, c41661_g2_i1
establishment of Sertoli cell barrier	2	c61425_g1_i2, c60135_g1_i4
TRAM-dependent toll-like receptor 4 signaling pathway	2	c60407_g1_i1, c56317_g1_i1
histone H3-K36 demethylation	2	c58542_g14_i1, c60114_g1_i2
endosome to melanosome transport	2	c53084_g1_i1, c73960_g1_i1
regulation of protein kinase A signaling	2	c60413_g2_i2, c56616_g7_i1
post-embryonic camera-type eye morphogenesis	2	c50114_g1_i4, c63080_g9_i2
hormone-mediated signaling pathway	2	c1326_g1_i2, c58315_g1_i1
ATP synthesis coupled electron transport	2	c59198_g1_i1, c64054_g1_i2
negative regulation of cilium assembly	2	c62186_g2_i10, c58299_g1_i3
hindgut morphogenesis	2	c59362_g4_i1, c59304_g1_i3
cardiac muscle cell apoptotic process	2	c61529_g6_i2, c63468_g9_i1
eye development	2	c62704_g2_i1, c61067_g11_i1
spindle localization	2	c73921_g1_i1, c62700_g1_i1
negative regulation of protein autophosphorylation	2	c8634_g1_i1, c17274_g1_i1
positive regulation of Ras protein signal transduction	2	c43056_g1_i1, c59295_g1_i2
Type II pneumocyte differentiation	2	c63745_g10_i1, c59541_g4_i2
cellular response to electrical stimulus	2	c62588_g2_i2, c59805_g2_i4
mannose trimming involved in glycoprotein ERAD pathway	2	c55625_g2_i2, c52727_g1_i1
cerebral cortex radially oriented cell migration	2	c58587_g3_i1, c61014_g9_i1
methionine biosynthetic process	2	c61453_g7_i3, c62780_g1_i6
negative regulation of isotype switching to IgE isotypes	2	c62467_g1_i3, c64275_g1_i1
neurogenesis	2	c64224_g10_i1, c57750_g1_i2
positive regulation of intrinsic apoptotic signaling pathway in response to DNA damage	2	c57315_g1_i2, c15201_g1_i1
base-excision repair, gap-filling	2	c62617_g1_i8, c62369_g2_i3
granulocyte chemotaxis	2	c1034_g1_i1, c56893_g2_i1
virion assembly	2	c62572_g2_i1, c61007_g3_i1
positive regulation of bone resorption	2	c56136_g1_i1, c61955_g3_i1
response to acidic pH	2	c55156_g1_i2, c60045_g9_i3
negative regulation of intrinsic apoptotic signaling pathway by p53 class mediator	2	c15314_g1_i1, c62692_g6_i2
positive regulation of T cell cytokine production	2	c68061_g1_i1, c60568_g2_i1
ameboidal-type cell migration	2	c47876_g1_i1, c1291_g1_i1
negative regulation of cell adhesion involved in substrate-bound cell migration	2	c64046_g4_i2, c64046_g5_i1
negative regulation of interleukin-2 production	2	c49246_g1_i1, c59635_g2_i3
regulation of calcium ion transport	2	c49969_g1_i1, c55708_g1_i1
cellular response to hepatocyte growth factor stimulus	2	c62902_g13_i4, c58025_g2_i3
smoothened signaling pathway involved in dorsal/ventral neural tube patterning	2	c59304_g1_i3, c61043_g6_i1
connective tissue replacement involved in inflammatory response wound healing	2	c63388_g10_i1, c60773_g5_i2
regulation of pro-B cell differentiation	2	c62570_g2_i4, c62317_g1_i1
positive regulation of viral entry into host cell	2	c63052_g4_i6, c68052_g1_i1
viral budding via host ESCRT complex	2	c51870_g3_i2, c60170_g1_i1
establishment or maintenance of epithelial cell apical/basal polarity	2	c60983_g8_i1, c59279_g2_i1
regulation of gluconeogenesis by regulation of transcription from RNA polymerase II promoter	2	c63503_g13_i2, c49207_g1_i1
negative regulation of innate immune response	2	c61403_g3_i5, c60349_g4_i1
positive regulation of osteoclast development	2	c61955_g3_i1, c55338_g2_i2
translesion synthesis	2	c64386_g1_i1, c62813_g2_i3
smooth muscle cell differentiation	2	c63948_g11_i2, c60949_g3_i2
nitric oxide biosynthetic process	2	c61097_g1_i1, c61533_g15_i1
regulation of cell cycle process	2	c59655_g3_i3, c62112_g3_i1
response to magnesium ion	2	c63280_g1_i2, c60051_g1_i3
cell migration involved in endocardial cushion formation	2	c64046_g4_i2, c64046_g5_i1
positive regulation of keratinocyte differentiation	2	c60407_g2_i1, c61222_g6_i1
positive regulation of behavioral fear response	2	c55708_g1_i1, c60949_g3_i2
action potential	2	c60052_g1_i4, c57596_g3_i2
regulation of mRNA processing	2	c59979_g10_i2, c61298_g3_i5
ERAD pathway	2	c61542_g8_i6, c19567_g1_i1
response to radiation	2	c56238_g3_i2, c13093_g1_i1
smooth muscle contraction	2	c60052_g1_i4, c59746_g4_i1
left/right axis specification	2	c62263_g1_i5, c63006_g5_i1
cerebellar cortex formation	2	c37552_g1_i1, c58315_g1_i1
cell fate specification	2	c63948_g11_i2, c15269_g1_i1
positive regulation of alkaline phosphatase activity	2	c52386_g1_i4, c60949_g3_i2
regulation of mitophagy	2	c55291_g2_i2, c15231_g1_i1
histone phosphorylation	2	c56249_g1_i2, c59456_g1_i1
negative regulation of pathway-restricted SMAD protein phosphorylation	2	c56663_g1_i4, c61925_g1_i1
negative regulation of dephosphorylation	2	c56701_g1_i1, c58556_g1_i2
peptide catabolic process	2	c8438_g1_i1, c51760_g1_i3
monocyte activation	2	c44458_g1_i1, c60811_g13_i2
tetrahydrofolate interconversion	2	c56765_g2_i2, c63171_g1_i11
cellular response to interleukin-6	2	c56576_g2_i7, c18258_g1_i1
negative regulation of vasoconstriction	2	c59909_g2_i1, c60773_g5_i2
negative regulation of cell adhesion mediated by integrin	2	c43491_g1_i1, c58315_g1_i1
bicarbonate transport	2	c55121_g1_i3, c63657_g1_i7
negative regulation of phospholipase C activity	2	c63356_g11_i2, c58165_g4_i4
embryonic digestive tract development	2	c16152_g1_i2, c17211_g1_i1
negative regulation of JUN kinase activity	2	c60363_g2_i1, c62112_g3_i1
cell-cell signaling	2	c55708_g1_i1, c62737_g4_i4
nucleotide-excision repair, DNA gap filling	2	c62617_g1_i8, c62369_g2_i3
prostate epithelial cord arborization involved in prostate glandular acinus morphogenesis	2	c57081_g1_i2, c62112_g3_i1
potassium ion import	2	c41942_g2_i1, c61107_g3_i2
mRNA transcription	2	c63469_g10_i2, c50127_g1_i1
aortic valve morphogenesis	2	c49246_g1_i1, c29400_g1_i1
cGMP catabolic process	2	c62242_g1_i2, c61541_g3_i3
interleukin-6-mediated signaling pathway	2	c64190_g8_i1, c61804_g13_i8
G-protein coupled receptor internalization	2	c60416_g3_i1, c60416_g7_i3
positive regulation of synapse structural plasticity	2	c63059_g13_i1, c57852_g1_i1
galactose metabolic process	2	c56306_g1_i4, c39987_g1_i1
response to xenobiotic stimulus	2	c1292_g1_i1, c62289_g6_i5
gene silencing by RNA	2	c64397_g1_i1, c53824_g1_i2
sialic acid transport	2	c63521_g9_i3, c62907_g4_i2
activation of cysteine-type endopeptidase activity involved in apoptotic process by cytochrome c	2	c50114_g1_i4, c2940_g1_i1
regulation of type I interferon-mediated signaling pathway	2	c64290_g1_i1, c13398_g1_i1
glial cell migration	2	c58561_g1_i1, c54341_g1_i4
negative regulation of receptor binding	2	c60807_g4_i3, c68061_g1_i1
negative regulation of appetite by leptin-mediated signaling pathway	2	c61836_g3_i8, c64039_g6_i2
axon regeneration	2	c17274_g1_i1, c46657_g1_i1
toll-like receptor 4 signaling pathway	2	c63016_g1_i1, c18444_g1_i1
embryonic organ development	2	c62685_g3_i1, c55303_g2_i2
positive regulation of nitric-oxide synthase activity	2	c57081_g1_i2, c60855_g3_i2
negative regulation of protein processing	2	c63128_g16_i13, c50105_g1_i1
adult behavior	2	c58193_g1_i1, c64039_g6_i2
protein import into mitochondrial inner membrane	2	c48243_g1_i1, c64378_g1_i1
negative regulation of heart contraction	2	c41942_g2_i1, c60898_g5_i2
relaxation of vascular smooth muscle	2	c63004_g1_i1, c49179_g1_i2
negative regulation of phospholipase A2 activity	2	c60484_g2_i1, c63872_g8_i2
negative regulation of cell cycle arrest	2	c23497_g1_i1, c8220_g1_i1
GTP biosynthetic process	2	c54406_g3_i2, c60839_g10_i1
cellular response to Thyroglobulin triiodothyronine	2	c63845_g3_i2, c62826_g5_i1
regulation of double-strand break repair via homologous recombination	2	c21938_g1_i3, c62233_g15_i2
epithelial fluid transport	2	c60615_g4_i6, c61490_g4_i3
DNA replication proofreading	2	c62617_g1_i8, c62369_g2_i3
actin crosslink formation	2	c61123_g2_i4, c58478_g1_i3
tube formation	2	c62342_g1_i3, c64024_g19_i1
leukocyte chemotaxis	2	c3282_g1_i1, c56156_g1_i2
phototransduction, visible light	2	c63468_g9_i1, c60695_g8_i1
positive regulation of glucose import in response to insulin stimulus	2	c58315_g1_i1, c17211_g1_i1
asymmetric cell division	2	c73921_g1_i1, c62700_g1_i1
regulation of Notch signaling pathway	2	c7846_g1_i1, c64190_g8_i1
establishment of meiotic spindle localization	2	c57139_g4_i1, c56161_g1_i5
cell aging	2	c46313_g1_i1, c23497_g1_i1
5-phosphoribose 1-diphosphate biosynthetic process	2	c58619_g5_i1, c60453_g15_i3
negative regulation of mitochondrial RNA catabolic process	2	c55167_g2_i1, c68138_g1_i1
peptidyl-arginine methylation, to asymmetrical-dimethyl arginine	2	c59851_g1_i2, c60602_g17_i1
protein localization to adherens junction	2	c60983_g8_i1, c62002_g3_i2
negative regulation of viral transcription	2	c63052_g4_i6, c62255_g2_i1
respiratory electron transport chain	2	c51085_g1_i4, c61224_g2_i14
positive regulation of interleukin-13 secretion	2	c49246_g1_i1, c56893_g2_i1
negative regulation of endothelial cell migration	2	c44614_g1_i1, c62389_g2_i2
receptor localization to non-motile cilium	2	c61879_g1_i6, c57917_g1_i9
response to cholesterol	2	c41661_g2_i1, c28642_g1_i1
positive regulation of hair follicle cell proliferation	2	c63059_g13_i1, c57852_g1_i1
organ induction	2	c51841_g1_i2, c61354_g13_i1
free ubiquitin chain polymerization	2	c68085_g1_i1, c63872_g4_i1
positive regulation of blood coagulation	2	c63388_g10_i1, c58398_g1_i1
protein oxidation	2	c5522_g1_i1, c1292_g1_i1
leukemia inhibitory factor signaling pathway	2	c59756_g1_i1, c64190_g8_i1
defense response to fungus	2	c56893_g2_i1, c59924_g7_i2
regulation of protein kinase C signaling	2	c63870_g2_i11, c66145_g1_i1
regulation of Wnt signaling pathway	2	c50633_g1_i1, c57880_g4_i1
IMP salvage	2	c62705_g1_i3, c61357_g4_i1
intracellular transport	2	c63647_g3_i8, c50426_g1_i2
protein folding in endoplasmic reticulum	2	c61696_g2_i2, c61976_g7_i1
hemidesmosome assembly	2	c63868_g1_i3, c42433_g1_i1
regulation of long-term synaptic potentiation	2	c61297_g2_i3, c52619_g2_i1
positive regulation of viral release from host cell	2	c59570_g2_i1, c71954_g1_i1
slit diaphragm assembly	2	c60519_g4_i2, c64141_g3_i1
positive regulation of positive chemotaxis	2	c59744_g1_i1, c52386_g1_i4
detection of mechanical stimulus involved in sensory perception of sound	2	c61836_g3_i8, c57038_g1_i1
protein heterotetramerization	2	c63916_g3_i1, c58870_g5_i2
aspartate biosynthetic process	2	c51859_g1_i1, c52216_g1_i1
protein import into mitochondrial matrix	2	c60569_g6_i1, c51745_g1_i1
response to organic cyclic compound	2	c58580_g1_i3, c1295_g1_i1
epithelial-mesenchymal cell signaling	2	c63059_g13_i1, c57852_g1_i1
lymphocyte homeostasis	2	c17232_g1_i1, c57315_g1_i2
Wnt signaling pathway, planar cell polarity pathway	2	c63443_g4_i1, c61014_g9_i1
muscle cell cellular homeostasis	2	c59080_g1_i1, c60773_g5_i2
positive regulation of mitotic metaphase/anaphase transition	2	c68194_g1_i1, c64228_g1_i1
negative regulation of arachidonic acid secretion	2	c60484_g2_i1, c63872_g8_i2
positive regulation of determination of dorsal identity	2	c63948_g11_i2, c61283_g4_i1
regulation of cell-matrix adhesion	2	c63003_g5_i3, c63003_g2_i4
regulation of lipid catabolic process	2	c61896_g5_i5, c17211_g1_i1
positive regulation of skeletal muscle tissue development	2	c63948_g11_i2, c51923_g1_i1
negative regulation of G0 to G1 transition	2	c4540_g1_i1, c31947_g1_i2
regulation of centrosome duplication	2	c60170_g1_i1, c59016_g2_i2
regulation of neuron migration	2	c63870_g2_i11, c55111_g1_i2
regulation of cardiac conduction	2	c60615_g4_i6, c59850_g2_i1
positive regulation of mast cell degranulation	2	c52881_g2_i1, c49179_g1_i2
positive regulation of chemokine production	2	c49179_g1_i2, c63641_g5_i1
positive regulation of interleukin-17 production	2	c62326_g2_i2, c41661_g2_i1
embryonic neurocranium morphogenesis	2	c61043_g6_i1, c63443_g4_i1
peptide transport	2	c63634_g3_i1, c60078_g2_i4
lactation	2	c60773_g5_i2, c58025_g2_i3
response to unfolded protein	2	c62626_g6_i1, c70091_g1_i1
positive regulation of retrograde protein transport, ER to cytosol	2	c55625_g2_i2, c18823_g1_i1
establishment or maintenance of apical/basal cell polarity	2	c63059_g13_i1, c57852_g1_i1
positive regulation of activated T cell proliferation	2	c57131_g2_i3, c62326_g2_i2
regulation of lipid transport by negative regulation of transcription from RNA polymerase II promoter	2	c63845_g3_i2, c62826_g5_i1
carboxylic acid metabolic process	2	c59942_g3_i5, c66168_g1_i1
maintenance of mitotic sister chromatid cohesion	2	c62660_g2_i4, c61321_g3_i1
leading edge cell differentiation	2	c17274_g1_i1, c62616_g3_i4
positive regulation of glial cell proliferation	2	c60407_g2_i1, c61601_g1_i2
neuron remodeling	2	c57596_g3_i2, c61142_g1_i2
negative regulation of macroautophagy	2	c60467_g10_i3, c63610_g1_i7
adult heart development	2	c55708_g1_i1, c20604_g1_i1
cellular copper ion homeostasis	2	c59457_g3_i1, c63970_g3_i4
cellular response to parathyroid hormone stimulus	2	c60704_g1_i1, c60949_g3_i2
negative stranded viral RNA replication	2	c55253_g1_i1, c61733_g12_i4
microtubule anchoring	2	c58778_g1_i4, c62952_g1_i1
long-chain fatty acid metabolic process	2	c59843_g3_i4, c74162_g1_i1
coronary artery morphogenesis	2	c62902_g13_i4, c58971_g1_i7
trophoblast giant cell differentiation	2	c56467_g3_i2, c62389_g2_i2
fatty acid beta-oxidation using acyl-CoA dehydrogenase	2	c58533_g2_i6, c53981_g2_i3
positive regulation of smooth muscle cell differentiation	2	c60750_g2_i4, c56401_g4_i1
adenosine to inosine editing	2	c62434_g1_i3, c64465_g1_i1
peptide hormone processing	2	c42934_g1_i2, c66273_g1_i1
positive regulation of lipid biosynthetic process	2	c60467_g10_i3, c58025_g2_i3
methylation-dependent chromatin silencing	2	c59905_g6_i2, c57776_g1_i1
heart trabecula morphogenesis	2	c62317_g1_i1, c8577_g1_i1
oocyte maturation	2	c61529_g6_i2, c59561_g2_i9
neurotransmitter secretion	2	c59785_g1_i12, c54234_g2_i1
O-glycan processing	2	c61734_g3_i2, c61096_g1_i1
purine ribonucleoside diphosphate catabolic process	2	c56434_g1_i1, c56434_g2_i2
positive regulation of fatty acid oxidation	2	c51923_g1_i1, c64080_g5_i4
positive regulation of cAMP-mediated signaling	2	c62023_g2_i5, c47774_g1_i1
neural crest cell differentiation	2	c60949_g3_i2, c60729_g13_i7
positive regulation of phosphatase activity	2	c61630_g4_i1, c62159_g4_i12
negative regulation of neurogenesis	2	c63052_g4_i6, c62700_g4_i1
detection of light stimulus involved in visual perception	2	c63896_g3_i14, c63638_g8_i1
negative regulation of myosin-light-chain-phosphatase activity	2	c61982_g2_i1, c61427_g1_i5
secretory granule localization	2	c63503_g13_i2, c62519_g4_i5
cellular response to antibiotic	2	c62843_g6_i1, c4289_g1_i1
smooth muscle cell migration	2	c37829_g1_i1, c64304_g1_i1
regulation of sequence-specific DNA binding transcription factor activity	2	c62167_g3_i1, c62932_g3_i2
cellular response to acidic pH	2	c8634_g1_i1, c19265_g1_i1
negative regulation of toll-like receptor signaling pathway	2	c63016_g1_i1, c60349_g4_i1
plasminogen activation	2	c59266_g1_i1, c64304_g1_i1
renal system development	2	c53456_g1_i2, c45052_g1_i1
morphogenesis of an epithelial sheet	2	c54234_g2_i1, c62952_g1_i1
regulation of JAK-STAT cascade	2	c63632_g6_i5, c54415_g6_i1
positive regulation of organ growth	2	c56795_g1_i3, c52363_g1_i1
negative regulation of activated T cell proliferation	2	c62247_g1_i5, c52325_g1_i1
behavioral response to ethanol	2	c60682_g1_i5, c58478_g1_i3
negative regulation of cardiac muscle cell differentiation	2	c45782_g1_i2, c61630_g4_i1
ventricular cardiac muscle cell differentiation	2	c61896_g4_i4, c60949_g3_i2
calcium-mediated signaling using intracellular calcium source	2	c59744_g1_i1, c18823_g1_i1
insulin secretion	2	c50777_g1_i1, c62519_g4_i5
kinetochore organization	2	c60986_g11_i2, c62897_g6_i3
lipoprotein transport	2	c68239_g1_i1, c57200_g1_i1
miRNA metabolic process	2	c58924_g2_i3, c61804_g13_i8
positive regulation of CDP-diacylglycerol-serine O-phosphatidyltransferase activity	2	c64093_g5_i4, c63998_g1_i1
deadenylation-dependent decapping of nuclear-transcribed mRNA	2	c56859_g4_i2, c53824_g1_i2
glial cell fate determination	2	c63948_g11_i2, c59905_g6_i2
regulation of protein kinase B signaling	2	c60467_g10_i3, c61844_g6_i1
mitochondrial electron transport, NADH to ubiquinone	2	c56282_g1_i1, c20667_g1_i1
activation of protein kinase B activity	2	c59362_g4_i1, c49310_g1_i1
heparan sulfate proteoglycan catabolic process	2	c58398_g1_i1, c61833_g14_i1
negative regulation of intrinsic apoptotic signaling pathway in response to hydrogen peroxide	2	c62751_g13_i1, c61223_g6_i1
[truncated: 2,977 more rows]

## Sheet: MF
GO term	Number of sequences	Names of sequences
ATP binding	378	c44282_g1_i2, c63750_g4_i4, c63529_g2_i1, c8532_g1_i1, c55499_g2_i1, c55544_g2_i1, c60839_g10_i1, c55368_g2_i2, c60407_g2_i1, c60899_g14_i4, c62751_g14_i1, c60986_g11_i2, c19220_g1_i1, c56249_g1_i2, c63591_g7_i2, c59456_g1_i1, c60312_g6_i3, c57052_g1_i2, c62072_g2_i1, c63080_g11_i4, c8220_g1_i1, c61400_g1_i3, c63532_g6_i1, c52103_g1_i1, c62514_g6_i1, c64386_g1_i1, c37552_g1_i1, c62965_g6_i1, c602…
metal ion binding	285	c58863_g1_i5, c58687_g12_i1, c60836_g3_i1, c60836_g18_i1, c54471_g1_i3, c57428_g1_i3, c62163_g15_i1, c61095_g7_i1, c58240_g5_i4, c63448_g5_i1, c58810_g1_i2, c62149_g7_i1, c57038_g1_i1, c60394_g4_i6, c60407_g2_i1, c61777_g2_i5, c62079_g1_i1, c56249_g1_i2, c63558_g11_i4, c54769_g1_i2, c58639_g2_i5, c62672_g1_i3, c47538_g1_i1, c59206_g2_i1, c62109_g1_i1, c63463_g4_i5, c61755_g2_i12, c61141_g1_i1, c4…
zinc ion binding	261	c44026_g1_i3, c51906_g1_i1, c58542_g14_i1, c61764_g2_i4, c62639_g5_i3, c61757_g20_i5, c68194_g1_i1, c63889_g7_i7, c62355_g4_i5, c60389_g2_i1, c61873_g9_i8, c63638_g9_i1, c62895_g21_i1, c64133_g11_i1, c32910_g1_i1, c55175_g1_i2, c51752_g1_i1, c61542_g8_i6, c60546_g1_i8, c60565_g2_i5, c64027_g1_i2, c53720_g1_i1, c63401_g1_i4, c58264_g1_i1, c63307_g8_i3, c60071_g2_i1, c42808_g4_i1, c57526_g1_i1, c61…
nucleic acid binding	176	c51906_g1_i1, c60836_g3_i1, c60808_g1_i1, c60836_g18_i1, c8532_g1_i1, c17743_g1_i1, c61095_g7_i1, c63402_g8_i2, c63238_g9_i1, c63448_g5_i1, c62355_g4_i5, c66976_g1_i1, c60389_g2_i1, c59557_g1_i1, c61159_g9_i1, c62205_g11_i1, c59789_g3_i2, c62079_g1_i1, c62760_g1_i8, c55429_g2_i3, c62693_g8_i1, c63401_g1_i4, c63600_g6_i2, c61305_g1_i4, c63558_g11_i4, c62672_g1_i3, c62096_g1_i3, c57153_g4_i5, c6251…
DNA binding	154	c61023_g6_i1, c70362_g1_i1, c54471_g1_i3, c60022_g1_i9, c68184_g1_i1, c62045_g1_i12, c38465_g1_i1, c61099_g3_i9, c54801_g1_i1, c61204_g1_i2, c63841_g1_i4, c62997_g10_i5, c59466_g1_i2, c64050_g2_i3, c64174_g7_i7, c70217_g1_i1, c60466_g10_i7, c50304_g1_i3, c61801_g3_i1, c59989_g19_i5, c62861_g3_i3, c61229_g4_i4, c37912_g1_i2, c66387_g1_i1, c56163_g3_i1, c63390_g9_i3, c62479_g12_i1, c28452_g1_i1, c6…
protein binding	117	c61764_g2_i4, c63686_g6_i10, c62163_g15_i1, c60596_g1_i3, c62497_g3_i1, c60745_g10_i5, c62347_g2_i2, c62895_g21_i1, c60146_g6_i2, c61204_g1_i2, c6889_g1_i1, c72197_g1_i1, c68083_g1_i1, c39694_g1_i1, c53720_g1_i1, c56276_g1_i2, c19220_g1_i1, c74263_g1_i1, c59578_g8_i6, c61450_g9_i8, c1081_g1_i1, c61180_g4_i1, c61934_g3_i1, c66179_g1_i1, c9495_g1_i1, c59280_g6_i1, c59850_g2_i1, c63814_g4_i3, c44897…
GTP binding	115	c62549_g7_i4, c45376_g1_i1, c61488_g12_i1, c64051_g4_i1, c51533_g1_i1, c64260_g1_i1, c64123_g10_i4, c45189_g2_i1, c39694_g1_i1, c63895_g8_i2, c63386_g1_i3, c60695_g8_i1, c55575_g1_i1, c68584_g1_i1, c56940_g1_i2, c60545_g17_i2, c59741_g3_i6, c60770_g3_i4, c49792_g1_i1, c59850_g2_i1, c63083_g4_i4, c43144_g1_i1, c59804_g8_i2, c62783_g3_i1, c61231_g1_i1, c61613_g8_i1, c60877_g2_i2, c59157_g3_i4, c639…
protein homodimerization activity	114	c50216_g1_i5, c16446_g1_i1, c18434_g1_i1, c62584_g1_i1, c61307_g7_i6, c55368_g2_i2, c19629_g1_i1, c60170_g1_i1, c73938_g1_i1, c54823_g2_i1, c57516_g1_i1, c61832_g2_i7, c62424_g16_i1, c17645_g1_i1, c57052_g1_i2, c59469_g1_i4, c52103_g1_i1, c54282_g1_i1, c64228_g1_i1, c70100_g1_i1, c56554_g2_i4, c61159_g4_i2, c70065_g1_i1, c37669_g1_i2, c44008_g2_i1, c56859_g3_i2, c62783_g3_i1, c58619_g5_i1, c61896…
nucleotide binding	109	c61707_g7_i9, c17743_g1_i1, c57945_g2_i1, c60022_g1_i9, c66976_g1_i1, c50246_g1_i4, c59557_g1_i1, c54877_g1_i3, c56370_g2_i2, c62760_g1_i8, c62076_g9_i1, c61450_g9_i8, c63482_g8_i5, c1081_g1_i1, c57153_g4_i5, c61321_g5_i1, c53199_g2_i2, c51860_g1_i9, c57607_g1_i2, c57875_g1_i2, c63807_g1_i2, c42304_g1_i1, c58583_g2_i8, c63405_g10_i1, c59706_g9_i1, c62617_g1_i8, c60506_g1_i7, c61397_g2_i8, c61808_…
RNA binding	104	c48077_g2_i1, c61023_g6_i1, c61707_g7_i9, c57945_g2_i1, c60022_g1_i9, c63034_g6_i5, c59895_g5_i4, c62016_g19_i2, c60146_g6_i2, c63841_g1_i4, c56370_g2_i2, c68083_g1_i1, c50394_g1_i1, c56766_g2_i2, c53199_g2_i2, c61042_g4_i2, c63405_g10_i1, c68129_g1_i1, c62040_g9_i1, c61397_g2_i8, c61808_g1_i2, c58964_g3_i1, c53456_g1_i2, c5317_g1_i1, c17899_g1_i1, c61406_g1_i1, c50032_g1_i1, c54723_g1_i2, c59328…
calcium ion binding	100	c51055_g1_i2, c60745_g10_i5, c62584_g1_i1, c63440_g2_i1, c60513_g1_i1, c47875_g1_i1, c29331_g1_i2, c54282_g1_i1, c63620_g13_i10, c62159_g4_i12, c58879_g1_i2, c62519_g4_i5, c44008_g2_i1, c59850_g2_i1, c60805_g1_i2, c53456_g1_i2, c55817_g1_i1, c52650_g2_i2, c66196_g1_i1, c64311_g1_i1, c62310_g1_i6, c59117_g3_i1, c52733_g1_i1, c49254_g2_i1, c59602_g10_i1, c49231_g2_i2, c58452_g1_i1, c63859_g13_i1, c…
identical protein binding	89	c61810_g1_i2, c60022_g1_i9, c58487_g1_i6, c63059_g13_i1, c61014_g12_i1, c62386_g3_i3, c32910_g1_i1, c62640_g3_i1, c56859_g4_i2, c51709_g1_i1, c61092_g15_i2, c60923_g8_i1, c33316_g1_i1, c62458_g2_i2, c59520_g2_i2, c60545_g17_i2, c61566_g10_i3, c64386_g1_i1, c63016_g1_i1, c63099_g1_i2, c1326_g1_i2, c61733_g12_i4, c56435_g1_i1, c57989_g2_i1, c43113_g1_i2, c59785_g1_i12, c70002_g1_i1, c72054_g1_i1, c…
chromatin binding	89	c18434_g1_i1, c62769_g3_i2, c62576_g6_i1, c52824_g4_i1, c59635_g2_i3, c61066_g2_i1, c59462_g1_i9, c63276_g3_i1, c32723_g1_i1, c62626_g4_i2, c58477_g1_i3, c59304_g1_i3, c61808_g7_i1, c56576_g2_i7, c60446_g14_i1, c51962_g1_i2, c57776_g1_i1, c58542_g5_i1, c50611_g2_i1, c62740_g1_i9, c55878_g2_i1, c16337_g1_i1, c62115_g7_i1, c8405_g1_i1, c63578_g2_i1, c34194_g1_i2, c62617_g1_i8, c62089_g4_i3, c63066_…
transcription factor activity, sequence-specific DNA binding	87	c44026_g1_i3, c58564_g2_i1, c58246_g2_i1, c61150_g7_i2, c61627_g1_i2, c61699_g2_i3, c62355_g4_i5, c55944_g2_i1, c54762_g1_i1, c62693_g8_i1, c59304_g1_i3, c61295_g13_i1, c63932_g1_i1, c33667_g1_i1, c54609_g3_i1, c27827_g1_i1, c58620_g1_i1, c62907_g10_i7, c57476_g2_i1, c60269_g1_i2, c61229_g4_i4, c56463_g1_i4, c59362_g4_i1, c63449_g11_i1, c63845_g3_i2, c45143_g2_i1, c59300_g1_i4, c8405_g1_i1, c5594…
protein heterodimerization activity	86	c63750_g4_i4, c5522_g1_i1, c57801_g1_i1, c58958_g5_i1, c9701_g1_i1, c62733_g6_i1, c62025_g6_i2, c61427_g1_i5, c50777_g1_i1, c59036_g1_i1, c62932_g3_i2, c50114_g1_i4, c56347_g2_i1, c73938_g1_i1, c60986_g11_i2, c56576_g2_i7, c62424_g16_i1, c73981_g1_i1, c33316_g1_i1, c63641_g5_i1, c58501_g2_i3, c59469_g1_i4, c55356_g1_i3, c53245_g1_i1, c59469_g2_i1, c1326_g1_i2, c62087_g1_i4, c64228_g1_i1, c61630_g…
protein kinase binding	81	c51998_g2_i1, c55302_g1_i1, c63820_g2_i1, c42942_g1_i2, c16446_g1_i1, c56501_g1_i7, c56160_g2_i1, c61427_g1_i5, c49493_g1_i3, c55011_g1_i5, c63954_g1_i10, c13398_g1_i1, c64025_g4_i2, c49257_g1_i1, c62885_g1_i2, c56285_g2_i2, c51431_g1_i3, c59520_g2_i2, c15201_g1_i1, c61014_g9_i1, c61107_g3_i2, c44458_g1_i1, c52103_g1_i1, c52881_g2_i1, c62777_g6_i4, c37552_g1_i1, c1326_g1_i2, c61474_g1_i10, c56278…
ubiquitin protein ligase binding	76	c44026_g1_i3, c49207_g1_i1, c58246_g2_i1, c5106_g1_i1, c58603_g1_i10, c68689_g1_i1, c16446_g1_i1, c61982_g4_i1, c63889_g7_i7, c56501_g1_i7, c60162_g2_i2, c56674_g3_i5, c47848_g1_i1, c58477_g1_i3, c64254_g1_i1, c42414_g1_i1, c59886_g8_i3, c21938_g1_i3, c60416_g3_i1, c60416_g7_i3, c55356_g1_i3, c64386_g1_i1, c64228_g1_i1, c56663_g1_i4, c59748_g3_i4, c58931_g2_i2, c60364_g1_i1, c61952_g1_i3, c52386_…
structural constituent of ribosome	65	c38550_g1_i1, c60509_g2_i1, c63436_g16_i1, c1183_g1_i1, c72533_g1_i1, c66153_g1_i1, c69992_g1_i1, c32468_g2_i1, c18103_g1_i1, c17239_g1_i1, c68083_g1_i1, c68198_g1_i1, c64345_g1_i1, c73896_g1_i1, c18319_g1_i2, c68148_g1_i1, c15201_g1_i1, c7847_g1_i1, c62676_g17_i1, c66179_g1_i1, c68325_g1_i1, c46785_g1_i1, c68129_g1_i1, c387_g1_i1, c66209_g1_i1, c34331_g1_i1, c64256_g1_i1, c58595_g2_i4, c62483_g2…
GTPase activity	64	c61488_g12_i1, c8647_g1_i1, c64051_g4_i1, c64260_g1_i1, c47783_g1_i1, c63059_g13_i1, c63539_g11_i1, c45189_g2_i1, c39694_g1_i1, c63468_g9_i1, c62462_g1_i2, c63895_g8_i2, c60695_g8_i1, c55575_g1_i1, c60545_g17_i2, c60982_g1_i1, c61014_g9_i1, c57730_g1_i1, c62041_g2_i5, c19409_g1_i1, c59741_g3_i6, c60770_g3_i4, c49792_g1_i1, c63083_g4_i4, c43144_g1_i1, c59804_g8_i2, c44768_g2_i1, c62783_g3_i1, c616…
protein serine/threonine kinase activity	62	c55147_g3_i1, c61814_g10_i1, c22816_g1_i1, c51912_g1_i3, c51218_g1_i1, c60143_g14_i4, c63108_g7_i9, c62072_g2_i1, c63388_g3_i1, c63522_g2_i1, c61797_g6_i1, c61931_g1_i1, c63462_g3_i5, c53828_g1_i2, c62631_g9_i1, c63461_g2_i2, c63713_g4_i3, c53365_g3_i4, c63127_g2_i3, c62631_g10_i1, c55809_g1_i1, c61719_g1_i1, c58770_g4_i4, c62667_g2_i4, c60759_g2_i2, c49298_g1_i1, c58178_g1_i1, c59500_g1_i2, c619…
GTPase activator activity	57	c55302_g1_i1, c62442_g5_i1, c51769_g1_i1, c62079_g9_i6, c8600_g1_i1, c19629_g1_i1, c59296_g1_i1, c63673_g6_i8, c61761_g1_i9, c62885_g1_i2, c62527_g1_i7, c60416_g3_i1, c60416_g7_i3, c61934_g3_i1, c63463_g4_i5, c63292_g1_i6, c61952_g1_i3, c58299_g1_i3, c62930_g10_i4, c60667_g3_i1, c63818_g9_i1, c59152_g1_i3, c62129_g6_i1, c56701_g1_i1, c62353_g1_i4, c63455_g1_i4, c51391_g2_i1, c53503_g1_i1, c61196_…
RNA polymerase II core promoter proximal region sequence-specific DNA binding	56	c52758_g5_i1, c57428_g1_i3, c58958_g5_i1, c52824_g4_i1, c53873_g3_i1, c59394_g1_i1, c58924_g2_i3, c59462_g1_i9, c56957_g1_i1, c55064_g1_i1, c46934_g1_i1, c52352_g1_i2, c59304_g1_i3, c61808_g7_i1, c62424_g16_i1, c62129_g7_i8, c54609_g3_i1, c61400_g1_i3, c62087_g1_i4, c16337_g1_i1, c37669_g1_i2, c48172_g1_i1, c52386_g1_i4, c58990_g1_i2, c12723_g1_i1, c63503_g13_i2, c62992_g9_i8, c60899_g11_i2, c720…
sequence-specific DNA binding	52	c44026_g1_i3, c49207_g1_i1, c61627_g1_i2, c62733_g6_i1, c62025_g6_i2, c55944_g2_i1, c54762_g1_i1, c33667_g1_i1, c45052_g1_i1, c63845_g3_i2, c45143_g2_i1, c59300_g1_i4, c61755_g2_i12, c55944_g1_i3, c52189_g1_i4, c63382_g9_i5, c56756_g1_i4, c26466_g1_i1, c62826_g5_i1, c70030_g1_i1, c61354_g13_i1, c64551_g1_i1, c62389_g2_i2, c26501_g1_i1, c61067_g2_i6, c64080_g7_i1, c1335_g1_i1, c18429_g1_i1, c61092…
protein complex binding	51	c61699_g2_i3, c8647_g1_i1, c62378_g8_i1, c62167_g2_i3, c64260_g1_i1, c1291_g1_i1, c59635_g2_i3, c64204_g1_i6, c63468_g9_i1, c56249_g1_i2, c58269_g3_i1, c42414_g1_i1, c62424_g16_i1, c61896_g5_i5, c61043_g6_i1, c54609_g3_i1, c4289_g1_i1, c49267_g1_i2, c57917_g1_i9, c60982_g1_i1, c47648_g1_i2, c59748_g3_i4, c63171_g1_i11, c64394_g1_i1, c59152_g1_i3, c52757_g1_i3, c58770_g4_i4, c62353_g1_i4, c63581_g…
magnesium ion binding	49	c70362_g1_i1, c55499_g2_i1, c64051_g4_i1, c57831_g1_i3, c63330_g1_i4, c58593_g3_i1, c55368_g2_i2, c64294_g1_i1, c61801_g3_i1, c54065_g1_i3, c59569_g3_i1, c58542_g5_i1, c62458_g2_i2, c63323_g11_i2, c52103_g1_i1, c54282_g1_i1, c60568_g2_i1, c58879_g1_i2, c63356_g11_i2, c56162_g1_i4, c70090_g1_i1, c58619_g5_i1, c59500_g1_i2, c58482_g2_i3, c63789_g2_i2, c63972_g4_i7, c18147_g1_i1, c60708_g10_i2, c451…
actin binding	48	c15269_g1_i1, c51774_g1_i1, c59479_g1_i5, c60288_g1_i1, c63449_g2_i5, c68689_g1_i1, c49507_g1_i1, c50361_g2_i1, c60043_g3_i2, c61307_g7_i6, c60751_g1_i2, c61328_g4_i2, c58478_g1_i3, c59561_g2_i9, c62952_g1_i1, c19629_g1_i1, c43428_g1_i1, c59859_g4_i1, c63859_g13_i1, c36702_g1_i1, c48183_g1_i2, c62561_g2_i4, c59080_g1_i1, c56161_g1_i5, c63809_g3_i3, c50129_g1_i1, c61603_g1_i3, c57079_g3_i4, c37712…
enzyme binding	47	c59622_g5_i3, c57675_g2_i3, c63469_g10_i2, c59462_g1_i9, c73891_g1_i1, c60523_g5_i5, c63539_g11_i1, c56341_g1_i1, c34232_g1_i1, c60446_g14_i1, c3094_g1_i1, c43318_g1_i1, c56458_g2_i2, c58025_g2_i3, c59266_g1_i1, c61043_g6_i1, c63108_g7_i9, c52146_g2_i2, c59366_g1_i3, c63844_g7_i1, c58870_g5_i2, c70258_g1_i1, c17274_g1_i1, c56435_g1_i1, c56554_g2_i4, c62617_g1_i8, c60809_g3_i2, c68052_g1_i1, c5985…
ubiquitin-protein transferase activity	43	c44026_g1_i3, c34811_g1_i1, c53614_g1_i3, c52267_g1_i1, c60909_g2_i7, c63541_g6_i12, c62378_g8_i1, c60567_g2_i9, c61307_g7_i6, c62895_g21_i1, c62744_g8_i2, c58477_g1_i3, c61642_g2_i5, c58269_g3_i1, c58633_g1_i5, c54446_g1_i2, c56964_g2_i1, c60545_g17_i2, c57079_g3_i4, c60567_g1_i1, c63272_g5_i2, c52038_g1_i1, c58177_g2_i4, c61853_g2_i1, c59893_g6_i3, c63632_g3_i2, c44972_g1_i1, c55601_g1_i2, c566…
transcription coactivator activity	42	c61068_g2_i2, c63469_g10_i2, c18434_g1_i1, c57738_g1_i3, c60675_g22_i1, c62733_g6_i1, c51533_g1_i1, c59635_g2_i3, c2056_g1_i1, c59462_g1_i9, c63295_g1_i5, c55175_g1_i2, c56347_g2_i1, c58477_g1_i3, c62280_g8_i2, c59714_g5_i2, c62424_g16_i1, c58629_g4_i1, c44189_g1_i1, c56742_g1_i1, c61677_g2_i4, c55942_g1_i2, c61934_g3_i1, c17274_g1_i1, c49246_g1_i1, c63491_g2_i3, c72054_g1_i1, c62010_g3_i1, c1213…
protein domain specific binding	41	c57139_g4_i1, c61260_g5_i2, c61488_g12_i1, c63112_g3_i8, c29400_g1_i1, c57315_g1_i2, c63479_g2_i4, c64260_g1_i1, c50777_g1_i1, c61487_g3_i2, c64081_g4_i6, c61933_g5_i4, c59859_g4_i1, c1302_g1_i1, c63706_g3_i2, c49039_g1_i2, c61896_g5_i5, c27827_g1_i1, c59520_g2_i2, c63844_g7_i1, c59548_g2_i7, c59018_g1_i1, c64386_g1_i1, c59362_g4_i1, c58870_g5_i2, c49652_g1_i4, c61308_g1_i3, c62843_g1_i1, c59859_…
protein kinase activity	41	c44026_g1_i3, c44282_g1_i2, c49117_g1_i2, c63827_g4_i1, c54560_g2_i1, c64665_g1_i1, c59136_g1_i2, c61185_g1_i1, c52619_g2_i1, c49493_g1_i3, c57550_g2_i1, c64300_g1_i1, c60416_g5_i1, c63870_g2_i11, c61533_g12_i3, c61396_g13_i8, c60691_g3_i3, c59276_g1_i1, c61509_g6_i3, c59356_g1_i1, c61495_g7_i2, c59201_g1_i9, c61757_g13_i3, c62257_g1_i9, c63183_g11_i3, c58022_g6_i5, c59878_g1_i4, c55021_g1_i2, c5…
transcription factor binding	40	c61123_g2_i4, c16446_g1_i1, c60750_g2_i4, c62588_g2_i2, c56501_g1_i7, c57833_g4_i1, c54321_g1_i2, c56163_g2_i5, c52159_g3_i1, c38986_g1_i2, c62419_g6_i12, c61808_g7_i1, c51218_g1_i1, c56576_g2_i7, c62424_g16_i1, c49257_g1_i1, c23242_g1_i1, c27827_g1_i1, c60416_g3_i1, c60416_g7_i3, c68057_g1_i1, c43995_g1_i1, c62087_g1_i4, c16337_g1_i1, c49246_g1_i1, c56163_g3_i1, c12723_g1_i1, c54905_g1_i1, c4540…
protein C-terminus binding	39	c61794_g12_i1, c59399_g1_i2, c64224_g10_i1, c55444_g2_i1, c57801_g1_i1, c70059_g1_i1, c62638_g8_i2, c34386_g1_i1, c61285_g9_i1, c73891_g1_i1, c61487_g1_i1, c61696_g1_i1, c1302_g1_i1, c60143_g14_i4, c63774_g3_i3, c56156_g1_i2, c61601_g1_i2, c52103_g1_i1, c49742_g1_i1, c66660_g1_i1, c14677_g1_i1, c62834_g2_i11, c61297_g2_i3, c18258_g1_i1, c60121_g1_i6, c62025_g5_i2, c62367_g1_i10, c60855_g3_i2, c61…
transcriptional activator activity, RNA polymerase II core promoter proximal region sequence-specific binding	39	c52758_g5_i1, c58958_g5_i1, c30797_g1_i1, c61324_g1_i3, c29400_g1_i1, c55303_g2_i2, c58230_g3_i4, c59394_g1_i1, c60949_g3_i2, c56957_g1_i1, c52100_g1_i1, c46934_g1_i1, c52352_g1_i2, c61808_g7_i1, c62424_g16_i1, c63701_g1_i2, c63243_g1_i3, c61110_g3_i12, c61400_g1_i3, c70272_g1_i1, c59469_g2_i1, c43995_g1_i1, c62087_g1_i4, c49246_g1_i1, c37669_g1_i2, c58990_g1_i2, c60447_g13_i5, c63503_g13_i2, c17…
ligase activity	37	c62048_g1_i5, c57675_g2_i3, c56207_g2_i2, c63541_g6_i12, c56467_g3_i2, c61487_g3_i2, c52071_g2_i1, c62435_g8_i8, c64133_g11_i1, c33051_g1_i1, c58344_g1_i4, c50242_g1_i2, c61433_g3_i1, c59943_g6_i3, c61639_g4_i2, c61642_g2_i5, c58629_g4_i1, c56444_g1_i1, c60945_g1_i1, c62381_g9_i1, c62965_g6_i1, c62697_g8_i6, c58177_g2_i4, c59893_g6_i3, c63632_g3_i2, c68085_g1_i1, c63702_g1_i6, c50474_g2_i1, c4436…
microtubule binding	36	c63750_g4_i4, c55896_g3_i1, c61232_g1_i3, c5106_g1_i1, c61942_g4_i1, c63702_g6_i1, c62119_g2_i1, c1291_g1_i1, c1222_g1_i1, c59274_g1_i1, c55542_g1_i3, c8634_g1_i1, c60689_g1_i1, c63859_g13_i1, c3282_g1_i1, c62561_g2_i4, c59439_g1_i2, c60678_g2_i3, c56672_g1_i3, c63080_g11_i4, c15201_g1_i1, c49267_g1_i2, c58778_g1_i4, c57730_g1_i1, c68383_g1_i1, c62700_g4_i1, c63842_g8_i7, c58631_g3_i3, c58812_g3_…
signal transducer activity	36	c58138_g4_i1, c61123_g2_i4, c64051_g4_i1, c62442_g5_i1, c70101_g1_i1, c64275_g1_i1, c49969_g1_i1, c60729_g5_i1, c55708_g1_i1, c62967_g6_i15, c63468_g9_i1, c57596_g3_i2, c59416_g3_i2, c60695_g8_i1, c62129_g7_i8, c55575_g1_i1, c54481_g1_i5, c62309_g1_i1, c57502_g3_i1, c63125_g2_i2, c60757_g3_i5, c63475_g11_i1, c63620_g13_i10, c56317_g1_i1, c60811_g8_i1, c42383_g1_i1, c50127_g1_i1, c59804_g8_i2, c63…
ubiquitin protein ligase activity	35	c56207_g2_i2, c56467_g3_i2, c60185_g1_i2, c62006_g17_i2, c61487_g3_i2, c63059_g13_i1, c63199_g13_i1, c52071_g2_i1, c71972_g1_i1, c57852_g1_i1, c61487_g1_i1, c53843_g3_i2, c51950_g1_i1, c61950_g4_i2, c57669_g1_i1, c58629_g4_i1, c61172_g3_i1, c61400_g1_i3, c52679_g1_i1, c60945_g1_i1, c62381_g9_i1, c56207_g1_i1, c56445_g1_i4, c64228_g1_i1, c51142_g1_i1, c3059_g1_i1, c57429_g1_i5, c63052_g4_i6, c6309…
receptor binding	34	c17345_g1_i1, c51806_g1_i3, c64304_g1_i1, c60513_g1_i1, c19629_g1_i1, c62486_g2_i1, c55708_g1_i1, c56925_g1_i3, c31649_g1_i1, c60704_g1_i1, c60923_g8_i1, c64019_g1_i1, c55515_g1_i1, c60550_g2_i1, c52716_g1_i1, c58778_g1_i4, c63388_g10_i1, c63449_g13_i1, c60807_g3_i1, c43056_g1_i1, c64125_g1_i1, c56893_g2_i1, c70065_g1_i1, c51487_g1_i2, c70002_g1_i1, c61258_g3_i2, c58136_g1_i1, c17211_g1_i1, c6089…
actin filament binding	33	c43425_g1_i1, c57139_g4_i1, c59364_g1_i3, c66145_g1_i1, c61123_g2_i4, c64081_g4_i6, c63103_g5_i1, c62650_g1_i2, c25623_g1_i1, c60759_g5_i3, c56156_g1_i2, c56196_g1_i1, c58555_g1_i4, c29331_g1_i2, c18178_g1_i1, c50361_g3_i1, c73921_g1_i1, c61952_g1_i3, c62700_g1_i1, c11208_g1_i2, c59204_g2_i1, c63103_g4_i1, c60176_g4_i1, c31715_g1_i1, c63356_g11_i2, c59297_g1_i8, c4486_g1_i2, c61200_g21_i1, c8517_…
translation initiation factor activity	30	c68128_g1_i1, c20981_g1_i2, c56325_g2_i4, c60741_g10_i1, c62638_g6_i1, c45544_g1_i1, c53952_g1_i1, c61505_g17_i2, c62932_g3_i2, c63649_g10_i4, c56674_g3_i5, c19220_g1_i1, c59446_g1_i3, c62727_g1_i1, c58387_g1_i3, c52281_g2_i1, c62175_g1_i1, c58123_g1_i4, c68157_g1_i1, c61150_g6_i1, c55645_g2_i2, c59741_g3_i6, c66169_g1_i1, c14632_g1_i1, c64024_g21_i1, c44688_g1_i1, c61845_g7_i1, c49125_g1_i1, c56…
protein dimerization activity	29	c61150_g7_i2, c55246_g2_i1, c63259_g5_i12, c59394_g1_i1, c61099_g3_i9, c62691_g12_i1, c44455_g1_i1, c63401_g1_i4, c50304_g1_i3, c1835_g1_i1, c61222_g9_i1, c62915_g7_i2, c27827_g1_i1, c56463_g1_i4, c63449_g11_i1, c37912_g1_i2, c49246_g1_i1, c61413_g1_i6, c56669_g2_i1, c58191_g1_i4, c72008_g1_i1, c58398_g1_i1, c52757_g1_i3, c62061_g6_i1, c56914_g1_i3, c61222_g6_i1, c62289_g6_i5, c57284_g1_i5, c6112…
mRNA binding	29	c60721_g1_i1, c62497_g3_i1, c39579_g1_i1, c60567_g2_i9, c50246_g1_i4, c73943_g1_i1, c64465_g1_i1, c59877_g5_i1, c15201_g1_i1, c59469_g1_i4, c60567_g1_i1, c63397_g1_i1, c59994_g5_i2, c62742_g2_i4, c49722_g1_i1, c62624_g6_i1, c56223_g3_i1, c61298_g3_i5, c52709_g3_i1, c54905_g1_i1, c62199_g3_i11, c50223_g1_i2, c60128_g4_i1, c56034_g1_i3, c62315_g1_i3, c26466_g1_i1, c58431_g1_i2, c54466_g2_i3, c1323_…
protein N-terminus binding	29	c16446_g1_i1, c62638_g8_i2, c56501_g1_i7, c54321_g1_i2, c74729_g1_i1, c1302_g1_i1, c54609_g3_i1, c33316_g1_i1, c58778_g1_i4, c14677_g1_i1, c50361_g3_i1, c48172_g1_i1, c14632_g1_i1, c1172_g1_i1, c62952_g8_i3, c54905_g1_i1, c60176_g4_i1, c51870_g3_i2, c62660_g2_i4, c63615_g7_i2, c59905_g6_i2, c60065_g4_i1, c60492_g1_i1, c20604_g1_i1, c62672_g4_i10, c61222_g6_i1, c63610_g1_i7, c61321_g3_i1, c61187_g…
histone deacetylase binding	28	c45782_g1_i2, c61698_g5_i7, c72951_g1_i1, c60949_g3_i2, c54849_g1_i5, c59304_g1_i3, c63891_g13_i1, c61283_g4_i1, c62424_g16_i1, c51962_g1_i2, c49257_g1_i1, c31947_g1_i2, c54609_g3_i1, c60293_g1_i1, c61014_g9_i1, c63397_g1_i1, c63845_g3_i2, c18258_g1_i1, c62843_g1_i1, c54905_g1_i1, c51803_g1_i3, c60773_g5_i2, c62826_g5_i1, c55133_g1_i3, c62606_g1_i2, c7683_g1_i1, c60971_g1_i16, c61321_g3_i1
unfolded protein binding	27	c64290_g1_i1, c41737_g1_i2, c47740_g1_i1, c73988_g1_i1, c55288_g2_i1, c64274_g1_i1, c62755_g1_i1, c52718_g1_i2, c71975_g1_i1, c49139_g1_i1, c64254_g1_i1, c56209_g1_i1, c51798_g2_i1, c15196_g1_i1, c57259_g2_i1, c58639_g2_i5, c59753_g2_i1, c63111_g1_i9, c61836_g3_i8, c60363_g2_i1, c60809_g3_i2, c46313_g1_i1, c61459_g9_i9, c48074_g1_i1, c1208_g1_i1, c57715_g1_i1, c58639_g1_i2
beta-catenin binding	26	c64091_g2_i1, c51998_g2_i1, c55302_g1_i1, c62664_g1_i6, c58181_g2_i3, c56744_g3_i6, c54752_g5_i1, c60513_g1_i1, c54752_g1_i1, c61696_g1_i1, c59304_g1_i3, c60983_g8_i1, c60531_g1_i3, c51998_g1_i1, c43995_g1_i1, c63443_g2_i1, c18178_g1_i1, c56663_g1_i4, c60576_g2_i2, c59785_g1_i12, c52386_g1_i4, c60121_g1_i6, c63503_g13_i2, c60734_g2_i8, c57081_g1_i2, c57284_g1_i5
transcription corepressor activity	26	c44026_g1_i3, c45782_g1_i2, c16446_g1_i1, c18434_g1_i1, c58958_g5_i1, c61698_g5_i7, c56501_g1_i7, c57833_g4_i1, c57315_g1_i2, c55092_g1_i1, c32052_g1_i1, c62232_g4_i8, c72197_g1_i1, c58538_g1_i2, c60415_g2_i5, c58778_g1_i4, c60293_g1_i1, c63845_g3_i2, c59768_g1_i1, c63004_g6_i13, c59905_g6_i2, c62427_g6_i3, c62826_g5_i1, c62393_g1_i5, c71954_g1_i1, c22739_g2_i1
protein transporter activity	25	c61260_g5_i2, c62492_g5_i3, c61794_g12_i1, c48226_g3_i2, c48226_g1_i2, c35880_g1_i2, c48243_g1_i1, c60277_g2_i6, c60982_g1_i1, c57419_g1_i3, c55003_g1_i1, c9237_g1_i1, c63732_g3_i1, c58746_g1_i4, c64378_g1_i1, c59190_g1_i2, c60677_g9_i4, c60677_g7_i1, c73967_g1_i1, c62992_g12_i1, c52249_g1_i2, c60913_g9_i2, c63104_g5_i5, c7683_g1_i1, c4408_g1_i1
serine-type endopeptidase activity	24	c52753_g1_i1, c60906_g5_i3, c42934_g1_i2, c52232_g1_i3, c68697_g1_i1, c61365_g21_i1, c61973_g4_i1, c63454_g2_i2, c64304_g1_i1, c60146_g5_i1, c60255_g1_i2, c48036_g1_i1, c62213_g13_i1, c32894_g1_i1, c31649_g1_i1, c47876_g1_i1, c55733_g1_i4, c58600_g7_i1, c61503_g1_i3, c63210_g2_i2, c51213_g1_i1, c60206_g1_i11, c63551_g3_i4, c61252_g6_i1
catalytic activity	24	c59145_g4_i1, c63901_g2_i3, c61703_g12_i1, c63088_g8_i4, c61835_g4_i5, c54981_g1_i1, c56516_g1_i3, c58931_g2_i2, c59602_g4_i1, c61840_g8_i2, c62585_g2_i3, c74016_g1_i1, c62972_g2_i1, c63061_g14_i1, c47753_g1_i1, c55613_g1_i1, c64315_g1_i1, c62750_g1_i2, c63815_g1_i1, c66627_g1_i1, c1125_g1_i1, c3896_g1_i1, c62950_g8_i4, c59490_g1_i4
histone binding	23	c58870_g5_i2, c62089_g14_i1, c16446_g1_i1, c58177_g2_i4, c54632_g1_i1, c56501_g1_i7, c59257_g1_i6, c61868_g13_i2, c9701_g1_i1, c55245_g2_i2, c59462_g1_i9, c62089_g4_i3, c52159_g3_i1, c62744_g8_i2, c63954_g1_i10, c56048_g6_i1, c62089_g1_i2, c51803_g1_i3, c58477_g1_i3, c62556_g1_i1, c64095_g5_i4, c51962_g1_i2, c63585_g5_i9
ATPase activity	23	c52103_g1_i1, c64386_g1_i1, c63529_g2_i1, c62089_g14_i1, c57124_g1_i1, c63463_g4_i5, c70110_g1_i1, c18081_g1_i1, c62089_g4_i3, c63053_g4_i3, c63859_g13_i1, c62089_g1_i2, c17242_g1_i1, c56989_g2_i1, c60312_g6_i3, c51664_g2_i3, c56285_g2_i2, c58542_g5_i1, c61306_g6_i4, c62393_g1_i5, c61371_g3_i3, c61400_g1_i3, c56315_g3_i1
Rab GTPase binding	22	c61938_g1_i16, c5495_g1_i1, c63292_g1_i6, c58165_g4_i4, c62863_g1_i2, c62079_g9_i6, c8600_g1_i1, c58299_g1_i3, c62519_g4_i5, c60136_g1_i2, c63212_g1_i10, c59274_g1_i1, c51678_g2_i1, c61955_g3_i1, c62186_g2_i10, c63307_g8_i3, c66804_g1_i1, c61007_g3_i1, c59380_g1_i2, c62437_g14_i5, c57298_g1_i4, c61014_g9_i1
protein phosphatase binding	22	c64386_g1_i1, c51806_g1_i3, c61904_g3_i2, c59136_g1_i2, c62843_g6_i1, c50633_g1_i1, c60513_g1_i1, c61834_g2_i1, c63948_g11_i2, c62953_g7_i1, c63464_g2_i1, c70042_g1_i1, c56701_g1_i1, c56333_g3_i6, c61753_g1_i5, c62594_g5_i1, c63331_g2_i16, c64019_g1_i1, c21938_g1_i3, c4289_g1_i1, c53394_g4_i1, c61617_g14_i1
iron ion binding	22	c60100_g1_i1, c42161_g2_i1, c59749_g1_i6, c9308_g1_i1, c61874_g1_i5, c61097_g1_i1, c60045_g2_i7, c62997_g7_i10, c63033_g2_i1, c63751_g10_i1, c49711_g1_i1, c47479_g1_i1, c59952_g1_i2, c61950_g3_i2, c59059_g2_i2, c60100_g7_i1, c60114_g1_i2, c66165_g1_i1, c62929_g2_i1, c58671_g1_i10, c62245_g1_i1, c8036_g1_i2
GDP binding	21	c45376_g1_i1, c62292_g5_i1, c45376_g2_i1, c68266_g1_i1, c8647_g1_i1, c64051_g4_i1, c64125_g1_i1, c38372_g1_i1, c49792_g1_i1, c51533_g1_i1, c64260_g1_i1, c60965_g4_i1, c51731_g1_i1, c39694_g1_i1, c59832_g22_i1, c73981_g1_i1, c58619_g5_i1, c51757_g1_i1, c22184_g1_i1, c19265_g1_i1, c60545_g17_i2
protein tyrosine phosphatase activity	21	c47702_g1_i1, c51998_g1_i1, c51998_g2_i1, c60807_g4_i3, c63781_g15_i3, c60016_g1_i1, c60519_g4_i2, c59837_g1_i1, c60807_g3_i1, c61474_g1_i10, c8584_g1_i1, c34194_g1_i2, c64141_g3_i1, c61861_g12_i1, c60012_g3_i1, c17177_g1_i1, c62583_g7_i11, c61459_g5_i2, c27475_g1_i1, c57021_g1_i5, c61329_g4_i9
calmodulin binding	21	c57139_g4_i1, c59364_g1_i3, c56718_g4_i3, c60757_g3_i5, c61097_g1_i1, c63469_g10_i2, c63463_g4_i5, c56718_g1_i2, c61541_g3_i3, c62519_g4_i5, c64081_g4_i6, c59296_g1_i1, c58670_g2_i1, c44023_g1_i1, c48183_g1_i2, c56701_g1_i1, c61571_g8_i1, c63815_g1_i1, c58075_g3_i1, c59816_g3_i2, c64551_g1_i1
kinase activity	21	c55887_g2_i1, c58295_g2_i3, c60404_g1_i1, c59866_g3_i1, c60999_g1_i3, c60368_g1_i1, c62084_g4_i5, c63941_g1_i1, c56070_g1_i1, c59739_g2_i1, c52159_g2_i1, c54538_g2_i2, c62217_g1_i3, c68079_g1_i1, c60877_g7_i1, c60467_g10_i3, c58619_g5_i1, c58867_g1_i3, c63207_g5_i8, c63169_g2_i3, c60453_g15_i3
transcriptional repressor activity, RNA polymerase II core promoter proximal region sequence-specific binding	21	c64138_g7_i4, c49207_g1_i1, c57428_g1_i3, c62689_g2_i4, c16337_g1_i1, c49246_g1_i1, c62588_g2_i2, c52824_g4_i1, c57315_g1_i2, c60315_g5_i1, c59462_g1_i9, c56957_g1_i1, c54905_g1_i1, c63125_g13_i5, c62992_g9_i8, c64046_g4_i2, c64046_g5_i1, c62129_g7_i8, c64080_g5_i4, c60675_g10_i1, c62490_g7_i1
RNA polymerase II distal enhancer sequence-specific DNA binding	21	c17274_g1_i1, c9701_g1_i1, c48172_g1_i1, c71932_g1_i1, c72951_g1_i1, c60949_g3_i2, c56957_g1_i1, c70036_g1_i1, c55064_g1_i1, c60447_g13_i5, c63891_g13_i1, c34232_g1_i1, c56576_g2_i7, c59905_g6_i2, c61896_g4_i4, c58025_g2_i3, c63443_g4_i1, c51263_g1_i1, c54609_g3_i1, c45293_g1_i2, c60009_g3_i2
chaperone binding	21	c41737_g1_i2, c47740_g1_i1, c51745_g1_i1, c60363_g2_i1, c62442_g5_i1, c56278_g1_i1, c61973_g4_i1, c64378_g1_i1, c62640_g3_i1, c50114_g1_i4, c41942_g2_i1, c52718_g1_i2, c49139_g1_i1, c48074_g1_i1, c57335_g2_i1, c61359_g4_i2, c48243_g1_i1, c17620_g1_i1, c57259_g2_i1, c57433_g1_i3, c4289_g1_i1
oxidoreductase activity	20	c50885_g1_i1, c3805_g1_i2, c9308_g1_i1, c44035_g1_i2, c64224_g12_i1, c62071_g1_i2, c62938_g3_i1, c62599_g3_i1, c62233_g13_i1, c55649_g2_i6, c1305_g1_i1, c62997_g7_i10, c63751_g10_i1, c55480_g2_i1, c46620_g2_i1, c58199_g4_i2, c18560_g1_i1, c58402_g1_i1, c45436_g1_i1, c63908_g12_i1
metalloendopeptidase activity	20	c60935_g5_i3, c44458_g1_i1, c56136_g1_i1, c62122_g2_i7, c5825_g1_i1, c62475_g1_i3, c62710_g8_i2, c63638_g9_i1, c64265_g1_i1, c52238_g1_i1, c17233_g1_i1, c48107_g1_i1, c51752_g1_i1, c58577_g2_i3, c57102_g1_i3, c50654_g1_i1, c58034_g1_i1, c70084_g1_i1, c63335_g11_i5, c61499_g1_i1
transcription regulatory region DNA binding	20	c57476_g2_i1, c62038_g1_i1, c57675_g2_i3, c59362_g4_i1, c62089_g14_i1, c56663_g1_i4, c60607_g3_i1, c18258_g1_i1, c62089_g4_i3, c58206_g3_i1, c60602_g17_i1, c63948_g11_i2, c62089_g1_i2, c60446_g14_i1, c63774_g3_i3, c64010_g10_i4, c51847_g1_i3, c57453_g1_i1, c60416_g3_i1, c60416_g7_i3
hydrolase activity	19	c58241_g1_i3, c1462_g2_i1, c63397_g1_i1, c55022_g1_i3, c1291_g1_i1, c63602_g4_i7, c68215_g1_i1, c45319_g1_i1, c17098_g1_i1, c55837_g1_i3, c56386_g1_i4, c61757_g11_i6, c62306_g1_i9, c61383_g1_i8, c63600_g8_i6, c61538_g10_i1, c60827_g1_i5, c45233_g1_i1, c59544_g6_i5
ion channel binding	19	c1200_g1_i1, c59746_g4_i1, c61123_g2_i4, c55444_g2_i1, c60809_g2_i1, c61165_g7_i4, c49231_g2_i2, c54448_g3_i1, c50777_g1_i1, c58523_g3_i2, c62843_g1_i1, c59859_g5_i1, c60513_g1_i1, c50114_g1_i4, c63948_g11_i2, c59152_g1_i3, c1302_g1_i1, c62362_g1_i7, c56567_g1_i1
structural molecule activity	19	c55798_g1_i1, c66254_g1_i1, c55148_g2_i2, c18178_g1_i1, c48158_g2_i1, c71978_g1_i1, c37604_g1_i2, c48158_g1_i1, c75526_g1_i1, c55830_g1_i1, c68618_g1_i1, c1034_g1_i1, c60676_g17_i1, c61200_g21_i1, c58559_g5_i5, c55703_g2_i3, c37677_g1_i1, c61252_g2_i2, c61603_g1_i3
ubiquitin binding	18	c48277_g2_i5, c59479_g1_i5, c60073_g2_i1, c68689_g1_i1, c70091_g1_i1, c52386_g1_i4, c61487_g3_i2, c60022_g14_i7, c56351_g1_i2, c31839_g2_i1, c60071_g2_i1, c50394_g1_i1, c55733_g1_i4, c49257_g1_i1, c24478_g1_i3, c56603_g1_i1, c61400_g2_i2, c61865_g2_i9
growth factor activity	17	c62704_g2_i1, c17771_g1_i1, c61630_g4_i1, c61233_g2_i1, c54448_g3_i1, c57568_g1_i1, c63727_g2_i4, c60473_g1_i7, c57131_g2_i3, c15212_g1_i1, c63160_g3_i1, c66318_g1_i1, c59982_g2_i1, c63455_g1_i4, c41661_g2_i1, c58402_g1_i1, c63335_g11_i5
double-stranded RNA binding	17	c64290_g1_i1, c59622_g5_i3, c59166_g1_i1, c52758_g6_i1, c51106_g2_i2, c49606_g1_i1, c58924_g2_i3, c58136_g1_i1, c62070_g3_i1, c56312_g3_i2, c59889_g3_i4, c19220_g1_i1, c58459_g1_i2, c59555_g1_i4, c60645_g5_i3, c62434_g1_i3, c62740_g1_i9
G-protein coupled receptor activity	17	c62614_g5_i2, c60745_g10_i5, c55338_g2_i2, c47774_g1_i1, c59486_g10_i1, c60463_g2_i2, c59765_g3_i1, c62468_g1_i5, c54903_g1_i3, c61220_g1_i2, c49296_g1_i2, c54777_g1_i2, c63411_g3_i3, c60045_g9_i3, c58277_g1_i3, c64237_g4_i2, c59504_g1_i3
p53 binding	16	c15314_g1_i1, c63065_g4_i7, c37552_g1_i1, c16446_g1_i1, c56501_g1_i7, c60745_g12_i4, c71505_g1_i1, c60809_g3_i2, c58205_g12_i2, c63199_g13_i1, c61705_g2_i1, c62005_g2_i1, c58477_g1_i3, c59905_g6_i2, c60675_g10_i1, c62490_g7_i1
histone acetyltransferase activity	16	c60645_g11_i1, c56163_g3_i1, c56163_g2_i5, c59635_g2_i3, c58191_g1_i4, c60447_g13_i5, c36801_g1_i1, c59714_g5_i2, c61222_g9_i1, c49039_g1_i2, c5626_g1_i1, c60675_g10_i1, c62490_g7_i1, c61222_g6_i1, c44189_g1_i1, c62907_g10_i7
thiol-dependent ubiquitin-specific protease activity	16	c48124_g1_i1, c62671_g1_i1, c52572_g1_i1, c60438_g8_i1, c60682_g1_i5, c59814_g10_i3, c57812_g3_i1, c62047_g13_i2, c59423_g1_i5, c63649_g7_i1, c64095_g5_i4, c56721_g1_i2, c57930_g2_i1, c60649_g1_i3, c56603_g1_i1, c15271_g2_i1
SH3 domain binding	16	c59842_g1_i4, c59832_g20_i1, c61126_g7_i1, c60012_g2_i1, c64250_g2_i1, c1292_g1_i1, c61834_g2_i1, c63356_g11_i2, c55708_g1_i1, c62129_g6_i1, c62885_g1_i2, c7846_g1_i1, c53503_g1_i1, c58431_g1_i2, c51431_g1_i3, c55608_g1_i1
helicase activity	16	c57656_g1_i2, c58673_g1_i1, c56244_g2_i1, c59217_g5_i7, c62089_g14_i1, c60277_g9_i1, c61868_g13_i2, c62576_g6_i1, c58216_g3_i2, c62089_g4_i3, c63190_g2_i6, c59905_g6_i2, c54263_g1_i1, c58054_g2_i4, c60080_g2_i4, c66235_g1_i1
receptor activity	16	c15269_g1_i1, c63449_g13_i1, c62211_g1_i3, c63491_g2_i3, c49254_g2_i1, c25613_g1_i1, c59865_g8_i1, c62010_g3_i1, c63872_g8_i2, c60484_g2_i1, c64042_g1_i6, c17232_g1_i1, c58130_g1_i1, c63443_g4_i1, c61326_g1_i1, c53394_g4_i1
lipid binding	16	c64386_g1_i1, c48092_g1_i1, c63488_g2_i1, c54542_g1_i3, c63488_g4_i2, c68239_g1_i1, c59279_g2_i1, c59850_g2_i1, c56567_g1_i1, c64080_g5_i4, c63399_g15_i1, c61400_g2_i2, c64016_g14_i1, c73922_g1_i1, c57200_g1_i1, c70495_g1_i1
methylated histone binding	15	c63065_g4_i7, c59870_g2_i2, c57675_g2_i3, c53687_g2_i1, c55878_g2_i1, c63295_g1_i5, c64086_g2_i5, c57615_g2_i3, c60583_g2_i3, c60446_g14_i1, c55258_g3_i1, c64214_g6_i3, c58542_g5_i1, c60114_g1_i2, c62474_g6_i1
single-stranded DNA binding	15	c52103_g1_i1, c52311_g1_i1, c60353_g1_i14, c55167_g2_i1, c18116_g1_i1, c62638_g8_i2, c62769_g3_i2, c61454_g3_i11, c7367_g1_i1, c61292_g4_i1, c54823_g2_i1, c62789_g1_i2, c63160_g1_i1, c63532_g5_i1, c63160_g2_i2
peptidyl-prolyl cis-trans isomerase activity	15	c43772_g1_i3, c64023_g2_i1, c48394_g1_i1, c8123_g1_i1, c57514_g1_i2, c60785_g12_i2, c59557_g1_i1, c57806_g1_i2, c55463_g1_i2, c62773_g7_i1, c47991_g2_i2, c63149_g4_i4, c18143_g1_i1, c60044_g1_i1, c8071_g1_i1
binding	15	c61860_g8_i2, c58874_g1_i4, c63683_g12_i1, c63683_g4_i1, c62467_g6_i9, c37366_g1_i1, c63218_g3_i1, c63924_g3_i4, c62197_g8_i2, c62605_g11_i3, c55941_g4_i9, c51788_g1_i2, c59201_g1_i9, c62205_g10_i1, c62899_g3_i4
phosphatidylinositol binding	15	c71968_g1_i1, c37771_g1_i1, c54097_g1_i3, c56118_g2_i3, c63439_g1_i1, c61128_g11_i1, c60898_g1_i5, c32687_g1_i1, c61584_g16_i1, c55258_g3_i1, c60615_g4_i6, c61043_g6_i1, c63344_g5_i1, c63968_g19_i3, c57917_g1_i9
protease binding	15	c15269_g1_i1, c42934_g1_i2, c61180_g6_i1, c51055_g1_i2, c62455_g5_i2, c63454_g2_i2, c56744_g3_i6, c55175_g1_i2, c52650_g2_i2, c63600_g6_i2, c31649_g1_i1, c50403_g1_i1, c59112_g2_i3, c52716_g1_i1, c19567_g1_i1
guanyl-nucleotide exchange factor activity	15	c62681_g6_i5, c63880_g1_i9, c58123_g1_i4, c45544_g1_i1, c51769_g1_i1, c72122_g1_i1, c57491_g2_i1, c62520_g1_i2, c62570_g2_i4, c56755_g1_i4, c63569_g5_i2, c58828_g2_i1, c63185_g1_i2, c62681_g1_i4, c62786_g1_i2
integrin binding	15	c15269_g1_i1, c54282_g1_i1, c34386_g1_i1, c63454_g2_i2, c13093_g1_i1, c25862_g1_i1, c68052_g1_i1, c57905_g1_i7, c61582_g1_i5, c62650_g1_i2, c59744_g1_i1, c63280_g1_i2, c56396_g2_i1, c57751_g1_i2, c73907_g1_i1
carbohydrate binding	15	c54304_g1_i2, c4316_g1_i1, c63561_g1_i2, c61734_g3_i2, c60745_g10_i5, c63871_g3_i4, c51602_g1_i1, c58037_g1_i1, c40277_g3_i2, c73938_g1_i1, c61289_g1_i1, c51950_g1_i1, c34365_g1_i2, c58619_g5_i1, c63675_g3_i1
transferase activity	14	c63676_g1_i1, c63436_g16_i1, c63494_g6_i1, c63330_g1_i4, c62833_g3_i2, c61011_g1_i2, c59124_g2_i6, c52539_g1_i2, c60508_g5_i7, c60767_g5_i2, c4586_g1_i1, c62077_g5_i5, c59212_g1_i1, c60466_g5_i2
ligand-dependent nuclear receptor transcription coactivator activity	14	c60750_g2_i4, c61754_g8_i2, c62133_g2_i4, c58191_g1_i4, c60602_g17_i1, c62298_g2_i5, c62427_g6_i3, c51962_g1_i2, c61222_g9_i1, c49039_g1_i2, c32698_g1_i2, c59385_g1_i2, c61222_g6_i1, c15271_g2_i1
ubiquitin conjugating enzyme activity	14	c60945_g1_i1, c59649_g4_i3, c68085_g1_i1, c44361_g3_i2, c52071_g2_i1, c63872_g4_i1, c71972_g1_i1, c1213_g1_i1, c60426_g4_i4, c59943_g6_i3, c59943_g5_i1, c61950_g4_i2, c52163_g1_i1, c2936_g1_i1
ATPase binding	14	c41737_g1_i2, c62189_g6_i1, c61297_g2_i3, c38372_g1_i1, c60364_g1_i1, c62025_g5_i2, c63986_g8_i1, c63954_g1_i10, c52718_g1_i2, c60899_g11_i2, c42414_g1_i1, c57081_g1_i2, c56692_g1_i1, c61371_g3_i3
SNAP receptor activity	14	c58329_g1_i8, c61413_g1_i6, c57662_g1_i1, c63957_g9_i5, c63706_g3_i2, c10027_g1_i2, c61207_g5_i1, c54679_g2_i1, c34839_g1_i1, c61207_g7_i1, c62751_g2_i1, c50760_g1_i1, c64134_g7_i1, c61617_g14_i1
structural constituent of cytoskeleton	14	c22646_g2_i1, c60770_g3_i4, c50361_g3_i1, c73921_g1_i1, c50361_g2_i1, c62700_g1_i1, c11208_g1_i2, c63539_g11_i1, c60176_g4_i1, c63539_g10_i1, c62650_g1_i2, c62462_g1_i2, c68059_g1_i1, c286_g1_i1
calcium-dependent protein binding	14	c63469_g10_i2, c59602_g10_i1, c55156_g1_i2, c62519_g4_i5, c8634_g1_i1, c60170_g1_i1, c45189_g2_i1, c1271_g1_i1, c1034_g1_i1, c59805_g2_i4, c59570_g2_i1, c52716_g1_i1, c71954_g1_i1, c66215_g1_i1
RNA polymerase II regulatory region sequence-specific DNA binding	14	c62163_g15_i1, c63578_g2_i1, c50109_g4_i1, c17143_g1_i2, c61533_g2_i3, c62467_g1_i3, c60981_g3_i2, c51709_g1_i1, c60759_g5_i3, c43712_g1_i3, c60675_g10_i1, c62490_g7_i1, c50611_g2_i1, c66354_g1_i1
heat shock protein binding	13	c47740_g1_i1, c16337_g1_i1, c8123_g1_i1, c50127_g1_i1, c46313_g1_i1, c50114_g1_i4, c62755_g1_i1, c47991_g2_i2, c60044_g1_i1, c45323_g1_i1, c58639_g2_i5, c62493_g15_i1, c58639_g1_i2
manganese ion binding	13	c55147_g3_i1, c63491_g3_i6, c70362_g1_i1, c61734_g3_i2, c55368_g2_i2, c61250_g12_i5, c59798_g3_i1, c63356_g11_i2, c54299_g1_i1, c51218_g1_i1, c61801_g3_i1, c63912_g3_i2, c64465_g1_i1
phosphatase binding	13	c59611_g12_i1, c61973_g4_i1, c52386_g1_i4, c64102_g2_i1, c60121_g1_i6, c56789_g1_i1, c50853_g1_i1, c62167_g3_i1, c64102_g1_i4, c49257_g1_i1, c64080_g5_i4, c56899_g2_i4, c63610_g1_i7
steroid hormone receptor activity	13	c64080_g7_i1, c1335_g1_i1, c60269_g1_i2, c62809_g11_i1, c64080_g11_i3, c60899_g11_i2, c63382_g9_i5, c51263_g2_i1, c61896_g4_i4, c61896_g5_i5, c64080_g5_i4, c51263_g1_i1, c62389_g2_i2
NAD binding	13	c64224_g12_i1, c61805_g6_i1, c18434_g1_i1, c50108_g2_i1, c60809_g2_i1, c49652_g1_i4, c54321_g1_i2, c64408_g1_i1, c52702_g1_i1, c54299_g1_i1, c54065_g1_i3, c58482_g2_i3, c18147_g1_i1
RNA polymerase II core promoter sequence-specific DNA binding	13	c58246_g2_i1, c49246_g1_i1, c9701_g1_i1, c60315_g5_i1, c61159_g4_i2, c37669_g1_i2, c42988_g1_i1, c56957_g1_i1, c70036_g1_i1, c61926_g6_i2, c63503_g13_i2, c57615_g2_i3, c59366_g1_i3
glycoprotein binding	13	c55625_g2_i2, c64290_g1_i1, c68061_g1_i1, c61123_g2_i4, c51055_g1_i2, c59602_g10_i1, c63713_g4_i3, c63702_g7_i1, c51950_g1_i1, c59152_g1_i3, c41661_g2_i1, c45153_g1_i1, c62493_g15_i1
coenzyme F420-2 alpha-glutamyl ligase activity	12	c53843_g3_i2, c48590_g1_i1, c52718_g1_i2, c53132_g1_i1, c7846_g1_i1, c3059_g1_i1, c57885_g2_i1, c18608_g1_i1, c60022_g14_i7, c58501_g2_i3, c60545_g17_i2, c61487_g1_i1
UDP-N-acetylmuramoylalanyl-D-glutamyl-2,6-diaminopimelate-D-alanyl-D-alanine ligase activity	12	c53843_g3_i2, c48590_g1_i1, c52718_g1_i2, c53132_g1_i1, c7846_g1_i1, c3059_g1_i1, c57885_g2_i1, c18608_g1_i1, c60022_g14_i7, c58501_g2_i3, c60545_g17_i2, c61487_g1_i1
ATP-dependent RNA helicase activity	12	c7835_g1_i1, c63469_g10_i2, c19220_g1_i1, c59446_g1_i3, c60645_g5_i3, c61964_g12_i3, c63519_g19_i6, c49606_g1_i1, c60319_g1_i4, c58677_g2_i3, c62740_g1_i9, c62070_g3_i1
PDZ domain binding	12	c19629_g1_i1, c63545_g1_i1, c59002_g3_i3, c63449_g13_i1, c55708_g1_i1, c62341_g3_i1, c57866_g2_i4, c54234_g2_i1, c62341_g17_i3, c60121_g1_i6, c49267_g1_i2, c59765_g3_i1
core promoter sequence-specific DNA binding	12	c59469_g2_i1, c60269_g1_i2, c62588_g2_i2, c62556_g1_i1, c61868_g13_i2, c64174_g8_i1, c49257_g1_i1, c57081_g1_i2, c52092_g1_i2, c58604_g1_i3, c60949_g3_i2, c60293_g1_i1
methyltransferase activity	12	c62639_g5_i3, c64203_g4_i3, c59502_g1_i5, c59373_g2_i1, c57339_g5_i4, c58958_g2_i1, c59728_g1_i3, c62326_g5_i14, c63332_g14_i2, c63894_g4_i2, c56087_g1_i1, c63199_g6_i3
kinase binding	12	c63948_g11_i2, c8634_g1_i1, c58580_g1_i3, c62834_g2_i11, c54570_g1_i1, c62424_g16_i1, c62624_g6_i1, c63207_g13_i1, c15033_g1_i1, c62458_g2_i2, c72480_g1_i1, c57550_g2_i1
androgen receptor binding	12	c48648_g1_i1, c61926_g6_i2, c63469_g10_i2, c56445_g1_i4, c16446_g1_i1, c59905_g6_i2, c60734_g2_i8, c51962_g1_i2, c56501_g1_i7, c62624_g6_i1, c50448_g1_i3, c60382_g2_i1
coenzyme F420-0 gamma-glutamyl ligase activity	12	c53843_g3_i2, c48590_g1_i1, c52718_g1_i2, c53132_g1_i1, c7846_g1_i1, c3059_g1_i1, c57885_g2_i1, c18608_g1_i1, c60022_g14_i7, c58501_g2_i3, c60545_g17_i2, c61487_g1_i1
protein-glycine ligase activity, initiating	12	c53843_g3_i2, c48590_g1_i1, c52718_g1_i2, c53132_g1_i1, c7846_g1_i1, c3059_g1_i1, c57885_g2_i1, c18608_g1_i1, c60022_g14_i7, c58501_g2_i3, c60545_g17_i2, c61487_g1_i1
DNA-directed DNA polymerase activity	12	c62813_g2_i3, c60451_g10_i5, c62479_g10_i5, c56252_g1_i3, c62508_g1_i4, c62479_g12_i1, c61880_g8_i5, c62617_g1_i8, c62369_g2_i3, c61224_g2_i14, c59447_g1_i1, c63988_g14_i7
hormone activity	12	c57131_g2_i3, c63160_g3_i1, c66372_g1_i1, c50216_g1_i5, c52522_g1_i1, c63432_g12_i3, c66140_g2_i1, c41526_g1_i1, c52190_g1_i1, c60917_g2_i1, c4336_g1_i2, c62657_g8_i1
DNA-directed 5'-3' RNA polymerase activity	12	c62797_g2_i2, c70217_g1_i1, c18116_g1_i1, c60606_g12_i4, c63390_g9_i3, c52633_g1_i2, c56669_g2_i1, c58874_g1_i4, c62045_g1_i12, c7455_g1_i1, c58871_g1_i3, c51790_g1_i4
tubulin-glycine ligase activity	12	c53843_g3_i2, c48590_g1_i1, c52718_g1_i2, c53132_g1_i1, c7846_g1_i1, c3059_g1_i1, c57885_g2_i1, c18608_g1_i1, c60022_g14_i7, c58501_g2_i3, c60545_g17_i2, c61487_g1_i1
estrogen receptor binding	12	c60453_g9_i1, c63948_g11_i2, c61068_g2_i2, c63469_g10_i2, c60734_g2_i8, c62826_g5_i1, c63519_g19_i6, c60382_g2_i1, c44189_g1_i1, c60293_g1_i1, c62232_g4_i8, c55175_g1_i2
tubulin-glutamic acid ligase activity	12	c53843_g3_i2, c48590_g1_i1, c52718_g1_i2, c53132_g1_i1, c7846_g1_i1, c3059_g1_i1, c57885_g2_i1, c18608_g1_i1, c60022_g14_i7, c58501_g2_i3, c60545_g17_i2, c61487_g1_i1
phosphoprotein binding	12	c63954_g1_i10, c57675_g2_i3, c62783_g3_i1, c51803_g1_i3, c60446_g14_i1, c60467_g10_i3, c1291_g1_i1, c60022_g2_i2, c64304_g1_i1, c60416_g7_i3, c49310_g1_i1, c56349_g2_i3
protein-glycine ligase activity, elongating	12	c53843_g3_i2, c48590_g1_i1, c52718_g1_i2, c53132_g1_i1, c7846_g1_i1, c3059_g1_i1, c57885_g2_i1, c18608_g1_i1, c60022_g14_i7, c58501_g2_i3, c60545_g17_i2, c61487_g1_i1
flavin adenine dinucleotide binding	12	c61097_g1_i1, c62306_g1_i9, c58626_g1_i1, c62778_g1_i7, c46620_g2_i1, c55327_g1_i3, c62085_g1_i5, c51487_g1_i2, c59266_g1_i1, c63171_g1_i11, c61792_g1_i2, c61130_g13_i1
transporter activity	12	c8634_g1_i1, c63529_g2_i1, c51311_g1_i2, c52797_g1_i3, c63143_g4_i9, c60125_g4_i1, c59916_g2_i3, c50164_g1_i3, c73922_g1_i1, c7393_g1_i1, c8537_g1_i1, c61453_g8_i1
ribosomal S6-glutamic acid ligase activity	12	c53843_g3_i2, c48590_g1_i1, c52718_g1_i2, c53132_g1_i1, c7846_g1_i1, c3059_g1_i1, c57885_g2_i1, c18608_g1_i1, c60022_g14_i7, c58501_g2_i3, c60545_g17_i2, c61487_g1_i1
translation elongation factor activity	12	c59963_g10_i1, c62652_g5_i2, c54044_g1_i2, c70035_g1_i1, c62175_g1_i1, c61876_g2_i8, c58269_g3_i1, c62378_g8_i1, c47783_g1_i1, c1172_g1_i1, c50127_g1_i1, c43144_g1_i1
damaged DNA binding	12	c52306_g1_i2, c62638_g8_i2, c62502_g12_i4, c59249_g2_i1, c63774_g3_i3, c62148_g3_i5, c62617_g1_i8, c60675_g10_i1, c62490_g7_i1, c21938_g1_i3, c60010_g10_i10, c62367_g1_i10
protein binding, bridging	11	c58814_g3_i1, c60003_g3_i1, c4486_g1_i2, c59445_g3_i7, c1034_g1_i1, c55291_g2_i2, c62455_g5_i2, c62894_g2_i1, c63479_g2_i4, c56744_g3_i6, c59520_g2_i2
core promoter binding	11	c61633_g3_i7, c43995_g1_i1, c61698_g5_i7, c62427_g6_i3, c32580_g1_i2, c58602_g1_i2, c71932_g1_i1, c54609_g3_i1, c56669_g4_i1, c58924_g2_i3, c72951_g1_i1
mRNA 3'-UTR binding	11	c57872_g6_i1, c58477_g1_i3, c60950_g15_i4, c56429_g1_i6, c60852_g4_i1, c62905_g1_i3, c58966_g1_i1, c62529_g5_i4, c57761_g2_i4, c61531_g5_i4, c62081_g1_i6
protein serine/threonine phosphatase activity	11	c47538_g1_i1, c59072_g1_i1, c51980_g1_i2, c58169_g1_i2, c61801_g3_i1, c63912_g3_i2, c52514_g1_i1, c41674_g1_i2, c42401_g1_i1, c62233_g15_i2, c57021_g1_i5
ribosome binding	11	c62175_g1_i1, c3282_g1_i1, c68157_g1_i1, c58603_g1_i10, c60467_g10_i3, c56246_g2_i1, c61368_g3_i2, c60463_g1_i1, c1172_g1_i1, c58563_g3_i4, c63053_g4_i3
cytokine activity	11	c62326_g2_i2, c15212_g1_i1, c61067_g11_i1, c63160_g3_i1, c23497_g1_i1, c59362_g4_i1, c57516_g1_i1, c62759_g12_i5, c59036_g1_i1, c58785_g1_i6, c63335_g11_i5
collagen binding	11	c46947_g1_i1, c25623_g1_i1, c56663_g1_i4, c60602_g14_i4, c38157_g1_i1, c51353_g1_i1, c52386_g1_i4, c52619_g2_i1, c51674_g1_i1, c61931_g3_i1, c58855_g1_i1
heparin binding	11	c55817_g1_i1, c62586_g1_i3, c17771_g1_i1, c61942_g4_i1, c63280_g1_i2, c50051_g1_i2, c34386_g1_i1, c54448_g3_i1, c59603_g3_i3, c62112_g3_i1, c64024_g19_i1
scaffold protein binding	11	c55708_g1_i1, c61097_g1_i1, c51803_g1_i3, c62834_g2_i11, c71978_g1_i1, c60568_g2_i1, c62200_g14_i1, c62624_g6_i1, c61427_g1_i5, c49267_g1_i2, c49310_g1_i1
transcriptional activator activity, RNA polymerase II transcription regulatory region sequence-specific binding	11	c61533_g2_i3, c61143_g1_i1, c58193_g1_i1, c62588_g2_i2, c61159_g4_i2, c61896_g4_i4, c63578_g2_i1, c43712_g1_i3, c60675_g10_i1, c62490_g7_i1, c50611_g2_i1
RNA polymerase II activating transcription factor binding	11	c63948_g11_i2, c58439_g2_i3, c60447_g13_i5, c63065_g4_i7, c63125_g13_i5, c63845_g3_i2, c17274_g1_i1, c52386_g1_i4, c58025_g2_i3, c62826_g5_i1, c50611_g2_i1
cadherin binding involved in cell-cell adhesion	10	c61542_g8_i6, c59422_g1_i11, c61584_g16_i1, c61123_g2_i4, c63090_g10_i5, c63713_g4_i3, c62129_g7_i8, c59204_g2_i1, c60121_g1_i6, c62022_g5_i2
4 iron, 4 sulfur cluster binding	10	c42161_g2_i1, c4355_g1_i1, c59659_g10_i5, c63837_g14_i1, c60492_g1_i1, c52114_g1_i2, c62369_g2_i3, c53981_g2_i3, c63806_g2_i3, c8036_g1_i2
RNA polymerase II transcription cofactor activity	10	c63065_g4_i7, c61960_g1_i2, c39390_g1_i1, c39542_g1_i1, c63491_g2_i3, c60137_g1_i1, c49817_g1_i2, c59588_g1_i8, c62010_g3_i1, c72078_g1_i1
beta-tubulin binding	10	c61442_g7_i3, c55167_g2_i1, c55708_g1_i1, c66145_g1_i1, c63174_g10_i3, c58812_g3_i5, c63702_g6_i1, c61878_g1_i4, c59603_g3_i3, c58778_g1_i4
single-stranded RNA binding	10	c52311_g1_i1, c50223_g1_i2, c57675_g2_i3, c18116_g1_i1, c59166_g1_i1, c59920_g1_i1, c60446_g14_i1, c36963_g1_i1, c58924_g2_i3, c1323_g1_i1
ADP binding	10	c52103_g1_i1, c57139_g4_i1, c63634_g3_i1, c64386_g1_i1, c60920_g3_i5, c63463_g4_i5, c58619_g5_i1, c59016_g2_i2, c64024_g8_i1, c58542_g5_i1
L-ascorbic acid binding	10	c60100_g1_i1, c59749_g1_i6, c49711_g1_i1, c61874_g1_i5, c60045_g2_i7, c59952_g1_i2, c59059_g2_i2, c60100_g7_i1, c58671_g1_i10, c62245_g1_i1
proton-transporting ATPase activity, rotational mechanism	10	c61955_g3_i1, c73926_g1_i1, c68070_g1_i1, c42168_g1_i1, c22602_g1_i1, c56270_g1_i1, c50852_g3_i3, c56692_g1_i1, c18834_g2_i1, c44688_g1_i1
Rac GTPase binding	10	c51774_g1_i1, c56701_g1_i1, c61123_g2_i4, c51962_g1_i2, c8517_g1_i1, c51757_g1_i1, c52619_g2_i1, c56744_g3_i6, c59520_g2_i2, c58478_g1_i3
protein tyrosine kinase activity	10	c63885_g11_i1, c60652_g6_i1, c62631_g9_i1, c41582_g1_i1, c9495_g1_i1, c61931_g7_i2, c62997_g7_i10, c63961_g7_i4, c62631_g10_i1, c61931_g1_i1
Rho guanyl-nucleotide exchange factor activity	10	c35684_g1_i1, c52497_g1_i2, c59569_g14_i7, c61791_g1_i4, c61580_g3_i7, c60061_g6_i1, c63108_g7_i9, c52497_g4_i2, c63789_g2_i2, c60317_g13_i1
receptor tyrosine kinase binding	10	c46313_g1_i1, c57243_g1_i1, c56152_g1_i3, c59152_g1_i3, c60811_g13_i2, c70126_g1_i1, c1222_g1_i1, c58315_g1_i1, c22739_g2_i1, c53394_g4_i1
double-stranded DNA binding	10	c58173_g3_i2, c63948_g11_i2, c60353_g1_i14, c66340_g1_i1, c62789_g1_i2, c51847_g1_i3, c61454_g3_i11, c60022_g14_i7, c63948_g6_i2, c62931_g13_i9
transferase activity, transferring glycosyl groups	10	c54886_g1_i2, c63739_g8_i2, c53357_g1_i2, c56279_g3_i1, c61245_g3_i3, c59003_g1_i1, c62028_g10_i2, c54142_g2_i1, c59003_g2_i7, c71929_g1_i1
RNA polymerase II transcription coactivator activity	9	c44026_g1_i3, c59469_g2_i1, c62089_g1_i2, c60811_g13_i2, c62089_g14_i1, c63386_g7_i4, c59905_g6_i2, c63443_g4_i1, c62089_g4_i3
threonine-type endopeptidase activity	9	c5317_g1_i1, c72101_g1_i1, c17323_g1_i1, c56272_g1_i1, c71992_g1_i1, c43325_g2_i1, c1301_g1_i1, c6889_g1_i1, c70358_g1_i1
SH2 domain binding	9	c60062_g4_i8, c63615_g7_i2, c62502_g2_i2, c54542_g1_i3, c61925_g18_i2, c51431_g1_i3, c49310_g1_i1, c53394_g4_i1, c62952_g1_i1
RNA polymerase II repressing transcription factor binding	9	c56347_g2_i1, c63503_g13_i2, c61836_g3_i8, c34232_g1_i1, c63004_g6_i13, c64080_g5_i4, c54609_g3_i1, c59366_g1_i3, c64039_g6_i2
heme binding	9	c61097_g1_i1, c57218_g1_i1, c61950_g3_i2, c66165_g1_i1, c62245_g9_i1, c62929_g2_i1, c12423_g1_i2, c49310_g1_i1, c50997_g1_i2
nuclear hormone receptor binding	9	c63503_g13_i2, c60750_g2_i4, c60773_g5_i2, c61222_g9_i1, c61754_g8_i2, c49257_g1_i1, c62133_g2_i4, c61222_g6_i1, c58191_g1_i4
copper ion binding	9	c59808_g3_i3, c60172_g3_i9, c51061_g1_i1, c61704_g2_i1, c61833_g14_i1, c63970_g3_i4, c59904_g2_i2, c61888_g1_i2, c59882_g2_i2
tRNA binding	9	c61369_g3_i1, c60899_g14_i4, c59373_g2_i1, c46885_g1_i2, c36963_g1_i1, c63155_g3_i7, c57052_g1_i2, c59244_g4_i4, c63033_g2_i1
cysteine-type peptidase activity	9	c18141_g2_i1, c41996_g1_i2, c60530_g8_i3, c73973_g1_i1, c61465_g1_i7, c60975_g3_i2, c58954_g1_i1, c13917_g1_i1, c61542_g7_i2
proline-rich region binding	9	c35684_g1_i1, c60889_g15_i2, c63356_g11_i2, c51806_g1_i3, c8806_g1_i1, c63002_g3_i1, c61487_g3_i2, c52159_g3_i1, c61487_g1_i1
extracellular matrix structural constituent	9	c62586_g1_i3, c57521_g1_i1, c57218_g1_i1, c54560_g2_i1, c50051_g1_i2, c13093_g1_i1, c42433_g1_i1, c57038_g1_i1, c63757_g3_i1
nucleosomal DNA binding	9	c55064_g1_i1, c63891_g13_i1, c34232_g1_i1, c59905_g6_i2, c63080_g9_i2, c9701_g1_i1, c48172_g1_i1, c54609_g3_i1, c70036_g1_i1
pyridoxal phosphate binding	9	c55673_g2_i1, c58783_g8_i5, c62750_g1_i2, c51859_g1_i1, c59942_g3_i5, c60588_g2_i3, c17237_g1_i1, c59963_g7_i8, c58619_g2_i2
frizzled binding	9	c55444_g2_i1, c59785_g1_i12, c56744_g3_i6, c33316_g1_i1, c62112_g3_i1, c59520_g2_i2, c60729_g13_i7, c56764_g2_i1, c59765_g3_i1
electron carrier activity	9	c58533_g2_i6, c51085_g1_i4, c54948_g1_i1, c4355_g1_i1, c46620_g2_i1, c70134_g1_i1, c59198_g1_i1, c53981_g2_i3, c12423_g1_i2
syntaxin binding	9	c63356_g11_i2, c58329_g1_i8, c64081_g7_i1, c63541_g6_i12, c60791_g9_i3, c62751_g2_i1, c61371_g3_i3, c64134_g7_i1, c59780_g1_i4
phosphatidylinositol-3,4,5-trisphosphate binding	9	c59364_g1_i3, c63818_g9_i1, c55818_g1_i1, c56701_g1_i1, c51061_g1_i1, c58812_g3_i5, c60273_g2_i7, c60277_g2_i6, c59993_g2_i5
Wnt-protein binding	9	c60519_g4_i2, c64348_g1_i1, c57987_g2_i3, c60365_g1_i9, c64141_g3_i1, c62112_g3_i1, c31709_g1_i1, c60729_g13_i7, c59765_g3_i1
RNA polymerase II transcription factor activity, ligand-activated sequence-specific DNA binding	8	c64080_g7_i1, c64080_g11_i3, c60899_g11_i2, c51263_g2_i1, c64080_g5_i4, c51263_g1_i1, c62289_g6_i5, c62389_g2_i2
G-protein beta/gamma-subunit complex binding	8	c57502_g3_i1, c59804_g8_i2, c49969_g1_i1, c64051_g4_i1, c57596_g3_i2, c60695_g8_i1, c61613_g8_i1, c55575_g1_i1
histone methyltransferase activity (H3-K4 specific)	8	c54752_g1_i1, c64174_g7_i7, c60583_g2_i3, c62908_g4_i3, c58264_g1_i1, c64174_g8_i1, c62829_g8_i4, c54752_g5_i1
alpha-tubulin binding	8	c62751_g13_i1, c58812_g3_i5, c63702_g6_i1, c61223_g6_i1, c61306_g6_i4, c68584_g1_i1, c1222_g1_i1, c59561_g2_i9
SMAD binding	8	c61123_g2_i4, c61630_g4_i1, c57315_g1_i2, c62616_g3_i4, c44906_g1_i3, c13093_g1_i1, c2056_g1_i1, c22739_g2_i1
non-membrane spanning protein tyrosine kinase activity	8	c52881_g2_i1, c63356_g11_i2, c51806_g1_i3, c63591_g7_i2, c59949_g1_i1, c58902_g1_i1, c49310_g1_i1, c63532_g6_i1
RNA polymerase II core binding	8	c59655_g3_i3, c62001_g7_i1, c62005_g2_i1, c63101_g1_i1, c63632_g6_i5, c39579_g1_i1, c61637_g3_i2, c58924_g2_i3
protein kinase C binding	8	c59859_g4_i1, c48183_g1_i2, c61123_g2_i4, c51962_g1_i2, c70091_g1_i1, c61925_g18_i2, c60022_g14_i7, c53394_g4_i1
tubulin binding	8	c44768_g2_i1, c51803_g1_i3, c16337_g1_i1, c44768_g1_i1, c16554_g1_i1, c62897_g4_i5, c62952_g1_i1, c68086_g1_i1
protein tyrosine/serine/threonine phosphatase activity	8	c63781_g15_i3, c59837_g1_i1, c60084_g10_i8, c62583_g7_i11, c58011_g5_i7, c68094_g1_i1, c34194_g1_i2, c60012_g3_i1
NF-kappaB binding	8	c46313_g1_i1, c5317_g1_i1, c45782_g1_i2, c55637_g1_i2, c34232_g1_i1, c54609_g3_i1, c58205_g12_i2, c15201_g1_i1
proton-transporting ATP synthase activity, rotational mechanism	8	c61955_g3_i1, c73926_g1_i1, c68070_g1_i1, c56270_g1_i1, c50852_g3_i3, c68260_g1_i1, c70066_g1_i1, c44688_g1_i1
transcriptional repressor activity, RNA polymerase II transcription regulatory region sequence-specific binding	8	c50109_g4_i1, c62467_g1_i3, c60981_g3_i2, c62163_g15_i1, c51709_g1_i1, c56576_g2_i7, c51263_g1_i1, c66354_g1_i1
microtubule motor activity	8	c59422_g1_i11, c63924_g9_i2, c62945_g2_i3, c60312_g6_i3, c51664_g2_i3, c56285_g2_i2, c49283_g1_i1, c63080_g11_i4
NAD+ ADP-ribosyltransferase activity	8	c60258_g5_i1, c63807_g1_i2, c56839_g1_i2, c58960_g2_i4, c64184_g6_i1, c54321_g1_i2, c62451_g2_i4, c64104_g7_i1
ribonucleoprotein complex binding	8	c48648_g1_i1, c60128_g4_i1, c51803_g1_i3, c60449_g3_i4, c63632_g3_i2, c49792_g1_i1, c60785_g12_i2, c58602_g1_i2
phosphatidylinositol-3-phosphate binding	7	c61611_g1_i4, c31839_g2_i1, c9277_g1_i1, c62707_g1_i1, c60382_g2_i1, c50633_g1_i1, c62221_g6_i1
ephrin receptor binding	7	c37552_g1_i1, c61952_g3_i3, c22493_g1_i1, c60129_g2_i1, c61952_g1_i3, c49310_g1_i1, c61834_g2_i1
G-protein coupled receptor binding	7	c59804_g8_i2, c49969_g1_i1, c60363_g2_i1, c64051_g4_i1, c25539_g1_i1, c60695_g8_i1, c60061_g6_i1
rRNA binding	7	c73983_g1_i1, c3282_g1_i1, c7672_g1_i1, c66179_g1_i1, c72097_g1_i1, c68062_g1_i1, c49606_g1_i1
RNA polymerase II transcription factor binding	7	c55303_g2_i2, c63578_g2_i1, c60675_g10_i1, c62490_g7_i1, c48197_g1_i1, c61772_g5_i3, c56957_g1_i1
transcriptional activator activity, RNA polymerase II distal enhancer sequence-specific binding	7	c56576_g2_i7, c63532_g5_i1, c60949_g3_i2, c45293_g1_i2, c56957_g1_i1, c61677_g2_i4, c60009_g3_i2
insulin-like growth factor binding	7	c42315_g1_i1, c64298_g1_i1, c37829_g1_i1, c61365_g21_i1, c34386_g1_i1, c70021_g1_i1, c61933_g5_i4
GTPase binding	7	c59152_g1_i3, c63432_g15_i8, c63468_g9_i1, c61297_g2_i3, c63468_g8_i2, c50474_g2_i1, c63432_g16_i1
protein kinase inhibitor activity	7	c32636_g1_i2, c8634_g1_i1, c59555_g1_i4, c52159_g2_i1, c59865_g8_i1, c73917_g1_i1, c11474_g1_i1
Rho GTPase binding	7	c59296_g1_i1, c8806_g1_i1, c61200_g21_i1, c51664_g2_i3, c60143_g14_i4, c63809_g3_i3, c61328_g4_i2
phosphotyrosine binding	7	c52881_g2_i1, c53886_g1_i2, c61572_g12_i1, c62167_g3_i1, c51431_g1_i3, c55445_g1_i1, c63958_g8_i1
lysine-acetylated histone binding	7	c63823_g1_i1, c59905_g6_i2, c64174_g8_i1, c60745_g12_i4, c71505_g1_i1, c51766_g1_i1, c60602_g17_i1
NADH dehydrogenase (ubiquinone) activity	7	c51085_g1_i4, c70020_g1_i1, c56282_g1_i1, c59198_g1_i1, c20667_g1_i1, c72443_g1_i1, c64054_g1_i2
transmembrane signaling receptor activity	7	c62162_g5_i3, c63862_g1_i2, c25516_g1_i1, c25623_g1_i1, c7926_g1_i1, c62007_g2_i3, c63641_g5_i1
repressing transcription factor binding	7	c63948_g11_i2, c52650_g2_i2, c49125_g1_i1, c61698_g5_i7, c49652_g1_i4, c62624_g6_i1, c59635_g2_i3
scavenger receptor activity	7	c63472_g15_i1, c59808_g3_i3, c61704_g2_i1, c1330_g1_i2, c18473_g1_i1, c61396_g11_i3, c13917_g1_i1
actin monomer binding	7	c61097_g1_i1, c70063_g1_i1, c50519_g1_i1, c8806_g1_i1, c60759_g5_i3, c60407_g1_i1, c56156_g1_i2
cadherin binding	7	c63948_g11_i2, c62664_g1_i6, c18178_g1_i1, c61533_g15_i1, c44614_g1_i1, c56196_g1_i1, c59274_g1_i1
cytoskeletal protein binding	7	c22646_g2_i1, c37552_g1_i1, c54234_g2_i1, c60983_g8_i1, c18656_g1_i1, c61142_g1_i2, c61603_g3_i4
serine-type peptidase activity	7	c68077_g1_i1, c64037_g4_i5, c35247_g1_i2, c61141_g2_i1, c10234_g1_i2, c59557_g5_i2, c63208_g2_i15
phosphoprotein phosphatase activity	7	c47393_g4_i1, c49742_g1_i1, c53886_g1_i2, c63781_g17_i2, c1462_g1_i1, c49094_g2_i1, c63844_g7_i1
epidermal growth factor receptor binding	7	c71968_g1_i1, c57243_g1_i1, c17771_g1_i1, c32687_g1_i1, c54464_g3_i1, c57905_g1_i7, c61834_g2_i1
gamma-tubulin binding	7	c63885_g2_i1, c58812_g3_i5, c59746_g4_i1, c68383_g1_i1, c32931_g2_i2, c59274_g1_i1, c59561_g2_i9
transcription factor activity, RNA polymerase II distal enhancer sequence-specific binding	7	c64046_g4_i2, c64046_g5_i1, c62424_g16_i1, c60773_g5_i2, c62733_g6_i1, c58025_g2_i3, c61110_g3_i12
Ran GTPase binding	7	c61369_g3_i1, c61260_g5_i2, c61442_g7_i3, c63260_g8_i6, c63873_g4_i1, c58746_g1_i4, c55322_g1_i1
aspartic-type endopeptidase activity	7	c57525_g1_i3, c63814_g4_i3, c54449_g1_i1, c15268_g1_i1, c4320_g1_i1, c52325_g1_i1, c61608_g7_i1
thyroid hormone receptor binding	7	c63845_g3_i2, c60734_g2_i8, c63491_g2_i3, c61896_g4_i4, c62826_g5_i1, c63443_g4_i1, c62010_g3_i1
Hsp90 protein binding	6	c13398_g1_i1, c60773_g5_i2, c59016_g2_i2, c60809_g3_i2, c62289_g6_i5, c15201_g1_i1
chromatin DNA binding	6	c57615_g2_i3, c62467_g1_i3, c45782_g1_i2, c68566_g1_i1, c61896_g5_i5, c52386_g1_i4
polyubiquitin binding	6	c58603_g1_i10, c52306_g1_i2, c63827_g7_i2, c64025_g4_i2, c61375_g4_i9, c15033_g1_i1
histone acetyltransferase binding	6	c17143_g1_i2, c59304_g1_i3, c60773_g5_i2, c32052_g1_i1, c52159_g3_i1, c55175_g1_i2
phosphatidylserine binding	6	c61525_g1_i3, c63280_g1_i2, c61176_g21_i1, c61176_g10_i1, c58400_g1_i1, c25862_g1_i1
L-serine transmembrane transporter activity	6	c27216_g1_i1, c63727_g3_i2, c60560_g5_i4, c64093_g5_i4, c63998_g1_i1, c34205_g1_i1
Hsp70 protein binding	6	c41737_g1_i2, c58603_g1_i10, c60363_g2_i1, c59456_g1_i1, c15201_g1_i1, c4289_g1_i1
TBP-class protein binding	6	c56347_g2_i1, c61896_g5_i5, c8577_g1_i1, c55852_g1_i1, c58969_g1_i1, c64312_g1_i1
Rab guanyl-nucleotide exchange factor activity	6	c63523_g10_i4, c63761_g3_i7, c62863_g1_i2, c61059_g1_i6, c62437_g14_i5, c57298_g1_i4
serine-type endopeptidase inhibitor activity	6	c33506_g1_i1, c42934_g1_i2, c66273_g1_i1, c62341_g3_i1, c39777_g1_i1, c52716_g1_i1
DNA-dependent ATPase activity	6	c63891_g13_i1, c59905_g6_i2, c63984_g5_i3, c20604_g1_i1, c62789_g1_i2, c61285_g9_i1
phosphatidylinositol-3,5-bisphosphate binding	6	c61611_g1_i4, c51061_g1_i1, c9277_g1_i1, c60125_g4_i1, c60382_g2_i1, c50633_g1_i1
protein complex scaffold	6	c35684_g1_i1, c60453_g9_i1, c18009_g1_i1, c54570_g1_i1, c72122_g1_i1, c60121_g1_i6
RS domain binding	6	c52039_g1_i1, c60100_g5_i4, c54260_g1_i1, c63405_g10_i1, c56223_g3_i1, c59963_g13_i1
retinoid X receptor binding	6	c47848_g1_i1, c63845_g3_i2, c63713_g8_i6, c62826_g5_i1, c63713_g1_i1, c60293_g1_i1
spectrin binding	6	c59364_g1_i3, c56718_g4_i3, c63468_g9_i1, c56718_g1_i2, c55703_g2_i3, c64081_g4_i6
ATP-dependent DNA helicase activity	6	c61250_g12_i5, c60353_g1_i14, c60492_g1_i1, c59249_g2_i1, c63774_g3_i3, c7367_g1_i1
cytokine binding	6	c17345_g1_i1, c62953_g7_i1, c68689_g1_i1, c62624_g6_i1, c59036_g1_i1, c61925_g1_i1
cell adhesion molecule binding	6	c56136_g1_i1, c62532_g11_i3, c63449_g13_i1, c60807_g3_i1, c20684_g1_i1, c58136_g1_i1
peptide alpha-N-acetyltransferase activity	6	c59449_g6_i2, c55369_g2_i1, c68093_g1_i1, c57454_g1_i1, c60463_g1_i1, c58563_g3_i4
cytokine receptor activity	6	c56008_g1_i1, c4452_g1_i1, c60328_g2_i1, c57968_g3_i5, c59375_g1_i2, c58685_g19_i9
laminin binding	6	c15269_g1_i1, c63280_g1_i2, c1330_g1_i2, c61833_g14_i1, c13917_g1_i1, c66191_g1_i1
transferase activity, transferring acyl groups	6	c31952_g1_i1, c62365_g14_i1, c49641_g1_i1, c54408_g1_i3, c62276_g4_i4, c61730_g3_i4
E-box binding	6	c52757_g1_i3, c49246_g1_i1, c60773_g5_i2, c29400_g1_i1, c58604_g1_i3, c50611_g2_i1
14-3-3 protein binding	6	c58687_g14_i3, c1302_g1_i1, c60407_g1_i1, c22398_g1_i2, c56285_g2_i2, c63610_g1_i7
beta-amyloid binding	6	c59120_g1_i1, c62614_g5_i2, c59375_g1_i2, c4320_g1_i1, c52159_g3_i1, c63958_g8_i1
phosphatidylinositol-4,5-bisphosphate binding	6	c39694_g1_i1, c51061_g1_i1, c8806_g1_i1, c62707_g1_i1, c45561_g2_i1, c63958_g8_i1
protein phosphatase 2A binding	6	c49207_g1_i1, c51980_g1_i2, c61699_g2_i3, c63569_g2_i3, c20281_g1_i1, c55133_g1_i3
insulin receptor binding	6	c57131_g2_i3, c71968_g1_i1, c32687_g1_i1, c62003_g3_i1, c63823_g1_i1, c62076_g7_i3
ubiquitin-specific protease binding	6	c64386_g1_i1, c52718_g1_i2, c62189_g6_i1, c58603_g1_i10, c52306_g1_i2, c62624_g6_i1
oxidoreductase activity, acting on paired donors, with incorporation or reduction of molecular oxygen, 2-oxoglutarate as one donor, and incorporation of one atom each of oxygen into both donors	6	c59749_g1_i6, c63155_g3_i7, c49507_g1_i1, c62326_g5_i14, c60415_g2_i5, c63033_g2_i1
tau-protein kinase activity	6	c37552_g1_i1, c68383_g1_i1, c51923_g1_i1, c63713_g4_i3, c59279_g2_i1, c59280_g6_i1
enzyme activator activity	6	c56859_g4_i2, c63899_g6_i1, c61488_g12_i1, c56396_g2_i1, c60407_g1_i1, c59993_g2_i5
GTP-dependent protein binding	6	c63464_g2_i1, c5495_g1_i1, c63059_g13_i1, c57852_g1_i1, c61014_g9_i1, c61943_g3_i3
ligand-dependent nuclear receptor binding	6	c60750_g2_i4, c49039_g1_i2, c62826_g5_i1, c61222_g6_i1, c58501_g2_i3, c55175_g1_i2
RNA polymerase binding	5	c58487_g1_i6, c60319_g1_i4, c61487_g3_i2, c44189_g1_i1, c59018_g1_i1
R-SMAD binding	5	c58863_g1_i5, c63948_g11_i2, c17274_g1_i1, c63647_g3_i8, c52386_g1_i4
cysteine-type endopeptidase activator activity involved in apoptotic process	5	c60509_g2_i1, c60920_g3_i5, c62843_g6_i1, c4289_g1_i1, c53394_g4_i1
core promoter proximal region sequence-specific DNA binding	5	c43995_g1_i1, c49246_g1_i1, c60315_g5_i1, c60675_g10_i1, c62490_g7_i1
activating transcription factor binding	5	c63386_g7_i4, c61698_g5_i7, c54609_g3_i1, c50127_g1_i1, c60949_g3_i2
ATP-dependent helicase activity	5	c59235_g2_i1, c57168_g6_i3, c58747_g3_i1, c57979_g1_i3, c63841_g1_i4
transcriptional activator activity, RNA polymerase II transcription factor binding	5	c43995_g1_i1, c58025_g2_i3, c64080_g5_i4, c50611_g2_i1, c60009_g3_i2
cAMP response element binding	5	c60447_g13_i5, c17274_g1_i1, c37992_g1_i1, c56756_g1_i4, c58025_g2_i3
methyl-CpG binding	5	c50109_g4_i1, c59851_g1_i2, c62003_g2_i4, c54905_g1_i1, c66354_g1_i1
myosin V binding	5	c57730_g1_i1, c61297_g5_i1, c61297_g2_i3, c19265_g1_i1, c51731_g1_i1
mitogen-activated protein kinase binding	5	c47538_g1_i1, c63356_g11_i2, c16337_g1_i1, c60071_g2_i1, c63727_g7_i1
phosphatidylinositol-4-phosphate binding	5	c18141_g2_i1, c41839_g1_i1, c60688_g1_i1, c63112_g3_i8, c50633_g1_i1
signal transducer, downstream of receptor, with serine/threonine kinase activity	5	c59002_g3_i3, c59909_g2_i1, c63090_g10_i5, c44906_g1_i3, c58005_g1_i2
K63-linked polyubiquitin binding	5	c62671_g1_i1, c42414_g1_i1, c59257_g1_i6, c61925_g18_i2, c62287_g9_i2
clathrin binding	5	c60791_g9_i3, c62930_g10_i4, c48226_g3_i2, c48226_g1_i2, c63968_g19_i3
SNARE binding	5	c63957_g9_i5, c64095_g12_i1, c61207_g5_i1, c61207_g7_i1, c61617_g14_i1
FAD binding	5	c60252_g7_i1, c63307_g8_i3, c1835_g1_i1, c59516_g1_i1, c61157_g3_i2
hydrolase activity, hydrolyzing O-glycosyl compounds	5	c62486_g2_i1, c44215_g1_i1, c61931_g2_i6, c52379_g1_i1, c12616_g1_i1
GTP-Rho binding	5	c61982_g2_i1, c51962_g1_i2, c61982_g7_i1, c63496_g1_i3, c60317_g13_i1
SUMO binding	5	c57675_g2_i3, c59847_g1_i1, c60446_g14_i1, c2056_g1_i1, c15201_g1_i1
SUMO transferase activity	5	c57675_g2_i3, c62965_g6_i1, c47848_g1_i1, c60446_g14_i1, c63981_g3_i1
3'-5' exonuclease activity	5	c54877_g1_i3, c61250_g12_i5, c62843_g3_i1, c62617_g1_i8, c59695_g3_i7
fibronectin binding	5	c15269_g1_i1, c71936_g1_i1, c63280_g1_i2, c1330_g1_i2, c4547_g1_i1
cyclin binding	5	c45782_g1_i2, c56249_g1_i2, c64228_g1_i1, c55291_g2_i2, c8220_g1_i1
histone acetyltransferase activity (H4-K8 specific)	5	c60583_g2_i3, c56952_g1_i4, c63973_g2_i3, c59993_g2_i5, c61677_g2_i4
activin binding	5	c59002_g3_i3, c56663_g1_i4, c59960_g2_i3, c44906_g1_i3, c4547_g1_i1
drug binding	5	c57516_g1_i1, c60467_g10_i3, c49792_g1_i1, c64080_g5_i4, c62112_g3_i1
thiol-dependent ubiquitinyl hydrolase activity	5	c56351_g1_i2, c22446_g1_i1, c54632_g1_i1, c60466_g4_i4, c59365_g2_i1
G-protein alpha-subunit binding	5	c63388_g10_i1, c55302_g1_i1, c54572_g1_i1, c61060_g5_i4, c62643_g2_i7
phosphatidylinositol phospholipase C activity	5	c60757_g3_i5, c62967_g6_i15, c60051_g1_i3, c63620_g13_i10, c52031_g2_i1
small ribosomal subunit rRNA binding	5	c17239_g1_i1, c73943_g1_i1, c62081_g1_i6, c15201_g1_i1, c63199_g6_i3
telomerase RNA binding	5	c60449_g3_i4, c60654_g7_i1, c58602_g1_i2, c63120_g5_i1, c55145_g1_i2
structural constituent of nuclear pore	5	c63615_g12_i1, c61785_g3_i5, c62699_g19_i5, c60853_g2_i1, c61655_g1_i5
histone acetyltransferase activity (H4-K16 specific)	5	c60583_g2_i3, c56952_g1_i4, c63973_g2_i3, c59993_g2_i5, c61677_g2_i4
metallopeptidase activity	5	c8438_g1_i1, c58522_g1_i1, c64095_g5_i4, c59319_g1_i15, c63281_g12_i3
sodium channel regulator activity	5	c62362_g1_i7, c47876_g1_i1, c60809_g2_i1, c54448_g3_i1, c59859_g5_i1
ATPase activity, coupled to transmembrane movement of substances	5	c55723_g1_i2, c63271_g3_i1, c62722_g11_i1, c64177_g2_i4, c63775_g5_i1
miRNA binding	5	c52340_g1_i1, c61778_g3_i1, c58924_g2_i3, c60949_g3_i2, c62199_g3_i11
histone acetyltransferase activity (H4-K5 specific)	5	c60583_g2_i3, c56952_g1_i4, c63973_g2_i3, c59993_g2_i5, c61677_g2_i4
kinesin binding	5	c60998_g9_i2, c61283_g4_i1, c63208_g9_i1, c61967_g3_i7, c42101_g1_i1
peptidase activity	5	c63183_g13_i1, c62624_g6_i1, c57715_g1_i1, c61705_g2_i1, c70173_g1_i1
cyclin-dependent protein serine/threonine kinase inhibitor activity	5	c42942_g1_i2, c53999_g1_i4, c62843_g6_i1, c4289_g1_i1, c52325_g1_i1
acetylglucosaminyltransferase activity	5	c61457_g1_i5, c73938_g1_i1, c62921_g12_i6, c62001_g9_i5, c51602_g1_i1
transmembrane receptor protein tyrosine kinase activity	5	c63403_g6_i1, c62953_g7_i1, c63180_g10_i1, c63180_g3_i1, c60349_g4_i1
WW domain binding	5	c60729_g5_i1, c68137_g1_i1, c63284_g1_i4, c42383_g1_i1, c15231_g1_i1
gamma-catenin binding	5	c64091_g2_i1, c51998_g1_i1, c51998_g2_i1, c63503_g13_i2, c61904_g3_i2
S-adenosylmethionine-dependent methyltransferase activity	5	c55670_g2_i1, c32358_g1_i1, c56440_g1_i4, c63889_g5_i10, c54607_g1_i2
AU-rich element binding	5	c61321_g5_i1, c63397_g1_i1, c58583_g2_i8, c61450_g9_i8, c62694_g1_i3
SH3/SH2 adaptor activity	5	c61180_g6_i1, c62076_g7_i3, c55445_g1_i1, c58315_g1_i1, c61834_g2_i1
GTPase activating protein binding	5	c63287_g4_i1, c62442_g5_i1, c18143_g1_i1, c61613_g8_i1, c63809_g3_i3
cysteine-type endopeptidase inhibitor activity involved in apoptotic process	5	c49746_g1_i3, c59779_g1_i4, c60416_g3_i1, c60416_g7_i3, c57447_g1_i3
peroxiredoxin activity	5	c53839_g5_i1, c63888_g4_i1, c62624_g6_i1, c72023_g1_i1, c71069_g1_i1
cAMP response element binding protein binding	5	c60447_g13_i5, c62626_g4_i2, c63044_g1_i6, c58958_g5_i1, c51606_g2_i1
armadillo repeat domain binding	5	c60453_g9_i1, c63503_g13_i2, c55302_g1_i1, c61699_g2_i3, c60576_g2_i2
ARF guanyl-nucleotide exchange factor activity	5	c62353_g8_i1, c55683_g3_i1, c61768_g6_i1, c54098_g1_i3, c62353_g4_i1
pseudouridine synthase activity	5	c61626_g1_i1, c61042_g4_i2, c59895_g5_i4, c60654_g7_i1, c62258_g1_i7
fibroblast growth factor binding	5	c63280_g1_i2, c61833_g14_i1, c50001_g1_i1, c12616_g1_i1, c66227_g1_i1
NAD-dependent histone deacetylase activity (H3-K14 specific)	5	c45782_g1_i2, c34232_g1_i1, c61698_g5_i7, c54609_g3_i1, c60971_g1_i16
snRNA binding	4	c64040_g1_i1, c62038_g1_i1, c61425_g6_i8, c53999_g1_i4
3',5'-cyclic-AMP phosphodiesterase activity	4	c60413_g2_i2, c59746_g4_i1, c61541_g3_i3, c62149_g7_i1
poly(A)-specific ribonuclease activity	4	c60453_g9_i1, c44496_g2_i1, c62285_g2_i9, c53824_g1_i2
cholesterol binding	4	c5522_g1_i1, c61525_g1_i3, c63591_g8_i9, c62483_g5_i1
ATPase activator activity	4	c41737_g1_i2, c57335_g2_i1, c61359_g4_i2, c61297_g2_i3
cysteine-type endopeptidase activity	4	c16792_g1_i1, c61973_g4_i1, c60438_g8_i1, c62112_g3_i1
nucleoside diphosphate kinase activity	4	c59942_g5_i1, c54406_g3_i2, c60839_g10_i1, c56393_g1_i1
RNA polymerase II transcription factor activity, sequence-specific DNA binding	4	c18258_g1_i1, c62594_g2_i4, c57584_g3_i2, c63951_g3_i2
clathrin adaptor activity	4	c62479_g6_i1, c62616_g3_i4, c60416_g7_i3, c63958_g8_i1
retinoic acid receptor binding	4	c60453_g9_i1, c18434_g1_i1, c60734_g2_i8, c61896_g4_i4
thioesterase binding	4	c63059_g13_i1, c62473_g1_i2, c57852_g1_i1, c61014_g9_i1
phospholipase binding	4	c60484_g2_i1, c54698_g1_i3, c59635_g2_i3, c63872_g8_i2
phosphoserine binding	4	c18143_g1_i1, c61487_g3_i2, c62843_g1_i1, c61487_g1_i1
RNA polymerase II transcription corepressor activity	4	c61128_g11_i1, c63745_g10_i1, c49652_g1_i4, c54609_g3_i1
ubiquitin protein ligase activity involved in ERAD pathway	4	c61542_g8_i6, c52718_g1_i2, c18608_g1_i1, c54937_g1_i1
DNA-methyltransferase activity	4	c59851_g1_i2, c60565_g2_i5, c60734_g2_i8, c60602_g17_i1
GTPase regulator activity	4	c46313_g1_i1, c63880_g1_i9, c61938_g1_i16, c55444_g2_i1
glutathione peroxidase activity	4	c51013_g1_i1, c58360_g4_i1, c1292_g1_i1, c17253_g1_i1
rRNA (guanine) methyltransferase activity	4	c59851_g1_i2, c60734_g2_i8, c60602_g17_i1, c61321_g4_i2
metallocarboxypeptidase activity	4	c62057_g12_i1, c61652_g1_i1, c20684_g1_i1, c63692_g7_i1
microfilament motor activity	4	c57139_g4_i1, c63463_g4_i5, c62519_g4_i5, c64081_g4_i6
signaling adaptor activity	4	c60811_g8_i1, c53394_g4_i1, c58478_g1_i3, c63958_g8_i1
MAP kinase tyrosine/serine/threonine phosphatase activity	4	c47702_g1_i1, c61459_g5_i2, c27475_g1_i1, c61329_g4_i9
RNA polymerase II carboxy-terminal domain kinase activity	4	c59456_g1_i1, c60492_g1_i1, c20604_g1_i1, c61285_g9_i1
transcription cofactor activity	4	c61926_g6_i2, c60675_g3_i1, c62018_g5_i1, c54769_g1_i2
phosphothreonine binding	4	c55291_g2_i2, c18143_g1_i1, c61487_g3_i2, c61487_g1_i1
phosphatidylinositol 3-kinase binding	4	c70002_g1_i1, c56156_g1_i2, c43612_g1_i4, c60349_g4_i1
protein self-association	4	c61601_g1_i2, c59002_g3_i3, c54572_g1_i1, c59520_g2_i2
protein kinase A catalytic subunit binding	4	c56421_g1_i1, c51806_g1_i3, c56616_g7_i1, c58451_g1_i5
leucine zipper domain binding	4	c56341_g1_i1, c58958_g5_i1, c60143_g14_i4, c62962_g5_i1
snoRNA binding	4	c60246_g1_i11, c49606_g1_i1, c64465_g1_i1, c60642_g7_i5
polysaccharide binding	4	c63472_g15_i1, c35093_g1_i2, c61375_g4_i9, c13917_g1_i1
CTD phosphatase activity	4	c62719_g5_i1, c63491_g3_i6, c59595_g12_i4, c17690_g1_i1
mitogen-activated protein kinase kinase binding	4	c60759_g2_i2, c18143_g1_i1, c60416_g3_i1, c60416_g7_i3
ubiquitin conjugating enzyme binding	4	c62594_g3_i3, c64080_g5_i4, c61172_g3_i1, c51173_g1_i1
ubiquitin-ubiquitin ligase activity	4	c68194_g1_i1, c63889_g7_i7, c57885_g2_i1, c63872_g4_i1
nucleocytoplasmic transporter activity	4	c50223_g1_i2, c63345_g6_i2, c62699_g19_i5, c63156_g2_i10
protein kinase activator activity	4	c61067_g11_i1, c58242_g9_i1, c16446_g1_i1, c56501_g1_i7
symporter activity	4	c63521_g9_i3, c61926_g5_i2, c66196_g1_i1, c62907_g4_i2
insulin-like growth factor receptor binding	4	c57131_g2_i3, c59859_g4_i1, c60416_g3_i1, c60416_g7_i3
NADP binding	4	c61097_g1_i1, c60860_g1_i1, c59733_g1_i2, c61130_g13_i1
phospholipid binding	4	c61744_g2_i1, c54098_g1_i3, c56317_g1_i1, c51413_g2_i2
DNA polymerase binding	4	c59905_g6_i2, c60449_g3_i4, c55133_g1_i3, c61809_g10_i1
nuclear localization sequence binding	4	c61794_g12_i1, c62992_g12_i1, c58746_g1_i4, c7683_g1_i1
poly(G) binding	4	c52340_g1_i1, c61601_g1_i2, c58602_g1_i2, c61454_g3_i11
inositol-1,4,5-trisphosphate 3-kinase activity	4	c57676_g1_i4, c63213_g1_i1, c53380_g1_i2, c50556_g1_i1
protein kinase regulator activity	4	c64091_g2_i1, c13398_g1_i1, c61368_g3_i2, c58756_g1_i13
aminoacyl-tRNA ligase activity	4	c63432_g15_i8, c57713_g1_i3, c62859_g1_i4, c63432_g16_i1
fibroblast growth factor receptor binding	4	c59982_g2_i1, c55111_g1_i2, c54448_g3_i1, c12616_g1_i1
ribose phosphate diphosphokinase activity	4	c58619_g5_i1, c62458_g2_i2, c60453_g15_i3, c60708_g10_i2
cAMP-dependent protein kinase inhibitor activity	4	c56421_g1_i1, c57944_g1_i3, c30359_g1_i2, c58451_g1_i5
S100 protein binding	4	c1271_g1_i1, c61810_g1_i2, c56701_g1_i1, c60898_g5_i2
L-alanine transmembrane transporter activity	4	c63727_g3_i2, c64249_g1_i7, c55954_g1_i2, c34205_g1_i1
Ral GTPase binding	4	c60407_g2_i1, c61123_g2_i4, c61187_g6_i2, c62952_g8_i3
galactosyltransferase activity	4	c61432_g9_i2, c62001_g9_i5, c56653_g1_i2, c2996_g1_i1
protein disulfide oxidoreductase activity	4	c60346_g2_i1, c62877_g1_i1, c70134_g1_i1, c51817_g2_i1
cytochrome-c oxidase activity	4	c18023_g1_i1, c72060_g1_i1, c42861_g1_i2, c64394_g1_i1
protein-cysteine S-palmitoyltransferase activity	4	c60596_g1_i3, c62707_g2_i2, c59416_g3_i2, c60265_g2_i3
DNA helicase activity	4	c56048_g6_i1, c57979_g1_i3, c61306_g6_i4, c62070_g3_i1
protein-lysine N-methyltransferase activity	4	c59851_g1_i2, c60734_g2_i8, c61448_g3_i7, c60602_g17_i1
platelet-derived growth factor binding	4	c62586_g1_i3, c62167_g1_i2, c50051_g1_i2, c13093_g1_i1
mitogen-activated protein kinase kinase kinase binding	4	c18009_g1_i1, c57382_g3_i1, c63059_g13_i1, c57852_g1_i1
antigen binding	4	c41661_g2_i1, c52514_g1_i1, c57751_g1_i2, c63596_g2_i1
motor activity	4	c57752_g1_i1, c63869_g2_i5, c57989_g2_i1, c56608_g2_i1
low-density lipoprotein particle receptor binding	4	c60363_g2_i1, c56567_g1_i1, c60121_g1_i6, c63958_g8_i1
1-phosphatidylinositol binding	4	c26619_g1_i2, c62479_g6_i1, c60277_g2_i6, c61603_g3_i4
tRNA (cytosine-5-)-methyltransferase activity	4	c59851_g1_i2, c60734_g2_i8, c62812_g6_i1, c60602_g17_i1
phospholipid-translocating ATPase activity	4	c55499_g2_i1, c57831_g1_i3, c62394_g8_i4, c63789_g2_i2
vinculin binding	3	c62650_g1_i2, c60531_g1_i3, c62952_g1_i1
chemorepellent activity	3	c60129_g2_i1, c55111_g1_i2, c55393_g4_i4
selenium binding	3	c51013_g1_i1, c17253_g1_i1, c70006_g1_i1
phosphatidylethanolamine binding	3	c61584_g16_i1, c5106_g1_i1, c25862_g1_i1
four-way junction DNA binding	3	c52103_g1_i1, c62789_g1_i2, c58542_g5_i1
cobalt-precorrin-6B C5-methyltransferase activity	3	c59851_g1_i2, c60734_g2_i8, c60602_g17_i1
trihydroxyferuloyl spermidine O-methyltransferase activity	3	c59851_g1_i2, c60734_g2_i8, c60602_g17_i1
FK506 binding	3	c47991_g2_i2, c8123_g1_i1, c60044_g1_i1
rRNA (adenine-N6,N6-)-dimethyltransferase activity	3	c59851_g1_i2, c60734_g2_i8, c60602_g17_i1
1-hydroxypyrene methyltransferase activity	3	c59851_g1_i2, c60734_g2_i8, c60602_g17_i1
calcium-transporting ATPase activity	3	c64023_g13_i1, c60944_g1_i1, c60944_g3_i1
adenosylhomocysteinase activity	3	c22864_g1_i2, c60620_g2_i2, c61490_g4_i3
vascular endothelial growth factor binding	3	c62902_g13_i4, c59744_g1_i1, c62167_g1_i2
tRNA (cytosine-2'-O-)-methyltransferase activity	3	c59851_g1_i2, c60734_g2_i8, c60602_g17_i1
protein binding involved in protein folding	3	c59597_g2_i3, c1208_g1_i1, c59375_g1_i2
transmembrane transporter activity	3	c62162_g5_i3, c61077_g3_i3, c59212_g1_i1
rRNA (cytosine-2'-O-)-methyltransferase activity	3	c59851_g1_i2, c60734_g2_i8, c60602_g17_i1
cobalamin binding	3	c60252_g7_i1, c62780_g1_i6, c8550_g1_i1
protein serine/threonine kinase activator activity	3	c56701_g1_i1, c57542_g1_i2, c57550_g2_i1
translation activator activity	3	c60509_g2_i1, c18057_g2_i1, c63053_g4_i3
hydrolase activity, acting on carbon-nitrogen (but not peptide) bonds	3	c57253_g1_i1, c33059_g1_i1, c60146_g1_i3
phosphomethylethanolamine N-methyltransferase activity	3	c59851_g1_i2, c60734_g2_i8, c60602_g17_i1
RNA polymerase I CORE element sequence-specific DNA binding	3	c63954_g1_i10, c59905_g6_i2, c63585_g5_i9
S-methyltransferase activity	3	c59851_g1_i2, c60734_g2_i8, c60602_g17_i1
tRNA (uracil-2'-O-)-methyltransferase activity	3	c59851_g1_i2, c60734_g2_i8, c60602_g17_i1
P-methyltransferase activity	3	c59851_g1_i2, c60734_g2_i8, c60602_g17_i1
myosin binding	3	c19629_g1_i1, c62371_g1_i2, c38372_g1_i1
4,5-dihydroxybenzo(a)pyrene methyltransferase activity	3	c59851_g1_i2, c60734_g2_i8, c60602_g17_i1
potassium channel regulator activity	3	c61123_g2_i4, c43056_g1_i1, c62843_g1_i1
ATP-dependent microtubule motor activity, plus-end-directed	3	c59479_g1_i5, c63284_g1_i4, c56672_g1_i3
3'-5'-exoribonuclease activity	3	c52340_g1_i1, c62786_g1_i2, c58593_g3_i1
chromo shadow domain binding	3	c44026_g1_i3, c61122_g15_i6, c61321_g3_i1
semaphorin receptor binding	3	c70134_g1_i1, c58566_g2_i1, c55393_g4_i4
MDM2/MDM4 family protein binding	3	c49746_g1_i3, c64080_g5_i4, c61705_g2_i1
nucleosome binding	3	c31947_g1_i2, c62287_g9_i2, c59989_g19_i5
2 iron, 2 sulfur cluster binding	3	c54948_g1_i1, c4355_g1_i1, c55234_g7_i1
rRNA (cytosine-C5-)-methyltransferase activity	3	c59851_g1_i2, c60734_g2_i8, c60602_g17_i1
peptide binding	3	c42934_g1_i2, c63149_g4_i4, c63713_g4_i3
K48-linked polyubiquitin binding	3	c64386_g1_i1, c61016_g2_i13, c42414_g1_i1
histone methyltransferase activity	3	c57624_g2_i1, c57615_g2_i3, c63699_g14_i4
growth factor binding	3	c59002_g3_i3, c59756_g1_i1, c56486_g1_i1
small GTPase binding	3	c1305_g1_i1, c63610_g1_i7, c61371_g3_i3
protein-arginine omega-N asymmetric methyltransferase activity	3	c59851_g1_i2, c60734_g2_i8, c60602_g17_i1
transforming growth factor beta receptor binding	3	c15212_g1_i1, c52386_g1_i4, c63335_g11_i5
Notch binding	3	c37829_g1_i1, c7846_g1_i1, c62352_g3_i1
dimethylarsinite methyltransferase activity	3	c59851_g1_i2, c60734_g2_i8, c60602_g17_i1
glucocorticoid receptor binding	3	c58746_g1_i4, c59859_g5_i1, c60293_g1_i1
poly(U) RNA binding	3	c52340_g1_i1, c61601_g1_i2, c58593_g3_i1
steroid binding	3	c60899_g11_i2, c63382_g9_i5, c57081_g1_i2
methanol-specific methylcobalamin:coenzyme M methyltransferase activity	3	c59851_g1_i2, c60734_g2_i8, c60602_g17_i1
ER retention sequence binding	3	c7840_g1_i1, c74106_g1_i1, c72004_g1_i1
methylarsonite methyltransferase activity	3	c59851_g1_i2, c60734_g2_i8, c60602_g17_i1
iron-sulfur cluster binding	3	c48012_g1_i1, c59198_g1_i1, c37677_g1_i1
phosphatidylcholine binding	3	c54823_g2_i1, c5522_g1_i1, c61584_g16_i1
RNA methyltransferase activity	3	c55670_g2_i1, c60506_g1_i7, c56766_g2_i2
aminopeptidase activity	3	c8438_g1_i1, c62463_g1_i2, c63281_g12_i3
enhancer binding	3	c62733_g6_i1, c58602_g1_i2, c62289_g6_i5
DNA-(apurinic or apyrimidinic site) lyase activity	3	c54877_g1_i3, c62148_g3_i5, c62367_g1_i10
profilin binding	3	c51774_g1_i1, c59832_g20_i1, c43770_g1_i1
ribonuclease III activity	3	c63413_g5_i1, c57531_g1_i1, c58054_g2_i4
translation repressor activity	3	c58964_g3_i1, c70373_g1_i1, c62081_g1_i6
unmethylated CpG binding	3	c58542_g14_i1, c58264_g1_i1, c64174_g8_i1
high voltage-gated calcium channel activity	3	c62280_g13_i5, c63262_g2_i8, c63262_g1_i4
cobalt-precorrin-5B C1-methyltransferase activity	3	c59851_g1_i2, c60734_g2_i8, c60602_g17_i1
isomerase activity	3	c66340_g1_i1, c32060_g1_i2, c63665_g3_i5
protein C-terminal leucine carboxyl O-methyltransferase activity	3	c59851_g1_i2, c60734_g2_i8, c60602_g17_i1
acetylcholine receptor activity	3	c60052_g1_i4, c61120_g1_i6, c60108_g1_i1
ubiquitin-like protein conjugating enzyme binding	3	c62624_g6_i1, c18608_g1_i1, c15201_g1_i1
bHLH transcription factor binding	3	c29400_g1_i1, c52386_g1_i4, c50611_g2_i1
transforming growth factor beta binding	3	c60811_g13_i2, c68159_g1_i1, c44906_g1_i3
dolichyl-diphosphooligosaccharide-protein glycotransferase activity	3	c50392_g1_i1, c73933_g1_i1, c68101_g1_i1
2-polyprenyl-6-methoxy-1,4-benzoquinone methyltransferase activity	3	c59851_g1_i2, c60734_g2_i8, c60602_g17_i1
selenocysteine methyltransferase activity	3	c59851_g1_i2, c60734_g2_i8, c60602_g17_i1
MHC class I protein binding	3	c63634_g3_i1, c64386_g1_i1, c18823_g1_i1
rRNA (uridine-2'-O-)-methyltransferase activity	3	c59851_g1_i2, c60734_g2_i8, c60602_g17_i1
tRNA (cytosine-3-)-methyltransferase activity	3	c59851_g1_i2, c60734_g2_i8, c60602_g17_i1
rRNA (cytosine-N4-)-methyltransferase activity	3	c59851_g1_i2, c60734_g2_i8, c60602_g17_i1
adenylate cyclase activity	3	c59798_g3_i1, c59798_g2_i3, c63173_g1_i6
NAD+ binding	3	c57974_g1_i2, c64024_g8_i1, c17645_g1_i1
sodium:proton antiporter activity	3	c63802_g5_i5, c61039_g2_i1, c55156_g1_i2
1-hydroxy-6-methoxypyrene methyltransferase activity	3	c59851_g1_i2, c60734_g2_i8, c60602_g17_i1
ATP-dependent peptidase activity	3	c31649_g1_i1, c59032_g1_i2, c62710_g8_i2
ion transmembrane transporter activity	3	c31715_g1_i1, c55708_g1_i1, c63198_g7_i4
telomeric DNA binding	3	c60449_g3_i4, c63581_g4_i1, c59249_g2_i1
vascular endothelial growth factor-activated receptor activity	3	c62902_g13_i4, c59744_g1_i1, c58857_g2_i2
alpha-catenin binding	3	c63948_g11_i2, c61904_g3_i2, c61200_g21_i1
7S RNA binding	3	c14930_g1_i1, c49792_g1_i1, c61623_g4_i1
histone-lysine N-methyltransferase activity	3	c52641_g1_i2, c58565_g1_i9, c60106_g1_i4
antioxidant activity	3	c61744_g2_i1, c62189_g6_i1, c51413_g2_i2
2-phytyl-1,4-naphthoquinone methyltransferase activity	3	c59851_g1_i2, c60734_g2_i8, c60602_g17_i1
Wnt-activated receptor activity	3	c44282_g1_i2, c60729_g13_i7, c59765_g3_i1
1-phenanthrol methyltransferase activity	3	c59851_g1_i2, c60734_g2_i8, c60602_g17_i1
acyl-CoA dehydrogenase activity	3	c62306_g1_i9, c55327_g1_i3, c51487_g1_i2
proteinase activated receptor binding	3	c60170_g1_i1, c58165_g4_i4, c18258_g1_i1
translation initiation factor binding	3	c18116_g1_i1, c62638_g6_i1, c49070_g1_i1
low-density lipoprotein receptor activity	3	c51055_g1_i2, c63837_g10_i18, c60729_g13_i7
lipid transporter activity	3	c61744_g2_i1, c61368_g3_i2, c51413_g2_i2
Rho GDP-dissociation inhibitor binding	3	c63059_g13_i1, c57852_g1_i1, c61014_g9_i1
ubiquitin-protein transferase activator activity	3	c1213_g1_i1, c58120_g1_i2, c55291_g2_i2
Rab geranylgeranyltransferase activity	3	c56101_g1_i3, c61092_g10_i9, c1222_g1_i1
hydrogen-exporting ATPase activity, phosphorylative mechanism	3	c6752_g1_i1, c56692_g1_i1, c63986_g8_i1
tRNA (guanine-N2-)-methyltransferase activity	3	c59851_g1_i2, c60734_g2_i8, c60602_g17_i1
demethylmenaquinone methyltransferase activity	3	c59851_g1_i2, c60734_g2_i8, c60602_g17_i1
semaphorin receptor activity	3	c62902_g13_i4, c63287_g4_i1, c58857_g2_i2
proteoglycan binding	3	c62586_g1_i3, c60602_g14_i4, c50051_g1_i2
tau protein binding	3	c51980_g1_i2, c58487_g1_i6, c52159_g3_i1
cullin family protein binding	3	c68194_g1_i1, c55387_g2_i2, c51173_g1_i1
cysteine-type endopeptidase activity involved in apoptotic process	3	c59548_g2_i7, c61608_g7_i1, c63691_g4_i1
calcium-dependent phospholipid binding	3	c61584_g16_i1, c1034_g1_i1, c60791_g9_i3
signal recognition particle binding	3	c64028_g6_i1, c64028_g7_i4, c62295_g4_i1
histone methyltransferase activity (H3-K36 specific)	3	c61926_g6_i2, c62005_g2_i1, c62829_g8_i4
DNA topoisomerase type I activity	3	c60398_g1_i5, c63095_g4_i1, c63623_g4_i16
methylamine-specific methylcobalamin:coenzyme M methyltransferase activity	3	c59851_g1_i2, c60734_g2_i8, c60602_g17_i1
GABA receptor binding	3	c49742_g1_i1, c54691_g1_i6, c60042_g2_i6
structural constituent of eye lens	3	c60298_g3_i1, c2534_g1_i1, c57630_g1_i3
N-acetyltransferase activity	3	c61099_g15_i6, c62803_g1_i9, c47725_g1_i1
5'-3' exonuclease activity	3	c70362_g1_i1, c55444_g1_i3, c61865_g2_i9
dimethylamine methyltransferase activity	3	c59851_g1_i2, c60734_g2_i8, c60602_g17_i1
3-beta-hydroxy-delta5-steroid dehydrogenase activity	3	c61484_g15_i1, c58355_g2_i8, c63497_g6_i3
NEDD8-specific protease activity	3	c59423_g1_i5, c56603_g1_i1, c63362_g11_i2
transcriptional repressor activity, RNA polymerase II transcription factor binding	3	c60675_g10_i1, c62490_g7_i1, c57222_g4_i2
telomerase activity	3	c60654_g7_i1, c60809_g3_i2, c60855_g3_i2
RNA uridylyltransferase activity	3	c60933_g7_i1, c60933_g6_i1, c61804_g13_i8
phosphatase activity	3	c41942_g2_i1, c39733_g1_i3, c45640_g2_i1
sulfuric ester hydrolase activity	3	c63702_g10_i1, c63649_g8_i4, c50944_g1_i3
ankyrin binding	3	c63868_g1_i3, c63103_g4_i1, c63103_g5_i1
tRNA (adenine-57, 58-N(1)-) methyltransferase activity	3	c59851_g1_i2, c60734_g2_i8, c60602_g17_i1
MutLalpha complex binding	3	c63462_g3_i5, c52103_g1_i1, c58542_g5_i1
mannosyl-oligosaccharide 1,2-alpha-mannosidase activity	3	c55625_g2_i2, c52727_g1_i1, c61155_g2_i7
lipopolysaccharide binding	3	c62275_g13_i4, c18444_g1_i1, c63641_g5_i1
L-proline transmembrane transporter activity	3	c64249_g1_i7, c55954_g1_i2, c34205_g1_i1
cobalt-precorrin-7 C15-methyltransferase activity	3	c59851_g1_i2, c60734_g2_i8, c60602_g17_i1
cation transmembrane transporter activity	3	c22787_g1_i1, c56148_g1_i1, c8646_g1_i2
ciliary neurotrophic factor receptor binding	3	c59756_g1_i1, c64190_g8_i1, c59036_g1_i1
cofactor binding	3	c73981_g1_i1, c52960_g1_i1, c50611_g2_i1
sodium:dicarboxylate symporter activity	3	c61962_g4_i2, c60560_g5_i4, c34205_g1_i1
centromeric DNA binding	3	c52103_g1_i1, c61264_g1_i2, c62380_g2_i6
hydroxyneurosporene-O-methyltransferase activity	3	c59851_g1_i2, c60734_g2_i8, c60602_g17_i1
aminoacyl-tRNA editing activity	3	c50049_g1_i1, c63285_g11_i1, c8532_g1_i1
retinol dehydrogenase activity	3	c61630_g4_i1, c9906_g1_i1, c60813_g11_i1
Arp2/3 complex binding	3	c37712_g1_i1, c60288_g1_i1, c59204_g2_i1
structural constituent of muscle	3	c63868_g1_i3, c58555_g1_i4, c62952_g1_i1
cyclin-dependent protein serine/threonine kinase activity	3	c37552_g1_i1, c56249_g1_i2, c8220_g1_i1
RNA-DNA hybrid ribonuclease activity	3	c70362_g1_i1, c34379_g1_i1, c62396_g3_i7
Rac guanyl-nucleotide exchange factor activity	3	c63646_g2_i3, c61142_g1_i2, c54464_g3_i1
mRNA methyltransferase activity	3	c59851_g1_i2, c60734_g2_i8, c60602_g17_i1
protein kinase A regulatory subunit binding	3	c56616_g7_i1, c61139_g2_i6, c62535_g2_i1
cobalt-precorrin-3 C17-methyltransferase activity	3	c59851_g1_i2, c60734_g2_i8, c60602_g17_i1
tRNA (guanine-N1-)-methyltransferase activity	3	c59851_g1_i2, c60734_g2_i8, c60602_g17_i1
histone deacetylase regulator activity	3	c63845_g3_i2, c61283_g4_i1, c62826_g5_i1
oxidized purine DNA binding	3	c52103_g1_i1, c58542_g5_i1, c15201_g1_i1
transcription factor activity, transcription factor binding	3	c49207_g1_i1, c63449_g11_i1, c49257_g1_i1
extracellular matrix binding	3	c54587_g2_i1, c62465_g3_i2, c73917_g1_i1
glutathione binding	3	c55945_g1_i1, c60252_g7_i1, c70258_g1_i1
Ras GTPase binding	3	c49231_g2_i2, c63207_g13_i1, c60982_g1_i1
enzyme inhibitor activity	3	c62001_g7_i1, c52146_g2_i2, c70994_g1_i1
HMG box domain binding	3	c49246_g1_i1, c62424_g16_i1, c60949_g3_i2
rRNA (adenine-N6-)-methyltransferase activity	3	c59851_g1_i2, c60734_g2_i8, c60602_g17_i1
ribonuclease P activity	3	c59408_g2_i2, c59789_g3_i2, c63107_g6_i7
protein-arginine N5-methyltransferase activity	3	c59851_g1_i2, c60734_g2_i8, c60602_g17_i1
monomethylamine methyltransferase activity	3	c59851_g1_i2, c60734_g2_i8, c60602_g17_i1
proteasome-activating ATPase activity	3	c55852_g1_i1, c58969_g1_i1, c64312_g1_i1
I-SMAD binding	3	c63948_g11_i2, c56663_g1_i4, c37669_g1_i2
extracellular ligand-gated ion channel activity	3	c60052_g1_i4, c61120_g1_i6, c60108_g1_i1
low-density lipoprotein particle binding	3	c63280_g1_i2, c51055_g1_i2, c59388_g1_i2
trimethylamine methyltransferase activity	3	c59851_g1_i2, c60734_g2_i8, c60602_g17_i1
glucuronosyltransferase activity	2	c62037_g9_i1, c15187_g1_i1
RNA polymerase III type 1 promoter DNA binding	2	c54691_g1_i6, c60467_g10_i3
polypeptide N-acetylgalactosaminyltransferase activity	2	c61734_g3_i2, c51602_g1_i1
RNA helicase activity	2	c61163_g6_i2, c61975_g1_i2
transcription coactivator binding	2	c61755_g2_i12, c64080_g5_i4
exonuclease activity	2	c61217_g11_i4, c73931_g1_i1
L-amino acid transmembrane transporter activity	2	c62581_g8_i4, c60062_g4_i8
acetylgalactosaminyltransferase activity	2	c55706_g1_i3, c62001_g9_i5
exoribonuclease activity	2	c60965_g6_i1, c59695_g3_i7
leptin receptor binding	2	c71968_g1_i1, c32687_g1_i1
leukemia inhibitory factor receptor activity	2	c59756_g1_i1, c64190_g8_i1
signal transducer activity, downstream of receptor	2	c62643_g2_i7, c57601_g2_i5
tRNA dihydrouridine synthase activity	2	c62085_g1_i5, c61792_g1_i2
JUN kinase binding	2	c58439_g2_i3, c61967_g3_i7
leukotriene receptor activity	2	c61640_g5_i4, c57071_g1_i3
protein phosphatase 1 binding	2	c59295_g1_i2, c62962_g5_i1
U1 snRNA binding	2	c50246_g1_i4, c1323_g1_i1
transcription factor activity, RNA polymerase II core promoter sequence-specific	2	c52386_g1_i4, c60949_g3_i2
pre-mRNA binding	2	c63469_g10_i2, c1081_g1_i1
mu-type opioid receptor binding	2	c61123_g2_i4, c61613_g8_i1
endopeptidase activator activity	2	c61705_g2_i1, c70500_g1_i1
mRNA 5'-UTR binding	2	c17239_g1_i1, c60950_g15_i4
peroxisome proliferator activated receptor binding	2	c60734_g2_i8, c62826_g5_i1
MAP kinase activity	2	c62167_g3_i1, c63961_g7_i4
potassium ion binding	2	c66196_g1_i1, c61698_g5_i7
sulfotransferase activity	2	c63045_g1_i1, c73149_g1_i1
ribonucleoside-diphosphate reductase activity, thioredoxin disulfide as acceptor	2	c63916_g3_i1, c62692_g6_i2
cobalt ion binding	2	c64465_g1_i1, c2056_g1_i1
very long-chain fatty acid-CoA ligase activity	2	c59843_g3_i4, c74162_g1_i1
nucleotide phosphatase activity, acting on free nucleotides	2	c63781_g15_i3, c64465_g1_i1
very-low-density lipoprotein particle receptor activity	2	c51055_g1_i2, c59602_g10_i1
dynein intermediate chain binding	2	c64260_g1_i1, c1291_g1_i1
sphingosine-1-phosphate receptor activity	2	c60392_g13_i1, c56464_g1_i1
olfactory receptor activity	2	c63411_g3_i3, c64237_g4_i2
voltage-gated ion channel activity	2	c60700_g9_i1, c18057_g1_i1
phosphoglycerate mutase activity	2	c25852_g1_i3, c73923_g1_i1
alkylglycerophosphoethanolamine phosphodiesterase activity	2	c63468_g9_i1, c57596_g3_i2
acid phosphatase activity	2	c53886_g1_i2, c63268_g3_i1
chloride channel activity	2	c60700_g9_i1, c34205_g1_i1
histone kinase activity	2	c56249_g1_i2, c59456_g1_i1
metalloendopeptidase inhibitor activity	2	c56396_g2_i1, c18678_g2_i1
mediator complex binding	2	c56238_g3_i2, c61321_g3_i1
bent DNA binding	2	c61067_g11_i1, c66340_g1_i1
folic acid binding	2	c56765_g2_i2, c46657_g1_i1
procollagen glucosyltransferase activity	2	c60100_g1_i1, c60100_g7_i1
retinal dehydrogenase activity	2	c16152_g1_i2, c33143_g2_i1
RNA polymerase II activity	2	c56669_g4_i1, c38217_g1_i2
NFAT protein binding	2	c64080_g5_i4, c56957_g1_i1
oxidoreductase activity, acting on the aldehyde or oxo group of donors, NAD or NADP as acceptor	2	c66160_g1_i1, c59011_g2_i3
magnesium ion transmembrane transporter activity	2	c59416_g3_i2, c60265_g2_i3
5'-nucleotidase activity	2	c48247_g2_i1, c60394_g4_i6
RNA transmembrane transporter activity	2	c56034_g1_i3, c62053_g1_i8
hyaluronic acid binding	2	c25516_g1_i1, c60811_g13_i2
nicotinate-nucleotide diphosphorylase (carboxylating) activity	2	c62048_g1_i5, c57516_g1_i1
mitogen-activated protein kinase p38 binding	2	c59851_g1_i2, c61967_g3_i7
transaminase activity	2	c60588_g2_i3, c63264_g4_i3
oxidoreductase activity, acting on paired donors, with incorporation or reduction of molecular oxygen	2	c58671_g1_i10, c62245_g1_i1
calcium-dependent protein kinase inhibitor activity	2	c49231_g2_i2, c58879_g1_i2
lysophospholipid acyltransferase activity	2	c60189_g1_i1, c61845_g2_i5
misfolded protein binding	2	c73955_g1_i1, c58603_g1_i10
calcium channel inhibitor activity	2	c1200_g1_i1, c60615_g4_i6
clathrin heavy chain binding	2	c62479_g6_i1, c63037_g2_i3
microtubule minus-end binding	2	c56718_g4_i3, c56718_g1_i2
peptide transporter activity	2	c63634_g3_i1, c60078_g2_i4
cation channel activity	2	c63531_g5_i1, c50766_g1_i2
aldehyde dehydrogenase [NAD(P)+] activity	2	c61798_g5_i2, c63875_g7_i1
opioid peptide activity	2	c35131_g1_i1, c64250_g2_i1
methyl-CpNpG binding	2	c50109_g4_i1, c66354_g1_i1
carboxylic ester hydrolase activity	2	c59565_g2_i2, c62919_g2_i7
protein serine/threonine/tyrosine kinase activity	2	c61529_g6_i2, c62631_g9_i1
sialic acid transmembrane transporter activity	2	c63521_g9_i3, c62907_g4_i2
immunoglobulin receptor binding	2	c54823_g2_i1, c63596_g2_i1
RNA polymerase III type 2 promoter DNA binding	2	c54691_g1_i6, c60467_g10_i3
non-membrane spanning protein tyrosine phosphatase activity	2	c57171_g1_i1, c58315_g1_i1
endodeoxyribonuclease activity, producing 5'-phosphomonoesters	2	c52751_g1_i1, c12074_g1_i1
H4 histone acetyltransferase activity	2	c57454_g1_i1, c15271_g2_i1
phosphorus-oxygen lyase activity	2	c17377_g1_i1, c62246_g10_i2
sialyltransferase activity	2	c61668_g2_i5, c63362_g3_i12
translation release factor activity, codon specific	2	c44833_g1_i1, c62201_g1_i4
type I transforming growth factor beta receptor binding	2	c56663_g1_i4, c41661_g2_i1
rRNA primary transcript binding	2	c62876_g9_i1, c60642_g7_i5
calcium-activated potassium channel activity	2	c17177_g1_i1, c66330_g1_i1
single guanine insertion binding	2	c52103_g1_i1, c58542_g5_i1
interleukin-8 binding	2	c63726_g6_i1, c52716_g1_i1
arylsulfatase activity	2	c58452_g1_i1, c61125_g2_i2
transcription factor activity, protein binding	2	c56463_g1_i4, c52386_g1_i4
aryl hydrocarbon receptor binding	2	c62733_g6_i1, c63243_g1_i3
biotin carboxylase activity	2	c60613_g1_i5, c58580_g1_i3
protein phosphatase regulator activity	2	c60588_g1_i8, c70042_g1_i1
enzyme regulator activity	2	c56227_g1_i1, c62458_g2_i2
pyruvate dehydrogenase (acetyl-transferring) kinase activity	2	c58770_g4_i4, c56978_g1_i1
phosphatidylinositol 3-kinase regulatory subunit binding	2	c63016_g1_i1, c63331_g2_i16
DNA clamp loader activity	2	c60602_g13_i3, c59260_g2_i1
protein disulfide isomerase activity	2	c62877_g1_i1, c68052_g1_i1
snoRNP binding	2	c59851_g1_i2, c60642_g7_i5
microtubule plus-end binding	2	c64091_g2_i1, c59479_g1_i5
cysteine-type endopeptidase inhibitor activity	2	c4502_g1_i1, c73457_g1_i1
AMP deaminase activity	2	c62705_g1_i3, c61357_g4_i1
phosphatidylinositol 3-kinase regulator activity	2	c58242_g9_i1, c55014_g1_i1
nucleoside-diphosphatase activity	2	c56434_g1_i1, c56434_g2_i2
procollagen-proline 4-dioxygenase activity	2	c59059_g2_i2, c68052_g1_i1
transmembrane receptor protein tyrosine phosphatase activity	2	c44614_g1_i1, c51431_g1_i3
U1 snRNP binding	2	c50246_g1_i4, c1323_g1_i1
kinase inhibitor activity	2	c37404_g1_i2, c60729_g13_i7
Ras guanyl-nucleotide exchange factor activity	2	c62317_g1_i1, c63207_g13_i1
WD40-repeat domain binding	2	c57812_g3_i1, c62962_g5_i1
beta-N-acetylglucosaminidase activity	2	c60645_g11_i1, c73938_g1_i1
microtubule-severing ATPase activity	2	c63750_g4_i4, c31075_g1_i1
NAD(P)H dehydrogenase (quinone) activity	2	c59706_g1_i2, c62722_g15_i4
L-glutamate transmembrane transporter activity	2	c63727_g3_i2, c63945_g2_i6
AP-2 adaptor complex binding	2	c60416_g7_i3, c63958_g8_i1
platelet-derived growth factor receptor binding	2	c59152_g1_i3, c62167_g1_i2
anaphase-promoting complex binding	2	c58120_g1_i2, c61232_g1_i3
axon guidance receptor activity	2	c60923_g8_i1, c63638_g8_i1
kinase activator activity	2	c35684_g1_i1, c57654_g5_i1
nucleoside-triphosphatase activity	2	c56434_g1_i1, c56434_g2_i2
pyruvate dehydrogenase (acetyl-transferring) activity	2	c59038_g6_i1, c73879_g1_i1
metalloexopeptidase activity	2	c64465_g1_i1, c62463_g1_i2
angiotensin receptor binding	2	c60416_g3_i1, c60416_g7_i3
Ran guanyl-nucleotide exchange factor activity	2	c61442_g7_i3, c62882_g1_i10
AMP binding	2	c61557_g3_i4, c58619_g5_i1
serine-type exopeptidase activity	2	c48036_g1_i1, c61503_g1_i3
procollagen-lysine 5-dioxygenase activity	2	c60100_g1_i1, c60100_g7_i1
transcription regulatory region sequence-specific DNA binding	2	c61896_g5_i5, c55966_g1_i3
mannose binding	2	c63907_g13_i4, c62493_g15_i1
inositol 1,4,5 trisphosphate binding	2	c62664_g1_i6, c60615_g4_i6
G-protein coupled purinergic nucleotide receptor activity	2	c49657_g1_i2, c43815_g1_i1
sodium channel inhibitor activity	2	c61487_g3_i2, c61487_g1_i1
transferrin receptor binding	2	c71968_g1_i1, c32687_g1_i1
transferase activity, transferring hexosyl groups	2	c62935_g3_i4, c61071_g2_i5
JUN kinase activity	2	c61180_g4_i1, c61283_g4_i1
thiamine pyrophosphate binding	2	c63330_g1_i4, c63671_g7_i2
transcription corepressor binding	2	c61128_g11_i1, c62962_g5_i1
methylcrotonoyl-CoA carboxylase activity	2	c60613_g1_i5, c62181_g2_i1
dephospho-CoA kinase activity	2	c55737_g1_i5, c59681_g1_i1
phosphatidylinositol-3,4-bisphosphate binding	2	c63818_g9_i1, c51061_g1_i1
aconitate hydratase activity	2	c42161_g2_i1, c63837_g14_i1
first spliceosomal transesterification activity	2	c56625_g5_i1, c56625_g1_i1
malate dehydrogenase (decarboxylating) (NAD+) activity	2	c54299_g1_i1, c61805_g6_i1
purinergic nucleotide receptor activity	2	c61533_g15_i1, c62275_g13_i4
hydrolase activity, acting on glycosyl bonds	2	c58398_g1_i1, c40241_g1_i1
omega peptidase activity	2	c56351_g1_i2, c58553_g1_i2
isocitrate dehydrogenase (NAD+) activity	2	c54065_g1_i3, c58482_g2_i3
proteasome binding	2	c51466_g1_i1, c58603_g1_i10
disulfide oxidoreductase activity	2	c57278_g5_i1, c61976_g7_i1
RNA polymerase III type 3 promoter DNA binding	2	c54691_g1_i6, c60467_g10_i3
protein anchor	2	c57139_g4_i1, c49231_g2_i2
heparan sulfate proteoglycan binding	2	c59960_g2_i3, c61833_g14_i1
phosphatidylinositol N-acetylglucosaminyltransferase activity	2	c34154_g1_i1, c61049_g3_i5
co-SMAD binding	2	c37669_g1_i2, c52386_g1_i4
BMP receptor binding	2	c62704_g2_i1, c61630_g4_i1
glucose binding	2	c34226_g1_i1, c60247_g5_i2
cytoskeletal adaptor activity	2	c56968_g1_i2, c58165_g4_i4
poly(A) binding	2	c62076_g9_i1, c61454_g3_i11
L-phenylalanine:2-oxoglutarate aminotransferase activity	2	c51859_g1_i1, c52216_g1_i1
endonuclease activity	2	c39679_g1_i2, c62786_g1_i2
carbonate dehydratase activity	2	c55121_g1_i3, c60594_g4_i4
steroid hormone binding	2	c41942_g2_i1, c59394_g1_i1
ferric iron binding	2	c58111_g2_i1, c32883_g1_i1
Tat protein binding	2	c59905_g6_i2, c18656_g1_i1
toxin transporter activity	2	c60062_g4_i8, c60729_g13_i7
Rap guanyl-nucleotide exchange factor activity	2	c60982_g1_i1, c61943_g3_i3
zinc ion transmembrane transporter activity	2	c64190_g6_i3, c6483_g1_i1
protein tag	2	c47848_g1_i1, c63981_g3_i1
G-protein coupled adenosine receptor activity	2	c62637_g1_i1, c49179_g1_i2
single thymine insertion binding	2	c52103_g1_i1, c58542_g5_i1
lipoteichoic acid binding	2	c18444_g1_i1, c63641_g5_i1
peptidase activator activity	2	c34206_g1_i2, c51766_g1_i1
lamin binding	2	c62539_g5_i2, c62233_g15_i2
oxidoreductase activity, acting on the CH-NH2 group of donors, oxygen as acceptor	2	c59808_g3_i3, c61704_g2_i1
Rab GDP-dissociation inhibitor activity	2	c66804_g1_i1, c1305_g1_i1
polynucleotide adenylyltransferase activity	2	c57694_g2_i1, c55368_g2_i2
L-aspartate:2-oxoglutarate aminotransferase activity	2	c51859_g1_i1, c52216_g1_i1
MHC class II protein complex binding	2	c64290_g1_i1, c62843_g1_i1
biotin binding	2	c58580_g1_i3, c60003_g2_i1
NF-kappaB-inducing kinase activity	2	c61016_g2_i13, c62233_g15_i2
store-operated calcium channel activity	2	c62664_g1_i6, c59055_g3_i2
collagen binding involved in cell-matrix adhesion	2	c15269_g1_i1, c64019_g1_i1
neurexin family protein binding	2	c61396_g13_i8, c20684_g1_i1
voltage-gated calcium channel activity	2	c56795_g1_i3, c58879_g1_i2
galactokinase activity	2	c61287_g1_i6, c39987_g1_i1
NADPH:sulfur oxidoreductase activity	2	c59516_g1_i1, c51820_g1_i1
protein phosphatase inhibitor activity	2	c43056_g1_i1, c61416_g1_i1
nuclease activity	2	c62802_g5_i1, c64397_g1_i1
cAMP binding	2	c60413_g2_i2, c59746_g4_i1
inorganic diphosphatase activity	2	c70090_g1_i1, c41674_g1_i2
amino acid binding	2	c61289_g1_i1, c55051_g1_i2
endoribonuclease activity	2	c55444_g1_i3, c60449_g3_i4
nucleotidyltransferase activity	2	c51106_g2_i2, c58833_g2_i3
ionotropic glutamate receptor binding	2	c62834_g2_i11, c50403_g1_i1
tumor necrosis factor receptor binding	2	c7900_g1_i1, c58785_g1_i6
IkappaB kinase activity	2	c61016_g2_i13, c61427_g1_i5
ion channel activity	2	c42516_g1_i1, c49137_g2_i2
oxidoreductase activity, acting on the CH-OH group of donors, NAD or NADP as acceptor	2	c18434_g1_i1, c49652_g1_i4
ribosomal small subunit binding	2	c51218_g1_i1, c53952_g1_i1
ADP-ribosylation factor binding	2	c52747_g1_i5, c60731_g6_i3
MRF binding	2	c60675_g10_i1, c62490_g7_i1
peroxidase activity	2	c51553_g1_i1, c57218_g1_i1
voltage-gated potassium channel activity	2	c63004_g1_i1, c39005_g1_i1
UDP-glucose:glycoprotein glucosyltransferase activity	2	c61841_g2_i1, c51602_g1_i1
signal transducer, downstream of receptor, with protein tyrosine kinase activity	2	c63180_g10_i1, c63180_g3_i1
protein kinase C activity	2	c60407_g2_i1, c63518_g4_i2
tyrosine-tRNA ligase activity	2	c46885_g1_i2, c57052_g1_i2
glutamine-fructose-6-phosphate transaminase (isomerizing) activity	2	c40277_g3_i2, c61289_g1_i1
ATP-dependent protein binding	2	c66660_g1_i1, c62519_g4_i5
euchromatin binding	2	c63948_g11_i2, c54752_g5_i1
calcium channel regulator activity	2	c63468_g8_i2, c52596_g2_i1
MAP kinase kinase kinase activity	2	c60568_g2_i1, c59038_g3_i1
Fc-gamma receptor I complex binding	2	c52881_g2_i1, c61123_g2_i4
guanylate cyclase activity	2	c61185_g1_i1, c62245_g9_i1
cyclin-dependent protein serine/threonine kinase regulator activity	2	c58295_g2_i3, c62006_g17_i2
virion binding	2	c5528_g1_i1, c71954_g1_i1
cAMP-dependent protein kinase regulator activity	2	c56421_g1_i1, c58451_g1_i5
apolipoprotein A-I receptor binding	2	c63059_g13_i1, c57852_g1_i1
double-stranded telomeric DNA binding	2	c63774_g3_i3, c60855_g3_i2
peptide hormone binding	2	c54572_g1_i1, c17232_g1_i1
guanine/thymine mispair binding	2	c52103_g1_i1, c58542_g5_i1
carboxy-lyase activity	2	c59942_g3_i5, c58619_g2_i2
aryl hydrocarbon receptor activity	2	c62733_g6_i1, c62289_g6_i5
oxidoreductase activity, acting on single donors with incorporation of molecular oxygen, incorporation of two atoms of oxygen	2	c59059_g2_i2, c56600_g1_i1
sugar:proton symporter activity	2	c58619_g8_i4, c62352_g9_i3
endopeptidase activity	2	c50105_g1_i1, c60780_g3_i10
histone demethylase activity (H3-K36 specific)	2	c58542_g14_i1, c60114_g1_i2
translation regulator activity	2	c17239_g1_i1, c62228_g4_i1
signaling pattern recognition receptor activity	2	c63641_g5_i1, c59388_g1_i2
calmodulin-dependent protein kinase activity	2	c58075_g3_i1, c59816_g3_i2
peptidyl-proline 4-dioxygenase activity	2	c49711_g1_i1, c60045_g2_i7
oncostatin-M receptor activity	2	c59756_g1_i1, c64190_g8_i1
glutaminyl-tRNA synthase (glutamine-hydrolyzing) activity	2	c55544_g2_i1, c56066_g1_i2
peptidoglycan binding	2	c54823_g2_i1, c63641_g5_i1
adenylate kinase activity	2	c59942_g5_i1, c56393_g1_i1
amino acid transmembrane transporter activity	2	c61170_g8_i1, c51130_g1_i1
oxidoreductase activity, acting on paired donors, with incorporation or reduction of molecular oxygen, NAD(P)H as one donor, and incorporation of one atom of oxygen	2	c63307_g8_i3, c62115_g7_i1
extracellular-glycine-gated chloride channel activity	2	c63648_g2_i11, c52382_g1_i2
endoplasmic reticulum signal peptide binding	2	c14930_g1_i1, c49792_g1_i1
protein tyrosine kinase collagen receptor activity	2	c56173_g1_i4, c61931_g3_i1
actin-dependent ATPase activity	2	c57139_g4_i1, c59364_g1_i3
peptide antigen binding	2	c63702_g7_i1, c59266_g1_i1
DNA polymerase processivity factor activity	2	c61819_g2_i2, c74111_g1_i1
neutral amino acid transmembrane transporter activity	2	c62581_g8_i4, c60062_g4_i8
voltage-gated chloride channel activity	2	c59872_g1_i5, c61472_g1_i2
oxidoreductase activity, acting on CH-OH group of donors	2	c58626_g1_i1, c59266_g1_i1
cholesterol transporter activity	2	c5522_g1_i1, c61371_g3_i3
calcium-dependent cysteine-type endopeptidase activity	2	c52650_g2_i2, c44008_g2_i1
N-acetylglucosamine-6-sulfatase activity	2	c58452_g1_i1, c61873_g8_i3
calcium channel activity	2	c66196_g1_i1, c62437_g14_i5
hydrogen ion transmembrane transporter activity	2	c17242_g1_i1, c18081_g1_i1
extracellular ATP-gated cation channel activity	2	c61533_g15_i1, c62275_g13_i4
DNA primase activity	2	c62813_g2_i3, c63724_g15_i2
oxidoreductase activity, acting on the CH-CH group of donors	2	c48012_g1_i1, c61668_g8_i1
Krueppel-associated box domain binding	2	c44026_g1_i3, c54609_g3_i1
CTP synthase activity	2	c62616_g5_i2, c56220_g5_i3
aminoacyl-tRNA hydrolase activity	2	c62645_g2_i1, c63775_g7_i1
complement component C1q binding	2	c5528_g1_i1, c54818_g1_i1
long-chain fatty acid-CoA ligase activity	2	c59843_g3_i4, c74162_g1_i1
death domain binding	1	c62455_g5_i2
myosin heavy chain binding	1	c56156_g1_i2
calcium:sodium antiporter activity	1	c59926_g7_i3
intermediate filament binding	1	c75526_g1_i1
protein serine/threonine kinase inhibitor activity	1	c49231_g2_i2
ferrous iron binding	1	c59677_g1_i2
ATP-dependent 5'-3' DNA helicase activity	1	c61634_g10_i1
polynucleotide 5'-phosphatase activity	1	c63781_g15_i3
putrescine transmembrane transporter activity	1	c21458_g1_i2
alpha-1,3-mannosyltransferase activity	1	c51602_g1_i1
retinoic acid binding	1	c62389_g2_i2
protein adenylyltransferase activity	1	c51793_g1_i1
5'-flap endonuclease activity	1	c61865_g2_i9
hepatocyte growth factor receptor binding	1	c61260_g3_i7
signal sequence binding	1	c56567_g1_i1
acetyl-CoA C-acetyltransferase activity	1	c62239_g9_i1
single-stranded DNA 3'-5' exodeoxyribonuclease activity	1	c62369_g2_i3
coproporphyrinogen oxidase activity	1	c60298_g3_i1
insulin receptor substrate binding	1	c61834_g2_i1
retinoic acid-responsive element binding	1	c51263_g2_i1
O-acetyltransferase activity	1	c57454_g1_i1
S-malonyltransferase activity	1	c57454_g1_i1
salicylic acid glucosyltransferase (glucoside-forming) activity	1	c51602_g1_i1
syntaxin-1 binding	1	c62519_g4_i5
succinate dehydrogenase (ubiquinone) activity	1	c4355_g1_i1
alpha-1,2-galactosyltransferase activity	1	c51602_g1_i1
protein-arginine N-methyltransferase activity	1	c58542_g17_i1
single-stranded DNA endodeoxyribonuclease activity	1	c61250_g12_i5
tumor necrosis factor binding	1	c52716_g1_i1
calcitonin receptor activity	1	c59190_g1_i2
sulfiredoxin activity	1	c32920_g1_i1
U4atac snRNA binding	1	c23180_g2_i1
interleukin-17 receptor activity	1	c56893_g2_i1
sequence-specific mRNA binding	1	c54698_g1_i3
interferon-gamma receptor binding	1	c46313_g1_i1
serine O-acyltransferase activity	1	c57454_g1_i1
histone methyltransferase activity (H3-R17 specific)	1	c60602_g17_i1
9-cis retinoic acid receptor activity	1	c61896_g4_i4
long-chain-aldehyde dehydrogenase activity	1	c61798_g5_i2
glycerol-3-phosphate dehydrogenase [NAD+] activity	1	c60809_g2_i1
platelet-derived growth factor beta-receptor activity	1	c62167_g1_i2
glutamine-tRNA ligase activity	1	c37772_g1_i2
dinucleotide repeat insertion binding	1	c52103_g1_i1
coreceptor activity involved in Wnt signaling pathway	1	c60729_g13_i7
leucine binding	1	c64024_g8_i1
O-succinyltransferase activity	1	c57454_g1_i1
8-oxo-7,8-dihydroguanosine triphosphate pyrophosphatase activity	1	c61742_g7_i6
oxygen transporter activity	1	c66165_g1_i1
ornithine decarboxylase inhibitor activity	1	c21458_g1_i2
3'-5' RNA helicase activity	1	c62070_g3_i1
peptide hormone receptor binding	1	c58315_g1_i1
SUMO-specific isopeptidase activity	1	c59847_g1_i1
3-chloroallyl aldehyde dehydrogenase activity	1	c16152_g1_i2
glycosaminoglycan binding	1	c73917_g1_i1
ATPase inhibitor activity	1	c52596_g2_i1
C-palmitoyltransferase activity	1	c57454_g1_i1
dihydroceramidase activity	1	c43491_g1_i1
oxidoreductase activity, acting on paired donors, with incorporation or reduction of molecular oxygen, reduced flavin or flavoprotein as one donor, and incorporation of one atom of oxygen	1	c61950_g3_i2
FMN binding	1	c61097_g1_i1
nicotinamide phosphoribosyltransferase activity	1	c57516_g1_i1
glucosaminyl-phosphotidylinositol O-acyltransferase activity	1	c57454_g1_i1
UDP-glucose 6-dehydrogenase activity	1	c64408_g1_i1
protein N-acetylglucosaminyltransferase activity	1	c59993_g2_i5
arachidonic acid binding	1	c63957_g9_i5
flap endonuclease activity	1	c70362_g1_i1
POZ domain binding	1	c64228_g1_i1
nitric-oxide synthase activity	1	c61097_g1_i1
dIDP diphosphatase activity	1	c64465_g1_i1
phosphatidylinositol phosphate phosphatase activity	1	c17177_g1_i1
high-density lipoprotein particle binding	1	c5522_g1_i1
ADP-ribosylarginine hydrolase activity	1	c61637_g7_i3
myosin phosphatase regulator activity	1	c53828_g1_i2
lanosterol O-acyltransferase activity	1	c57454_g1_i1
ethanolamine kinase activity	1	c59063_g1_i1
MHC class Ib protein binding	1	c63634_g3_i1
potassium ion transmembrane transporter activity	1	c61107_g3_i2
reelin receptor activity	1	c59602_g10_i1
arginine binding	1	c61097_g1_i1
O-octanoyltransferase activity	1	c57454_g1_i1
sodium ion binding	1	c66196_g1_i1
peroxisome matrix targeting signal-2 binding	1	c56554_g2_i4
N-methyltransferase activity	1	c51782_g1_i3
dolichyl-phosphate-mannose-glycolipid alpha-mannosyltransferase activity	1	c61861_g10_i1
biliverdin reductase activity	1	c61873_g9_i8
fucokinase activity	1	c61721_g8_i4
6-phosphogluconolactonase activity	1	c60860_g1_i1
transforming growth factor beta receptor activity, type I	1	c44906_g1_i3
spermine synthase activity	1	c44060_g1_i2
calcium-independent protein kinase C activity	1	c60407_g1_i1
RNA stem-loop binding	1	c60207_g2_i5
vasoactive intestinal polypeptide receptor activity	1	c59406_g2_i3
hyalurononglucosaminidase activity	1	c60811_g13_i2
calcium-independent phospholipase A2 activity	1	c51700_g1_i1
ferroxidase activity	1	c61888_g1_i2
hydroxymethylglutaryl-CoA lyase activity	1	c58388_g1_i2
malolactic enzyme activity	1	c51820_g1_i1
phospholipid transporter activity	1	c61371_g3_i3
lipase activity	1	c59565_g2_i2
N-terminal protein N-methyltransferase activity	1	c57624_g2_i1
protein C-terminal S-isoprenylcysteine carboxyl O-methyltransferase activity	1	c51606_g2_i1
interleukin-1 binding	1	c52716_g1_i1
single-strand selective uracil DNA N-glycosylase activity	1	c58718_g2_i3
chondroitin hydrolase activity	1	c51602_g1_i1
type 1 angiotensin receptor binding	1	c63468_g9_i1
RNA 7-methylguanosine cap binding	1	c62568_g9_i1
vitamin D receptor binding	1	c61896_g4_i4
N1-acetylspermine:oxygen oxidoreductase (N1-acetylspermidine-forming) activity	1	c57611_g3_i1
histone methyltransferase binding	1	c60246_g1_i11
butyryl-CoA 2-C-propionyltransferase activity	1	c57454_g1_i1
phosphoribosylformylglycinamidine cyclo-ligase activity	1	c53791_g1_i1
D-lactate dehydrogenase (cytochrome) activity	1	c62778_g1_i7
(1->3)-beta-D-glucan binding	1	c5528_g1_i1
glycoprotein transporter activity	1	c59602_g10_i1
inositol phosphoceramide synthase activity	1	c51602_g1_i1
selenide, water dikinase activity	1	c56859_g3_i2
UTP binding	1	c55368_g2_i2
glycoprotein endo-alpha-1,2-mannosidase activity	1	c52727_g1_i1
phosphohistidine phosphatase activity	1	c1200_g1_i1
polynucleotide 3'-phosphatase activity	1	c62931_g13_i9
phosphoglucomutase activity	1	c63972_g4_i7
RNA polymerase III transcription factor binding	1	c61698_g5_i7
beta-1,4-mannosyltransferase activity	1	c51602_g1_i1
prostaglandin-E synthase activity	1	c60809_g3_i2
N6-methyladenosine-containing RNA binding	1	c60319_g1_i4
spermine:oxygen oxidoreductase (spermidine-forming) activity	1	c57611_g3_i1
lipoate synthase activity	1	c59659_g10_i5
myosin light chain kinase activity	1	c58670_g2_i1
methylenetetrahydrofolate reductase (NAD(P)H) activity	1	c63171_g1_i11
ADP-ribose diphosphatase activity	1	c1275_g1_i1
ICAM-3 receptor activity	1	c62532_g11_i3
glutathione synthase activity	1	c55945_g1_i1
phosphatidylinositol-3,4,5-trisphosphate 5-phosphatase activity	1	c58556_g1_i2
potassium channel activity	1	c63510_g8_i2
dihydrolipoyllysine-residue (2-methylpropanoyl)transferase activity	1	c63508_g1_i4
acyl-CoA hydrolase activity	1	c74668_g1_i1
glutamate-tRNA(Gln) ligase activity	1	c59244_g4_i4
transcription factor activity, core RNA polymerase III binding	1	c61230_g1_i14
uridylyltransferase activity	1	c61523_g1_i3
intronic transcription regulatory region sequence-specific DNA binding	1	c62467_g1_i3
structural constituent of myelin sheath	1	c59112_g2_i3
erythropoietin receptor activity	1	c61092_g15_i2
tRNA (guanine(37)-N(1))-methyltransferase activity	1	c62746_g6_i1
phenylalanine 4-monooxygenase activity	1	c72054_g1_i1
aldose 1-epimerase activity	1	c34365_g1_i2
cupric ion binding	1	c62624_g6_i1
L-hydroxyproline transmembrane transporter activity	1	c34205_g1_i1
arachidonic acid 11,12-epoxygenase activity	1	c62929_g2_i1
protein kinase A binding	1	c15201_g1_i1
ankyrin repeat binding	1	c21458_g1_i2
protein antigen binding	1	c62576_g6_i1
ISG15 transferase activity	1	c44361_g3_i2
protein phosphatase 2B binding	1	c55156_g1_i2
serine binding	1	c59963_g7_i8
phospholipase A2 activity	1	c59559_g4_i2
RNA ligase (ATP) activity	1	c60656_g5_i2
2-methylhexanoyl-CoA C-acetyltransferase activity	1	c57454_g1_i1
O-fucosylpeptide 3-beta-N-acetylglucosaminyltransferase activity	1	c55649_g2_i6
glycine-tRNA ligase activity	1	c60719_g7_i1
norspermine:oxygen oxidoreductase activity	1	c57611_g3_i1
opsin binding	1	c60454_g1_i4
fructose-2,6-bisphosphate 2-phosphatase activity	1	c57739_g1_i2
sphingomyelin phosphodiesterase activity	1	c40241_g1_i1
phenanthrene-9,10-epoxide hydrolase activity	1	c62770_g2_i8
RNA polymerase III activity	1	c38217_g1_i2
sphingosine-1-phosphate phosphatase activity	1	c37112_g1_i1
interleukin-20 binding	1	c63908_g2_i4
beta-adrenergic receptor kinase activity	1	c63632_g10_i1
protein phosphorylated amino acid binding	1	c57284_g1_i5
pre-miRNA binding	1	c64260_g1_i1
porphobilinogen synthase activity	1	c32910_g1_i1
acylglycerol lipase activity	1	c60527_g2_i4
pre-mRNA 5'-splice site binding	1	c1323_g1_i1
regulatory region RNA binding	1	c58459_g1_i2
methotrexate binding	1	c46657_g1_i1
AMP-activated protein kinase activity	1	c51923_g1_i1
SUMO polymer binding	1	c61686_g2_i3
glycogen phosphorylase activity	1	c58783_g8_i5
demethylase activity	1	c60252_g7_i1
phosphatidylserine decarboxylase activity	1	c51859_g1_i1
myosin VI light chain binding	1	c59296_g1_i1
succinate-CoA ligase (ADP-forming) activity	1	c73981_g1_i1
phosphoacetylglucosamine mutase activity	1	c63972_g4_i7
phosphoric diester hydrolase activity	1	c57917_g1_i9
asparagine-tRNA ligase activity	1	c58681_g1_i1
pre-mRNA branch point binding	1	c62601_g6_i2
cyclin-dependent protein kinase activity	1	c63461_g2_i2
inositol tetrakisphosphate 3-kinase activity	1	c50556_g1_i1
double-stranded RNA adenosine deaminase activity	1	c62434_g1_i3
alcohol dehydrogenase (NAD) activity	1	c9906_g1_i1
snRNP binding	1	c23180_g2_i1
AT DNA binding	1	c60949_g3_i2
tRNA N-acetyltransferase activity	1	c60899_g14_i4
IgG binding	1	c70009_g1_i1
phosphoribosylglycinamide formyltransferase activity	1	c53791_g1_i1
dodecenoyl-CoA delta-isomerase activity	1	c62735_g4_i2
glucocorticoid-activated RNA polymerase II transcription factor binding transcription factor activity	1	c59394_g1_i1
D1 dopamine receptor binding	1	c54572_g1_i1
1-acylglycerol-3-phosphate O-acyltransferase activity	1	c52710_g1_i2
isocitrate dehydrogenase (NADP+) activity	1	c18147_g1_i1
single-stranded DNA-dependent ATPase activity	1	c60602_g13_i3
gap junction channel activity	1	c62737_g4_i4
glutathione transferase activity	1	c70258_g1_i1
[hydroxymethylglutaryl-CoA reductase (NADPH)] kinase activity	1	c51923_g1_i1
2,4,4-trimethyl-3-oxopentanoyl-CoA 2-C-propanoyl transferase activity	1	c57454_g1_i1
3-hydroxyacyl-CoA dehydrogenase activity	1	c68214_g1_i1
RNA polymerase I regulatory region DNA binding	1	c62424_g16_i1
phosphoric ester hydrolase activity	1	c58541_g2_i2
CXCR chemokine receptor binding	1	c63632_g3_i2
glucuronosyl-N-acetylglucosaminyl-proteoglycan 4-alpha-N-acetylglucosaminyltransferase activity	1	c55388_g3_i1
hydrolase activity, hydrolyzing N-glycosyl compounds	1	c62148_g3_i5
sulfur oxygenase reductase activity	1	c51820_g1_i1
filamin binding	1	c63111_g1_i9
carbon-nitrogen ligase activity, with glutamine as amido-N-donor	1	c60527_g2_i4
coreceptor activity	1	c59002_g3_i3
queuine tRNA-ribosyltransferase activity	1	c57919_g1_i1
DNA ligase (ATP) activity	1	c62997_g10_i5
17-beta-hydroxysteroid dehydrogenase (NAD+) activity	1	c70065_g1_i1
protein-glutamine gamma-glutamyltransferase activity	1	c61692_g1_i3
ubiquinone binding	1	c53981_g2_i3
galactose binding	1	c61287_g1_i6
oxidoreductase activity, acting on the CH-CH group of donors, NAD or NADP as acceptor	1	c60061_g1_i2
1-acylglycerophosphocholine O-acyltransferase activity	1	c60967_g1_i8
MHC class II protein binding	1	c55830_g2_i1
macrophage migration inhibitory factor binding	1	c59375_g1_i2
4-alpha-glucanotransferase activity	1	c61375_g4_i9
dynactin binding	1	c58165_g4_i4
luteinizing hormone receptor activity	1	c62023_g2_i5
granulocyte macrophage colony-stimulating factor receptor binding	1	c66318_g1_i1
platelet-derived growth factor alpha-receptor activity	1	c62167_g2_i3
connexin binding	1	c55708_g1_i1
interleukin-11 binding	1	c64190_g8_i1
carnitine O-acyltransferase activity	1	c57454_g1_i1
delta24(24-1) sterol reductase activity	1	c59266_g1_i1
pyrimidine nucleotide-sugar transmembrane transporter activity	1	c60851_g1_i16
U6 snRNA 3'-end binding	1	c64568_g1_i1
5'-3' DNA helicase activity	1	c60492_g1_i1
C-X-C chemokine receptor activity	1	c68689_g1_i1
peptide-methionine (R)-S-oxide reductase activity	1	c60346_g2_i1
GDP-L-fucose synthase activity	1	c32060_g1_i2
phosphatidylinositol-3,5-bisphosphate 3-phosphatase activity	1	c61861_g12_i1
DNA topoisomerase type II (ATP-hydrolyzing) activity	1	c63623_g4_i16
L-tryptophan transmembrane transporter activity	1	c64249_g1_i7
phosphomevalonate kinase activity	1	c28642_g1_i1
chemoattractant activity	1	c23497_g1_i1
adenyl-nucleotide exchange factor activity	1	c8806_g1_i1
pyrimidine nucleotide transmembrane transporter activity	1	c59425_g1_i4
protein-arginine omega-N monomethyltransferase activity	1	c59851_g1_i2
1-phenanthrol glycosyltransferase activity	1	c51602_g1_i1
RNA polymerase II transcription factor activity, estrogen-activated sequence-specific DNA binding	1	c57081_g1_i2
glycolipid mannosyltransferase activity	1	c51602_g1_i1
enoyl-CoA hydratase activity	1	c62529_g5_i4
adenosine deaminase activity	1	c61996_g7_i1
L-leucine transmembrane transporter activity	1	c63727_g3_i2
type II transforming growth factor beta receptor binding	1	c41661_g2_i1
peptidyl-lysine N6-palmitoyltransferase activity	1	c57454_g1_i1
thiamine diphosphokinase activity	1	c61261_g1_i4
L-2-aminoadipate N-acetyltransferase activity	1	c57454_g1_i1
hypoxanthine phosphoribosyltransferase activity	1	c45167_g2_i1
NAD(P)H oxidase activity	1	c1835_g1_i1
calcium-dependent protein kinase regulator activity	1	c61067_g11_i1
transmembrane-ephrin receptor activity	1	c60923_g8_i1
actinin binding	1	c56576_g2_i7
tyrosine 3-monooxygenase activator activity	1	c62624_g6_i1
steroid hydroxylase activity	1	c62929_g2_i1
diacyl lipopeptide binding	1	c63641_g5_i1
rRNA cytidine N-acetyltransferase activity	1	c60899_g14_i4
high-affinity glutamate transmembrane transporter activity	1	c61962_g4_i2
ATP-dependent polydeoxyribonucleotide 5'-hydroxyl-kinase activity	1	c62931_g13_i9
3-oxo-5-alpha-steroid 4-dehydrogenase activity	1	c60061_g1_i2
geranyltranstransferase activity	1	c63582_g13_i1
cysteine-type endopeptidase activity involved in execution phase of apoptosis	1	c52325_g1_i1
cytidine deaminase activity	1	c63968_g14_i1
TFIID-class transcription factor binding	1	c62638_g8_i2
medium-chain-aldehyde dehydrogenase activity	1	c61798_g5_i2
N-succinyltransferase activity	1	c57454_g1_i1
MAP-kinase scaffold activity	1	c42101_g1_i1
glycogen binding	1	c61753_g1_i5
G-quadruplex RNA binding	1	c57872_g6_i1
calcium activated cation channel activity	1	c56914_g1_i3
muscle alpha-actinin binding	1	c60012_g2_i1
calcium-dependent protein serine/threonine kinase activity	1	c59816_g3_i2
sphingosine N-acyltransferase activity	1	c61509_g8_i4
iron channel activity	1	c17232_g1_i1
U6 snRNA binding	1	c1172_g1_i1
growth factor receptor binding	1	c49310_g1_i1
glutamate binding	1	c61962_g4_i2
serine-type carboxypeptidase activity	1	c61652_g1_i1
calcium, potassium:sodium antiporter activity	1	c66196_g1_i1
galactosylgalactosylxylosylprotein 3-beta-glucuronosyltransferase activity	1	c61906_g5_i1
histone demethylase activity (H3-K9 specific)	1	c60114_g1_i2
thyroid hormone receptor coactivator activity	1	c61896_g4_i4
triglyceride lipase activity	1	c56102_g1_i5
lipopolysaccharide-1,6-galactosyltransferase activity	1	c51602_g1_i1
C3HC4-type RING finger domain binding	1	c60363_g2_i1
single-stranded DNA 5'-3' exodeoxyribonuclease activity	1	c63806_g2_i3
oxoglutarate dehydrogenase (succinyl-transferring) activity	1	c63671_g7_i2
methionine-tRNA ligase activity	1	c41439_g1_i1
glycine-gated chloride ion channel activity	1	c63648_g2_i11
neurotransmitter:sodium symporter activity	1	c61956_g1_i1
phosphopantothenate--cysteine ligase activity	1	c57860_g1_i2
long-chain-fatty-acyl-CoA reductase activity	1	c61201_g5_i3
azetidine-2-carboxylic acid acetyltransferase activity	1	c57454_g1_i1
receptor tyrosine kinase-like orphan receptor binding	1	c59362_g4_i1
VEGF-B-activated receptor activity	1	c56486_g1_i1
1-alkyl-2-acetylglycerophosphocholine esterase activity	1	c9380_g1_i1
UDP-glucuronate decarboxylase activity	1	c17645_g1_i1
phosphatidylinositol phosphate kinase activity	1	c43552_g1_i2
mitochondrial light strand promoter sense binding	1	c53719_g1_i1
UFM1 activating enzyme activity	1	c59178_g1_i3
L-methionine transmembrane transporter activity	1	c63727_g3_i2
iodide transmembrane transporter activity	1	c56914_g1_i3
DNA N-glycosylase activity	1	c62367_g1_i10
aminocarboxymuconate-semialdehyde decarboxylase activity	1	c59544_g6_i5
alpha-L-fucosidase activity	1	c62071_g2_i1
siRNA binding	1	c54905_g1_i1
dipeptidase activity	1	c60665_g12_i1
organic cation transmembrane transporter activity	1	c60062_g4_i8
(S)-2-(5-amino-1-(5-phospho-D-ribosyl)imidazole-4-carboxamido)succinate AMP-lyase (fumarate-forming) activity	1	c60622_g5_i5
macrophage colony-stimulating factor receptor binding	1	c55445_g1_i1
laminin receptor activity	1	c66191_g1_i1
interleukin-6 receptor binding	1	c64190_g8_i1
DNA binding, bending	1	c53719_g1_i1
trimethyllysine dioxygenase activity	1	c59952_g1_i2
glycerophosphodiester phosphodiesterase activity	1	c61897_g3_i3
inositol 1,4,5-trisphosphate-sensitive calcium-release channel activity	1	c60615_g4_i6
oxidized pyrimidine nucleobase lesion DNA N-glycosylase activity	1	c52114_g1_i2
alpha-1,6-mannosylglycoprotein 6-beta-N-acetylglucosaminyltransferase activity	1	c62891_g8_i1
complement component C3a binding	1	c18258_g1_i1
chloride transmembrane transporter activity	1	c63657_g1_i7
dopachrome isomerase activity	1	c23497_g1_i1
transmembrane receptor protein tyrosine kinase adaptor activity	1	c55445_g1_i1
methylenetetrahydrofolate dehydrogenase (NAD+) activity	1	c61453_g7_i3
carbohydrate kinase activity	1	c61533_g12_i3
collagen V binding	1	c63280_g1_i2
heme transporter activity	1	c44655_g1_i1
glycoprotein-N-acetylgalactosamine 3-beta-galactosyltransferase activity	1	c61096_g1_i1
oxygen sensor activity	1	c60045_g2_i7
organic cyclic compound binding	1	c9495_g1_i1
fatty acid amide hydrolase activity	1	c60527_g2_i4
glucosamine-6-phosphate deaminase activity	1	c56386_g1_i4
serine-tRNA ligase activity	1	c49650_g1_i1
dTDP-glucose 4,6-dehydratase activity	1	c59277_g1_i1
mismatched DNA binding	1	c61264_g1_i2
naphthyl-2-oxomethyl-succinyl-CoA succinyl transferase activity	1	c57454_g1_i1
tRNA guanylyltransferase activity	1	c61110_g12_i1
transforming growth factor beta receptor activity, type II	1	c58005_g1_i2
transforming growth factor beta receptor, pathway-specific cytoplasmic mediator activity	1	c52386_g1_i4
transcription factor activity, RNA polymerase II transcription factor binding	1	c60773_g5_i2
thyroid hormone receptor activity	1	c61896_g5_i5
antiporter activity	1	c60062_g4_i8
catalase activity	1	c58360_g4_i1
prenylated protein tyrosine phosphatase activity	1	c68094_g1_i1
oxidoreductase activity, acting on NAD(P)H	1	c45125_g1_i3
RNA-directed DNA polymerase activity	1	c62791_g11_i1
formate-tetrahydrofolate ligase activity	1	c61453_g7_i3
histone-arginine N-methyltransferase activity	1	c60734_g2_i8
histone demethylase activity (H4-K20 specific)	1	c60114_g1_i2
apolipoprotein A-I receptor activity	1	c61371_g3_i3
virus receptor activity	1	c60811_g13_i2
phospholipase A2 inhibitor activity	1	c1034_g1_i1
signal transducer, downstream of receptor, with serine/threonine phosphatase activity	1	c62353_g1_i4
3',5'-cyclic-GMP phosphodiesterase activity	1	c62242_g1_i2
cholestenol delta-isomerase activity	1	c32542_g1_i1
alkylglycerone-phosphate synthase activity	1	c58626_g1_i1
acylglycerol O-acyltransferase activity	1	c57454_g1_i1
phospholipase A2 activator activity	1	c61452_g4_i7
sphingolipid transporter activity	1	c63517_g3_i8
steroid receptor RNA activator RNA binding	1	c61896_g5_i5
diphthine-ammonia ligase activity	1	c63254_g11_i5
NEDD8 transferase activity	1	c53132_g1_i1
phosphodiesterase decapping endonuclease activity	1	c62386_g3_i3
G-protein coupled serotonin receptor binding	1	c61613_g8_i1
chemoattractant activity involved in axon guidance	1	c59362_g4_i1
glutamate-tRNA ligase activity	1	c59244_g4_i4
ganglioside binding	1	c59439_g1_i2
[acetyl-CoA carboxylase] kinase activity	1	c51923_g1_i1
ATP citrate synthase activity	1	c52960_g1_i1
insulin-like growth factor I binding	1	c71936_g1_i1
pantetheine-phosphate adenylyltransferase activity	1	c55737_g1_i5
acetylcholine binding	1	c61120_g1_i6
alpha-methylacyl-CoA racemase activity	1	c55515_g1_i1
growth hormone receptor activity	1	c56876_g3_i4
inositol pentakisphosphate 2-kinase activity	1	c55562_g2_i1
G-protein beta-subunit binding	1	c63388_g10_i1
RNA polymerase II intronic transcription regulatory region sequence-specific DNA binding	1	c61159_g4_i2
polynucleotide 5'-hydroxyl-kinase activity	1	c63627_g3_i4
vasopressin receptor activity	1	c58556_g1_i2
histone demethylase activity (H3-trimethyl-K4 specific)	1	c60415_g2_i5
syndecan binding	1	c58398_g1_i1
glycosphingolipid binding	1	c42433_g1_i1
ribosomal large subunit binding	1	c58814_g3_i1
chemokine activity	1	c55387_g3_i1
dolichyl-phosphate-mannose-protein mannosyltransferase activity	1	c14236_g1_i2
cytokine receptor binding	1	c23497_g1_i1
ribosomal protein S6 kinase activity	1	c61529_g6_i2
interleukin-4 receptor binding	1	c61620_g3_i6
neurotrophin TRKB receptor binding	1	c60129_g2_i1
Toll-like receptor binding	1	c72480_g1_i1
keto acid formate lyase activity	1	c57454_g1_i1
anion:anion antiporter activity	1	c63657_g1_i7
transforming growth factor beta receptor, inhibitory cytoplasmic mediator activity	1	c56663_g1_i4
phosphoribosylaminoimidazolesuccinocarboxamide synthase activity	1	c51786_g1_i1
reduced coenzyme F420 dehydrogenase activity	1	c51820_g1_i1
IMP dehydrogenase activity	1	c42304_g1_i1
3-hydroxybutyryl-CoA thiolase activity	1	c57454_g1_i1
phosphomannomutase activity	1	c62965_g8_i2
7SK snRNA binding	1	c49606_g1_i1
delayed rectifier potassium channel activity	1	c60528_g2_i1
co-receptor binding	1	c61630_g4_i1
plus-end directed microfilament motor activity	1	c59364_g1_i3
nucleotide kinase activity	1	c62931_g13_i9
glucan 1,3-alpha-glucosidase activity	1	c58037_g1_i1
cysteine-tRNA ligase activity	1	c61540_g1_i3
thiamine binding	1	c61261_g1_i4
eukaryotic initiation factor 4G binding	1	c49125_g1_i1
peptide-methionine (S)-S-oxide reductase activity	1	c60346_g2_i1
ergosterol O-acyltransferase activity	1	c57454_g1_i1
MHC class II protein binding, via antigen binding groove	1	c59375_g1_i2
ribonuclease T2 activity	1	c17899_g1_i1
dihydrolipoamide branched chain acyltransferase activity	1	c57454_g1_i1
lead ion binding	1	c32910_g1_i1
supercoiled DNA binding	1	c15201_g1_i1
mercury ion binding	1	c62624_g6_i1
exo-alpha-sialidase activity	1	c61157_g2_i1
eukaryotic translation initiation factor 2alpha kinase activity	1	c50997_g1_i2
2-hydroxyglutarate dehydrogenase activity	1	c56947_g2_i4
glutamate-5-semialdehyde dehydrogenase activity	1	c63724_g5_i5
alpha-(1->3)-fucosyltransferase activity	1	c51602_g1_i1
adenylate cyclase binding	1	c59798_g3_i1
L-asparagine transmembrane transporter activity	1	c63727_g3_i2
tRNA-intron endonuclease activity	1	c62304_g15_i4
phosphatidylinositol-3-phosphatase activity	1	c61861_g12_i1
adipokinetic hormone receptor activity	1	c1326_g1_i2
glucuronosyl-N-acetylgalactosaminyl-proteoglycan 4-beta-N-acetylgalactosaminyltransferase activity	1	c21240_g1_i1
cargo receptor activity	1	c62616_g3_i4
carnitine transmembrane transporter activity	1	c63545_g1_i1
C2H2 zinc finger domain binding	1	c62672_g4_i10
3'(2'),5'-bisphosphate nucleotidase activity	1	c61879_g5_i3
methylmalonate-semialdehyde dehydrogenase (acylating) activity	1	c26389_g1_i2
receptor activator activity	1	c60407_g1_i1
laminin-1 binding	1	c60602_g14_i4
tRNA (adenine-N1-)-methyltransferase activity	1	c56294_g1_i1
adrenomedullin receptor activity	1	c59190_g1_i2
gluconokinase activity	1	c60241_g2_i6
histone methyltransferase activity (H4-R3 specific)	1	c59851_g1_i2
long-chain-alcohol oxidase activity	1	c61798_g5_i2
N-acylglucosamine 2-epimerase activity	1	c58433_g1_i4
nitric-oxide synthase binding	1	c59375_g1_i2
phosphatidylinositol-5-phosphate binding	1	c50633_g1_i1
alpha-1,3-galactosyltransferase activity	1	c51602_g1_i1
BAT3 complex binding	1	c64386_g1_i1
sulfurtransferase activity	1	c61100_g2_i6
dystroglycan binding	1	c61200_g21_i1
methionine synthase activity	1	c62780_g1_i6
neurotrophin TRKA receptor binding	1	c61834_g2_i1
3-hydroxyacyl-CoA dehydratase activity	1	c43318_g1_i1
S-adenosylmethionine-homocysteine S-methyltransferase activity	1	c62780_g1_i6
3-ketopimelyl-CoA thiolase activity	1	c57454_g1_i1
neuropilin binding	1	c55393_g4_i4
3-oxoacid CoA-transferase activity	1	c68211_g1_i1
ubiquitin-protein transferase inhibitor activity	1	c61260_g3_i7
glycoprotein 6-alpha-L-fucosyltransferase activity	1	c55608_g1_i1
histone demethylase activity (H3-dimethyl-K4 specific)	1	c60415_g2_i5
NAD+ diphosphatase activity	1	c60789_g4_i4
gap junction channel activity involved in cardiac conduction electrical coupling	1	c55708_g1_i1
hydrolase activity, acting on ester bonds	1	c51929_g3_i4
phenylpyruvate tautomerase activity	1	c23497_g1_i1
ribonuclease MRP activity	1	c59408_g2_i2
tRNA (guanine) methyltransferase activity	1	c63034_g6_i5
CD4 receptor binding	1	c66392_g1_i1
interleukin-11 receptor activity	1	c64190_g8_i1
peptide deformylase activity	1	c47479_g1_i1
myosin light chain binding	1	c68689_g1_i1
farnesyltranstransferase activity	1	c63582_g13_i1
interferon-gamma binding	1	c57079_g3_i4
protein tyrosine kinase inhibitor activity	1	c53394_g4_i1
bisphosphoglycerate 3-phosphatase activity	1	c63268_g3_i1
ferrous iron transmembrane transporter activity	1	c17232_g1_i1
Edg-2 lysophosphatidic acid receptor binding	1	c38372_g1_i1
glucosyltransferase activity	1	c60502_g2_i2
9-phenanthrol UDP-glucuronosyltransferase activity	1	c51602_g1_i1
placental growth factor-activated receptor activity	1	c56486_g1_i1
formimidoyltetrahydrofolate cyclodeaminase activity	1	c56765_g2_i2
protein tyrosine phosphatase activator activity	1	c71936_g1_i1
lipase inhibitor activity	1	c5522_g1_i1
phenylalanine-tRNA ligase activity	1	c22339_g1_i1
inorganic phosphate transmembrane transporter activity	1	c62150_g8_i3
large ribosomal subunit rRNA binding	1	c73896_g1_i1
thyroid hormone binding	1	c61896_g5_i5
malate synthase activity	1	c63323_g11_i2
glutamate-ammonia ligase activity	1	c56257_g1_i2
L-lactate dehydrogenase activity	1	c66168_g1_i1
adenine phosphoribosyltransferase activity	1	c56199_g1_i2
adenosine receptor binding	1	c59814_g10_i3
tyrosine binding	1	c57052_g1_i2
P-P-bond-hydrolysis-driven protein transmembrane transporter activity	1	c62386_g13_i1
nucleoside binding	1	c63968_g14_i1
quinone binding	1	c63193_g1_i10
L-cystine transmembrane transporter activity	1	c34205_g1_i1
guanine phosphoribosyltransferase activity	1	c45167_g2_i1
sterol transporter activity	1	c60688_g1_i1
crossed form four-way junction DNA binding	1	c61067_g11_i1
histidine-tRNA ligase activity	1	c62032_g3_i1
dimethylargininase activity	1	c56725_g1_i1
open form four-way junction DNA binding	1	c61067_g11_i1
superoxide dismutase copper chaperone activity	1	c62624_g6_i1
polyamine oxidase activity	1	c57611_g3_i1
inositol bisphosphate phosphatase activity	1	c58556_g1_i2
choriogonadotropin hormone binding	1	c62023_g2_i5
alpha-(1->6)-fucosyltransferase activity	1	c51602_g1_i1
1,2-dihydroxy-phenanthrene glycosyltransferase activity	1	c51602_g1_i1
heterocyclic compound binding	1	c9495_g1_i1
ITP binding	1	c64465_g1_i1
acyl carnitine transmembrane transporter activity	1	c58595_g2_i4
angiotensin type II receptor activity	1	c54572_g1_i1
protein-cysteine S-myristoyltransferase activity	1	c57454_g1_i1
5'-deoxyribose-5-phosphate lyase activity	1	c63774_g3_i3
RNA polymerase I activity	1	c38217_g1_i2
L27 domain binding	1	c54234_g2_i1
myosin phosphatase activity	1	c63891_g4_i1
D-lactate dehydrogenase activity	1	c62778_g1_i7
farnesyl-diphosphate farnesyltransferase activity	1	c10692_g1_i1
GPI-anchor transamidase activity	1	c54415_g6_i1
phosphatidylinositol phosphate binding	1	c63199_g13_i1
glyoxalase III activity	1	c62624_g6_i1
dolichyl pyrophosphate Man7GlcNAc2 alpha-1,3-glucosyltransferase activity	1	c51602_g1_i1
chitinase activity	1	c48206_g1_i1
SUMO activating enzyme activity	1	c66660_g1_i1
ferric iron transmembrane transporter activity	1	c58111_g2_i1
cysteine-type endopeptidase activity involved in apoptotic signaling pathway	1	c62200_g14_i1
complement component C3b binding	1	c18258_g1_i1
kinase regulator activity	1	c41530_g2_i1
mannosyltransferase activity	1	c61666_g2_i17
transferase activity, transferring acyl groups other than amino-acyl groups	1	c54527_g1_i2
peptide-transporting ATPase activity	1	c63634_g3_i1
hyaluronoglucuronidase activity	1	c60811_g13_i2
ceramidase activity	1	c61482_g17_i1
L-aspartate transmembrane transporter activity	1	c63727_g3_i2
ATP-dependent microtubule motor activity, minus-end-directed	1	c63842_g8_i7
inositol 1,3,4,5 tetrakisphosphate binding	1	c58536_g1_i2
lysozyme activity	1	c42952_g1_i1
apolipoprotein receptor binding	1	c5522_g1_i1
CD27 receptor binding	1	c37544_g1_i1
sodium:potassium-exchanging ATPase activity	1	c41942_g2_i1
histone demethylase activity (H3-K27 specific)	1	c60114_g1_i2
modified amino acid binding	1	c63171_g1_i11
acyl-CoA N-acyltransferase activity	1	c57454_g1_i1
calcium- and calmodulin-regulated 3',5'-cyclic-GMP phosphodiesterase activity	1	c61541_g3_i3
leucine-tRNA ligase activity	1	c50049_g1_i1
alpha-actinin binding	1	c62952_g1_i1
dolichyl-phosphate-glucose-glycolipid alpha-glucosyltransferase activity	1	c51602_g1_i1
epoxyqueuosine reductase activity	1	c51820_g1_i1
protein tyrosine/threonine phosphatase activity	1	c52252_g1_i3
dolichyl pyrophosphate Man9GlcNAc2 alpha-1,3-glucosyltransferase activity	1	c51602_g1_i1
testosterone dehydrogenase (NAD+) activity	1	c9906_g1_i1
phosphatidylinositol-4,5-bisphosphate 4-phosphatase activity	1	c59971_g1_i3
phosphoglycerate dehydrogenase activity	1	c52702_g1_i1
3 iron, 4 sulfur cluster binding	1	c4355_g1_i1
inositol hexakisphosphate 1-kinase activity	1	c53380_g1_i2
adenine binding	1	c56199_g1_i2
TFIIIB-type transcription factor activity	1	c63702_g1_i6
histone serine kinase activity	1	c51923_g1_i1
RNA polymerase II regulatory region DNA binding	1	c62826_g5_i1
BH domain binding	1	c50114_g1_i4
m7G(5')pppN diphosphatase activity	1	c64465_g1_i1
ATP-activated inward rectifier potassium channel activity	1	c63216_g3_i4
pyrophosphatase activity	1	c63059_g10_i1
diacylglycerol kinase activity	1	c61114_g4_i7
polyribonucleotide nucleotidyltransferase activity	1	c52340_g1_i1
L-threonine transmembrane transporter activity	1	c34205_g1_i1
acetate-CoA ligase activity	1	c61557_g3_i4
NEDD8 activating enzyme activity	1	c58501_g2_i3
adenosine-diphosphatase activity	1	c1275_g1_i1
D5 dopamine receptor binding	1	c57502_g3_i1
triose-phosphate isomerase activity	1	c73902_g1_i1
death effector domain binding	1	c62200_g14_i1
N-acetylgalactosamine 4-O-sulfotransferase activity	1	c5244_g1_i1
tRNA methyltransferase activity	1	c64155_g3_i5
ornithine carbamoyltransferase activity	1	c55051_g1_i2
hexokinase activity	1	c34226_g1_i1
pantothenate kinase activity	1	c63388_g12_i2
phosphorylase kinase activity	1	c61571_g8_i1
protein geranylgeranyltransferase activity	1	c59564_g6_i1
cob(I)yrinic acid a,c-diamide adenosyltransferase activity	1	c54555_g1_i4
interleukin-2 receptor binding	1	c49246_g1_i1
channel regulator activity	1	c60121_g1_i6
LIM domain binding	1	c62650_g1_i2
L-glutamine transmembrane transporter activity	1	c63727_g3_i2
endodeoxyribonuclease activity	1	c62638_g8_i2
linoleic acid epoxygenase activity	1	c62929_g2_i1
6-phosphofructo-2-kinase activity	1	c57739_g1_i2
intracellular ATPase-gated chloride channel activity	1	c55723_g1_i2
hydrolase activity, acting on carbon-nitrogen (but not peptide) bonds, in linear amides	1	c42612_g1_i2
XTP binding	1	c64465_g1_i1
ErbB-2 class receptor binding	1	c37552_g1_i1
translation release factor activity, codon nonspecific	1	c63775_g7_i1
4-alpha-hydroxytetrahydrobiopterin dehydratase activity	1	c72054_g1_i1
1-phosphatidylinositol-4-phosphate 5-kinase activity	1	c58982_g2_i7
isoleucine-tRNA ligase activity	1	c63285_g11_i1
ornithine-oxo-acid transaminase activity	1	c17237_g1_i1
ethanol binding	1	c60407_g1_i1
N-acetylglucosaminyl-proteoglycan 4-beta-glucuronosyltransferase activity	1	c55388_g3_i1
thrombin-activated receptor activity	1	c63388_g10_i1
bicarbonate transmembrane transporter activity	1	c63657_g1_i7
heme oxygenase (decyclizing) activity	1	c46336_g1_i1
peptidyl-lysine N6-myristoyltransferase activity	1	c57454_g1_i1
pre-mRNA intronic pyrimidine-rich binding	1	c62199_g3_i11
anion transmembrane transporter activity	1	c61371_g3_i3
aspartate-tRNA ligase activity	1	c62514_g6_i1
thioredoxin-disulfide reductase activity	1	c49600_g1_i1
metallodipeptidase activity	1	c51760_g1_i3
RAGE receptor binding	1	c1271_g1_i1
3',5'-cyclic-nucleotide phosphodiesterase activity	1	c62685_g10_i4
angiotensin type I receptor activity	1	c54572_g1_i1
O-palmitoyltransferase activity	1	c57454_g1_i1
Rho GDP-dissociation inhibitor activity	1	c7418_g1_i1
MAP kinase kinase kinase kinase activity	1	c59739_g1_i2
methylated-DNA-[protein]-cysteine S-methyltransferase activity	1	c52021_g1_i1
Atg8 ligase activity	1	c55253_g1_i1
acetyl-CoA:L-lysine N6-acetyltransferase	1	c57454_g1_i1
protein phosphatase activator activity	1	c61906_g5_i1
indole-3-butyrate beta-glucosyltransferase activity	1	c51602_g1_i1
glycylpeptide N-tetradecanoyltransferase activity	1	c64024_g6_i2
kynurenine-oxoglutarate transaminase activity	1	c52216_g1_i1
arachidonic acid 14,15-epoxygenase activity	1	c62929_g2_i1
receptor signaling protein tyrosine kinase inhibitor activity	1	c60811_g13_i2
salicylic acid glucosyltransferase (ester-forming) activity	1	c51602_g1_i1
tRNA dimethylallyltransferase activity	1	c63691_g8_i2
UDP-3-O-[3-hydroxymyristoyl] glucosamine N-acyltransferase activity	1	c57454_g1_i1
S-succinyltransferase activity	1	c57454_g1_i1
holocytochrome-c synthase activity	1	c56889_g1_i1
dolichyl pyrophosphate Glc1Man9GlcNAc2 alpha-1,3-glucosyltransferase activity	1	c51602_g1_i1
RNA-3'-phosphate cyclase activity	1	c63061_g13_i5
annealing helicase activity	1	c57979_g1_i3
VEGF-A-activated receptor activity	1	c56486_g1_i1
double-stranded methylated DNA binding	1	c54905_g1_i1
saccharopine dehydrogenase (NAD+, L-glutamate-forming) activity	1	c61851_g1_i4
CCR5 chemokine receptor binding	1	c61985_g9_i1
glutamate dehydrogenase [NAD(P)+] activity	1	c64024_g8_i1
glucokinase activity	1	c60247_g5_i2
biotin-[acetyl-CoA-carboxylase] ligase activity	1	c60003_g2_i1
peptidase inhibitor activity	1	c51805_g1_i1
glycerophosphocholine phosphodiesterase activity	1	c61897_g3_i3
activin receptor activity, type II	1	c59002_g3_i3
tRNA (uracil) methyltransferase activity	1	c63033_g2_i1
NADP-retinol dehydrogenase activity	1	c50484_g1_i1
glyoxalase (glycolic acid-forming) activity	1	c62624_g6_i1
2,4-dienoyl-CoA reductase (NADPH) activity	1	c60857_g5_i1
histone acetyltransferase regulator activity	1	c32052_g1_i1
oligosaccharyl transferase activity	1	c51602_g1_i1
proline-tRNA ligase activity	1	c58152_g1_i2
Ras palmitoyltransferase activity	1	c57454_g1_i1
UDP-glucose:hexose-1-phosphate uridylyltransferase activity	1	c56306_g1_i4
creatine kinase activity	1	c22447_g1_i1
threonine synthase activity	1	c59963_g7_i8
benzoyl acetate-CoA thiolase activity	1	c57454_g1_i1
cellulose synthase activity	1	c51602_g1_i1
cation:chloride symporter activity	1	c55795_g1_i4
MHC class II receptor activity	1	c55830_g2_i1
MutSalpha complex binding	1	c63462_g3_i5
N-acetyllactosaminide beta-1,3-N-acetylglucosaminyltransferase activity	1	c15187_g1_i1
phosphatidic acid binding	1	c51061_g1_i1
dolichyl-pyrophosphate Man7GlcNAc2 alpha-1,6-mannosyltransferase activity	1	c51602_g1_i1
guanylate kinase activity	1	c62737_g1_i4
acetylcholine receptor regulator activity	1	c1222_g1_i1
ErbB-3 class receptor binding	1	c37552_g1_i1
mRNA (2'-O-methyladenosine-N6-)-methyltransferase activity	1	c62497_g3_i1
mevalonate kinase activity	1	c58554_g1_i6
quercetin 2,3-dioxygenase activity	1	c54769_g1_i2
NADP+ binding	1	c68254_g1_i1
phosphatidylcholine-sterol O-acyltransferase activator activity	1	c5522_g1_i1
L-dopa decarboxylase activator activity	1	c62624_g6_i1
delta24-sterol reductase activity	1	c59266_g1_i1
methylenetetrahydrofolate dehydrogenase (NADP+) activity	1	c61453_g7_i3
interleukin-6 receptor activity	1	c64190_g8_i1
ribonucleoside binding	1	c52633_g1_i2
amine transmembrane transporter activity	1	c60062_g4_i8
GPI anchor binding	1	c54415_g6_i1
insulin binding	1	c62815_g3_i2
protein kinase B binding	1	c59152_g1_i3
copper-dependent protein binding	1	c63970_g3_i4
glutathione-disulfide reductase activity	1	c61130_g13_i1
leukotriene-A4 hydrolase activity	1	c8438_g1_i1
purine nucleoside binding	1	c58862_g3_i5
metal ion transmembrane transporter activity	1	c55914_g1_i1
chondroitin sulfate proteoglycan binding	1	c60807_g4_i3
small molecule binding	1	c9495_g1_i1
superoxide dismutase activity	1	c62498_g12_i1
interleukin-8 receptor activity	1	c63726_g6_i1
N6-(1,2-dicarboxyethyl)AMP AMP-lyase (fumarate-forming) activity	1	c60622_g5_i5
chloride channel inhibitor activity	1	c56899_g2_i4
cuprous ion binding	1	c62624_g6_i1
Lys48-specific deubiquitinase activity	1	c62671_g1_i1
beta-2 adrenergic receptor binding	1	c61487_g3_i2
transcription factor activity, sequence-specific DNA binding transcription factor recruiting	1	c43995_g1_i1
mRNA 3'-UTR AU-rich region binding	1	c62251_g5_i4
apolipoprotein A-I binding	1	c61371_g3_i3
glycine binding	1	c63648_g2_i11
nicotinate phosphoribosyltransferase activity	1	c62048_g1_i5
oxalate transmembrane transporter activity	1	c63657_g1_i7
estrogen response element binding	1	c57081_g1_i2
alpha-N-acetylneuraminate alpha-2,8-sialyltransferase activity	1	c62026_g5_i1
polyprenyltransferase activity	1	c63069_g3_i2
myosin-light-chain-phosphatase activity	1	c63891_g4_i1
oxidoreductase activity, acting on a sulfur group of donors, disulfide as acceptor	1	c62877_g1_i1
small protein activating enzyme binding	1	c62624_g6_i1
large conductance calcium-activated potassium channel activity	1	c63004_g1_i1
succinate-CoA ligase (GDP-forming) activity	1	c73981_g1_i1
inorganic anion exchanger activity	1	c60334_g2_i1
transcription cofactor binding	1	c63984_g5_i3
D-glucose transmembrane transporter activity	1	c62616_g2_i1
inositol hexakisphosphate 5-kinase activity	1	c53380_g1_i2
phosphoribosylamine-glycine ligase activity	1	c53791_g1_i1
alpha-1,2-mannosyltransferase activity	1	c51602_g1_i1
3-hydroxyanthranilate 3,4-dioxygenase activity	1	c59677_g1_i2
[cytochrome c]-arginine N-methyltransferase activity	1	c59851_g1_i2
eukaryotic elongation factor-2 kinase activator activity	1	c51923_g1_i1
G-protein gamma-subunit binding	1	c62442_g5_i1
corticotropin-releasing hormone receptor 1 binding	1	c61613_g8_i1
importin-alpha family protein binding	1	c64260_g1_i1
fatty-acyl-CoA synthase activity	1	c74162_g1_i1
iron-responsive element binding	1	c63837_g14_i1
intracellular calcium activated chloride channel activity	1	c56914_g1_i3
fibrinogen binding	1	c63280_g1_i2
catechol O-methyltransferase activity	1	c64294_g1_i1
arginase activity	1	c64153_g10_i1
G-protein coupled receptor kinase activity	1	c63632_g10_i1
hydroxymethylglutaryl-CoA synthase activity	1	c47406_g1_i2
neurotransmitter binding	1	c32842_g1_i2
lipoyl(octanoyl) transferase activity	1	c53921_g1_i1
glutaminase activity	1	c60820_g2_i6
histone kinase activity (H3-T11 specific)	1	c51962_g1_i2
O-acyltransferase activity	1	c51700_g1_i1
eukaryotic initiation factor 4E binding	1	c70373_g1_i1
MAP kinase phosphatase activity	1	c60012_g3_i1
oxidoreductase activity, acting on the CH-OH group of donors, quinone or similar compound as acceptor	1	c63193_g1_i10
selenocysteine insertion sequence binding	1	c70141_g1_i1
glucose-6-phosphate dehydrogenase activity	1	c60860_g1_i1
thyroxine 5'-deiodinase activity	1	c63573_g9_i1
triacyl lipopeptide binding	1	c63641_g5_i1
nerve growth factor binding	1	c42934_g1_i2
ion channel inhibitor activity	1	c53394_g4_i1
hydrogen:amino acid symporter activity	1	c55954_g1_i2
palmitoleoyltransferase activity	1	c60365_g1_i9
anion channel activity	1	c49339_g1_i1
receptor signaling complex scaffold activity	1	c63958_g8_i1
arginine-tRNA ligase activity	1	c63079_g1_i5
peptidyl-proline 3-dioxygenase activity	1	c61874_g1_i5
N-ethylmaleimide reductase activity	1	c51820_g1_i1
NAD+ nucleosidase activity	1	c17377_g1_i1
ubiquitin-like protein binding	1	c51173_g1_i1
GTPase inhibitor activity	1	c63496_g1_i3
acetylcholine receptor activator activity	1	c37552_g1_i1
ubiquitin-like protein ligase binding	1	c55175_g1_i2
very-low-density lipoprotein particle binding	1	c59602_g10_i1
lutropin-choriogonadotropic hormone receptor binding	1	c60898_g5_i2
lipopolysaccharide-1,5-galactosyltransferase activity	1	c51602_g1_i1
flap-structured DNA binding	1	c61865_g2_i9
oxidized pyrimidine DNA binding	1	c15201_g1_i1
calcitonin gene-related peptide receptor activity	1	c59190_g1_i2
sphingolipid delta-4 desaturase activity	1	c64317_g1_i1
NADH pyrophosphatase activity	1	c60789_g4_i4
voltage-gated sodium channel activity involved in cardiac muscle cell action potential	1	c62362_g1_i7
glutamate 5-kinase activity	1	c63724_g5_i5
lysophosphatidic acid acyltransferase activity	1	c61403_g5_i1
NAD(P)+ transhydrogenase (AB-specific) activity	1	c59733_g1_i2
UDP-N-acetylglucosamine-lysosomal-enzyme N-acetylglucosaminephosphotransferase activity	1	c23242_g1_i1
inhibin binding	1	c59002_g3_i3
calcium-transporting ATPase activity involved in regulation of cardiac muscle cell membrane potential	1	c60898_g5_i2
coenzyme binding	1	c32060_g1_i2
voltage-gated anion channel activity	1	c62331_g9_i2
L-histidine transmembrane transporter activity	1	c63727_g3_i2
NAD-dependent histone deacetylase activity (H3-K18 specific)	1	c57974_g1_i2
phosphopantothenoylcysteine decarboxylase activity	1	c60660_g2_i2
interleukin-6 binding	1	c64190_g8_i1
RNA polymerase III core binding	1	c54691_g1_i6
macromolecular complex binding	1	c60855_g3_i2
O-sinapoyltransferase activity	1	c57454_g1_i1
amide binding	1	c14677_g1_i1
high-density lipoprotein particle receptor binding	1	c5522_g1_i1
BH3 domain binding	1	c49746_g1_i3
TAP2 binding	1	c63634_g3_i1
aminomethyltransferase activity	1	c63264_g4_i3
bradykinin receptor binding	1	c54572_g1_i1
phosphatase activator activity	1	c61630_g4_i1
hydroxyacylglutathione hydrolase activity	1	c56805_g1_i3
peptidyl-lysine acetyltransferase activity	1	c57454_g1_i1
9-phenanthrol glycosyltransferase activity	1	c51602_g1_i1
phosphopyruvate hydratase activity	1	c56162_g1_i4
phosphatase inhibitor activity	1	c72720_g1_i1
O antigen polymerase activity	1	c51602_g1_i1
inward rectifier potassium channel activity	1	c52865_g1_i1
carboxypeptidase activity	1	c68077_g1_i1
U4 snRNA binding	1	c23180_g2_i1
transcription factor activity, RNA polymerase II core promoter proximal region sequence-specific binding	1	c42988_g1_i1
amylo-alpha-1,6-glucosidase activity	1	c61375_g4_i9
peptidase activator activity involved in apoptotic process	1	c61973_g4_i1
S-acetyltransferase activity	1	c57454_g1_i1
phosphotransferase activity, alcohol group as acceptor	1	c60467_g10_i3
EH domain binding	1	c57859_g4_i1
acetyltransferase activator activity	1	c59603_g3_i3
aromatase activity	1	c62929_g2_i1
interleukin-1, Type II, blocking receptor activity	1	c57224_g1_i2
alanine-tRNA ligase activity	1	c8532_g1_i1
protein-L-isoaspartate (D-aspartate) O-methyltransferase activity	1	c55217_g1_i1
electron-transferring-flavoprotein dehydrogenase activity	1	c53981_g2_i3
inositol trisphosphate phosphatase activity	1	c58556_g1_i2
protein carboxyl O-methyltransferase activity	1	c63889_g5_i10
BH4 domain binding	1	c60531_g1_i3
potassium:chloride symporter activity	1	c61107_g3_i2
microsatellite binding	1	c56463_g1_i4
outward rectifier potassium channel activity	1	c62588_g2_i2
acyl-CoA oxidase activity	1	c51487_g1_i2
fatty-acyl-CoA reductase (alcohol-forming) activity	1	c61201_g5_i3
type 2A serotonin receptor binding	1	c57596_g3_i2
cytokinin 9-beta-glucosyltransferase activity	1	c51602_g1_i1
bile acid binding	1	c59349_g1_i10
NADPH-hemoprotein reductase activity	1	c62929_g2_i1
asparagine synthase (glutamine-hydrolyzing) activity	1	c39978_g1_i1
deacetylase activity	1	c58862_g3_i5
dihydrolipoyllysine-residue succinyltransferase activity	1	c18110_g1_i1
adiponectin binding	1	c1326_g1_i2
oxidoreductase activity, acting on the CH-CH group of donors, with a flavin as acceptor	1	c58533_g2_i6
BMP binding	1	c59909_g2_i1
enhancer sequence-specific DNA binding	1	c49246_g1_i1
benzoic acid glucosyltransferase activity	1	c51602_g1_i1
glycine transmembrane transporter activity	1	c55954_g1_i2
GBD domain binding	1	c43770_g1_i1
transmembrane receptor protein serine/threonine kinase activity	1	c59909_g2_i1
tryptophan-tRNA ligase activity	1	c43832_g1_i3
low voltage-gated calcium channel activity	1	c63367_g7_i4
cyanocobalamin reductase (cyanide-eliminating) activity	1	c60252_g7_i1
formimidoyltransferase activity	1	c56765_g2_i2
tubulin-dependent ATPase activity	1	c59479_g1_i5
interleukin-5 receptor binding	1	c33316_g1_i1
5-aminolevulinate synthase activity	1	c55673_g2_i1
keratin filament binding	1	c21930_g1_i1
phosphatidate cytidylyltransferase activity	1	c64174_g10_i1
methylglutaconyl-CoA hydratase activity	1	c62529_g5_i4
type III transforming growth factor beta receptor binding	1	c41661_g2_i1
protein farnesyltransferase activity	1	c1222_g1_i1
cation-transporting ATPase activity	1	c63970_g3_i4
calmodulin-dependent cyclic-nucleotide phosphodiesterase activity	1	c61541_g3_i3
palmitoleoyl [acyl-carrier-protein]-dependent acyltransferase activity	1	c57454_g1_i1
dehydroascorbic acid transporter activity	1	c62616_g2_i1
2,6-dimethyl-5-methylene-3-oxo-heptanoyl-CoA C-acetyltransferase activity	1	c57454_g1_i1
pyruvate dehydrogenase (NAD+) activity	1	c59038_g6_i1
Ral guanyl-nucleotide exchange factor activity	1	c61048_g8_i1
prenylcysteine oxidase activity	1	c58011_g1_i1
folic acid transporter activity	1	c46657_g1_i1
sedoheptulose-7-phosphate:D-glyceraldehyde-3-phosphate glyceronetransferase activity	1	c23484_g1_i2
progesterone receptor binding	1	c60734_g2_i8
glutamate dehydrogenase (NAD+) activity	1	c64024_g8_i1
tetrahydrobiopterin binding	1	c61097_g1_i1
octanoyltransferase activity	1	c53921_g1_i1
oxidized purine nucleobase lesion DNA N-glycosylase activity	1	c15201_g1_i1
histone methyltransferase activity (H3-K9 specific)	1	c64050_g2_i3
acetyl-CoA carboxylase activity	1	c58580_g1_i3
deubiquitinase activator activity	1	c64386_g1_i1
oxygen binding	1	c66165_g1_i1
JUN kinase phosphatase activity	1	c52252_g1_i3
protein-tyrosine sulfotransferase activity	1	c70086_g1_i1
TFIIIC-class transcription factor binding	1	c60467_g10_i3
rubidium ion transmembrane transporter activity	1	c61107_g3_i2
DNA replication origin binding	1	c56048_g6_i1
protein kinase C inhibitor activity	1	c70091_g1_i1
1-phosphatidylinositol 4-kinase activity	1	c58687_g14_i3
ribonuclease activity	1	c60289_g3_i5
PH domain binding	1	c61603_g1_i3
inositol hexakisphosphate 3-kinase activity	1	c53380_g1_i2
choriogonadotropin hormone receptor activity	1	c62023_g2_i5
organic anion transmembrane transporter activity	1	c63271_g3_i1
peptide-O-fucosyltransferase activity	1	c51823_g1_i1
frizzled-2 binding	1	c59362_g4_i1
saccharopine dehydrogenase (NADP+, L-lysine-forming) activity	1	c61851_g1_i4
glutamate decarboxylase activity	1	c56257_g1_i2
fumarylacetoacetase activity	1	c44150_g2_i1
secondary active sulfate transmembrane transporter activity	1	c63657_g1_i7
molybdopterin synthase activity	1	c62164_g4_i1
L-malate dehydrogenase activity	1	c50108_g2_i1
IgA binding	1	c54823_g2_i1
ciliary neurotrophic factor receptor activity	1	c17345_g1_i1

## Sheet: CC
GO term	Number of sequences	Names of sequences
integral component of membrane	679	c44282_g1_i2, c31686_g1_i1, c66291_g1_i1, c44513_g2_i2, c72019_g1_i1, c62514_g1_i2, c63330_g1_i4, c61809_g11_i2, c62053_g1_i8, c60513_g1_i1, c22787_g1_i1, c58856_g1_i1, c60466_g10_i7, c17232_g1_i1, c57065_g1_i2, c59916_g2_i3, c60946_g14_i1, c58277_g1_i3, c58778_g1_i4, c62914_g4_i3, c63244_g2_i1, c47865_g1_i1, c64054_g1_i2, c60462_g1_i2, c63388_g10_i1, c59415_g21_i1, c63946_g2_i1, c4452_g1_i1, c37…
cytoplasm	598	c49207_g1_i1, c60551_g3_i3, c8532_g1_i1, c17167_g1_i1, c60162_g2_i2, c50246_g1_i4, c63103_g5_i1, c50206_g1_i1, c6889_g1_i1, c55011_g1_i5, c61542_g8_i6, c56341_g1_i1, c60466_g10_i7, c19220_g1_i1, c58264_g1_i1, c32580_g1_i2, c60031_g2_i1, c62129_g7_i8, c45323_g1_i1, c68584_g1_i1, c63671_g5_i1, c15231_g1_i1, c53199_g2_i2, c58814_g3_i1, c59362_g4_i1, c43772_g1_i3, c59911_g19_i5, c61755_g2_i12, c62742…
extracellular exosome	586	c64290_g1_i1, c61260_g5_i2, c45376_g1_i1, c61744_g2_i1, c8532_g1_i1, c73955_g1_i1, c69992_g1_i1, c32910_g1_i1, c6889_g1_i1, c19629_g1_i1, c60170_g1_i1, c62751_g14_i1, c19220_g1_i1, c60071_g2_i1, c18444_g1_i1, c62129_g7_i8, c61157_g3_i2, c62929_g2_i1, c55356_g1_i3, c64386_g1_i1, c14677_g1_i1, c64228_g1_i1, c63128_g16_i13, c58583_g2_i8, c72054_g1_i1, c64394_g1_i1, c71069_g1_i1, c56312_g3_i2, c17323…
nucleus	522	c45376_g1_i1, c54471_g1_i3, c62163_g15_i1, c58315_g1_i1, c62396_g3_i7, c32910_g1_i1, c6889_g1_i1, c59962_g3_i2, c56341_g1_i1, c60466_g10_i7, c62005_g2_i1, c53720_g1_i1, c408_g1_i1, c62280_g8_i2, c61801_g3_i1, c32580_g1_i2, c62129_g7_i8, c45323_g1_i1, c59520_g2_i2, c62672_g1_i3, c52325_g1_i1, c64228_g1_i1, c59300_g1_i4, c58958_g2_i1, c61755_g2_i12, c62159_g4_i12, c61808_g1_i2, c62631_g10_i1, c7035…
nucleoplasm	353	c63750_g4_i4, c62492_g5_i3, c60551_g3_i3, c61699_g2_i3, c62033_g1_i5, c17167_g1_i1, c50246_g1_i4, c32052_g1_i1, c61204_g1_i2, c55175_g1_i2, c33576_g1_i1, c61542_g8_i6, c55064_g1_i1, c60986_g11_i2, c52352_g1_i2, c61808_g7_i1, c58217_g1_i1, c61450_g9_i8, c64014_g1_i2, c61400_g1_i3, c64104_g7_i1, c64386_g1_i1, c53199_g2_i2, c58814_g3_i1, c43772_g1_i3, c62479_g12_i1, c62699_g19_i5, c66367_g1_i1, c597…
membrane	294	c8532_g1_i1, c1330_g1_i2, c66153_g1_i1, c69992_g1_i1, c54801_g1_i1, c16574_g1_i1, c60899_g14_i4, c68083_g1_i1, c19220_g1_i1, c61704_g2_i1, c60071_g2_i1, c59456_g1_i1, c62076_g9_i1, c62935_g3_i4, c18319_g1_i2, c32461_g2_i1, c60695_g8_i1, c62129_g7_i8, c34839_g1_i1, c62929_g2_i1, c56940_g1_i2, c61400_g1_i3, c63671_g5_i1, c59469_g1_i4, c64104_g7_i1, c52103_g1_i1, c62514_g6_i1, c53199_g2_i2, c58814_g…
plasma membrane	242	c63750_g4_i4, c62492_g5_i3, c60551_g3_i3, c61699_g2_i3, c64051_g4_i1, c60407_g2_i1, c56341_g1_i1, c60062_g4_i8, c63895_g8_i2, c42808_g4_i1, c60031_g2_i1, c61043_g6_i1, c45323_g1_i1, c62527_g1_i7, c68584_g1_i1, c51173_g1_i1, c59415_g21_i1, c63016_g1_i1, c57385_g1_i1, c62907_g4_i2, c61126_g7_i1, c62159_g4_i12, c60136_g1_i2, c60805_g1_i2, c56312_g3_i2, c56859_g3_i2, c61217_g11_i4, c60689_g2_i3, c633…
cytosol	230	c62033_g1_i5, c61176_g10_i1, c63112_g3_i8, c58315_g1_i1, c61809_g11_i2, c63986_g8_i1, c60394_g4_i6, c19629_g1_i1, c60407_g2_i1, c60170_g1_i1, c62751_g14_i1, c62005_g2_i1, c56249_g1_i2, c60071_g2_i1, c54609_g3_i1, c62437_g14_i5, c59520_g2_i2, c4289_g1_i1, c29331_g1_i2, c55356_g1_i3, c63388_g10_i1, c64386_g1_i1, c37552_g1_i1, c61938_g1_i16, c63016_g1_i1, c54282_g1_i1, c18178_g1_i1, c56554_g2_i4, c6…
mitochondrion	223	c64290_g1_i1, c38550_g1_i1, c55544_g2_i1, c62514_g1_i2, c46978_g1_i1, c55368_g2_i2, c60394_g4_i6, c22787_g1_i1, c60729_g5_i1, c60071_g2_i1, c66160_g1_i1, c4314_g1_i1, c57052_g1_i2, c63948_g6_i2, c62914_g4_i3, c64104_g7_i1, c7847_g1_i1, c70065_g1_i1, c56600_g1_i1, c59244_g4_i4, c52650_g2_i2, c57996_g1_i2, c58681_g1_i1, c22447_g1_i1, c54555_g1_i4, c62692_g6_i2, c68211_g1_i1, c17578_g1_i2, c62529_g5…
nucleolus	205	c58542_g14_i1, c68194_g1_i1, c69992_g1_i1, c64086_g2_i5, c63440_g2_i1, c60899_g14_i4, c50304_g1_i3, c61043_g6_i1, c62527_g1_i7, c8220_g1_i1, c49267_g1_i2, c58778_g1_i4, c15231_g1_i1, c53199_g2_i2, c58814_g3_i1, c37552_g1_i1, c66179_g1_i1, c66387_g1_i1, c3630_g1_i1, c63107_g6_i7, c56669_g4_i1, c51803_g1_i3, c55885_g1_i1, c61686_g2_i3, c63267_g5_i6, c64018_g3_i1, c54723_g1_i2, c60759_g2_i2, c62616_…
Golgi apparatus	151	c45376_g1_i1, c61699_g2_i3, c61488_g12_i1, c51055_g1_i2, c59942_g3_i5, c52619_g2_i1, c61809_g11_i2, c62997_g10_i5, c22787_g1_i1, c63128_g3_i1, c56370_g2_i2, c60729_g5_i1, c17645_g1_i1, c58217_g1_i1, c58542_g5_i1, c62527_g1_i7, c34839_g1_i1, c47865_g1_i1, c63462_g3_i5, c62137_g1_i3, c63837_g14_i1, c25539_g1_i1, c63713_g4_i3, c55800_g2_i5, c58879_g1_i2, c11208_g1_i2, c18656_g1_i1, c62519_g4_i5, c60…
intracellular	140	c62549_g7_i4, c58687_g12_i1, c60999_g1_i3, c57945_g2_i1, c63448_g5_i1, c37771_g1_i1, c1330_g1_i2, c56744_g1_i1, c64123_g10_i4, c62205_g11_i1, c60546_g1_i8, c63569_g5_i2, c60062_g4_i8, c62047_g13_i2, c62693_g8_i1, c63591_g7_i2, c63895_g8_i2, c60044_g2_i4, c56940_g1_i2, c38098_g1_i1, c59741_g3_i6, c63620_g13_i10, c18141_g2_i1, c63066_g7_i2, c64046_g2_i2, c61434_g5_i4, c51472_g1_i2, c59380_g1_i2, c6…
endoplasmic reticulum	122	c60100_g1_i1, c31686_g1_i1, c73955_g1_i1, c61125_g2_i2, c60729_g5_i1, c43318_g1_i1, c62569_g14_i1, c57065_g1_i2, c37112_g1_i1, c61976_g7_i1, c62929_g2_i1, c58619_g2_i2, c62914_g4_i3, c59415_g21_i1, c61271_g1_i2, c66442_g1_i1, c63837_g14_i1, c1172_g1_i1, c18656_g1_i1, c62519_g4_i5, c58949_g1_i1, c60779_g2_i5, c53456_g1_i2, c63004_g1_i1, c44897_g1_i1, c2051_g1_i1, c63739_g10_i2, c59375_g1_i2, c5323…
focal adhesion	118	c63632_g10_i1, c59457_g3_i1, c60043_g3_i2, c52619_g2_i1, c69992_g1_i1, c63103_g5_i1, c59859_g4_i1, c60170_g1_i1, c68083_g1_i1, c53720_g1_i1, c42808_g4_i1, c43318_g1_i1, c15201_g1_i1, c68129_g1_i1, c11208_g1_i2, c62843_g1_i1, c59850_g2_i1, c56701_g1_i1, c63891_g4_i1, c58828_g2_i1, c62616_g3_i4, c68059_g1_i1, c286_g1_i1, c51774_g1_i1, c73983_g1_i1, c38372_g1_i1, c1305_g1_i1, c57852_g1_i1, c66227_g1…
extracellular space	117	c50216_g1_i5, c63116_g2_i4, c61233_g2_i1, c1330_g1_i2, c56387_g1_i2, c61125_g2_i2, c58785_g1_i6, c59408_g2_i2, c57516_g1_i1, c18444_g1_i1, c45323_g1_i1, c51674_g1_i1, c58456_g1_i5, c59362_g4_i1, c70100_g1_i1, c59960_g2_i3, c60667_g3_i1, c63281_g12_i3, c42315_g1_i1, c61067_g11_i1, c56162_g1_i4, c59297_g1_i8, c62631_g5_i4, c64311_g1_i1, c62328_g1_i1, c41526_g1_i1, c62112_g3_i1, c22447_g1_i1, c66273…
perinuclear region of cytoplasm	98	c59457_g3_i1, c45189_g2_i1, c60729_g5_i1, c59446_g1_i3, c61886_g11_i2, c54609_g3_i1, c51173_g1_i1, c64134_g7_i1, c29331_g1_i2, c64386_g1_i1, c60528_g2_i1, c62479_g6_i1, c63463_g4_i5, c63713_g4_i3, c58879_g1_i2, c60809_g3_i2, c59280_g6_i1, c59850_g2_i1, c55108_g1_i2, c51774_g1_i1, c60811_g13_i2, c62445_g4_i1, c63837_g13_i2, c49231_g2_i2, c58205_g12_i2, c62962_g5_i1, c59274_g1_i1, c60022_g3_i1, c64…
centrosome	95	c63750_g4_i4, c56718_g4_i3, c60582_g12_i4, c64051_g4_i1, c17167_g1_i1, c61446_g2_i7, c61060_g5_i4, c62589_g1_i10, c1291_g1_i1, c22816_g1_i1, c52083_g2_i1, c61928_g2_i4, c48183_g1_i2, c54691_g1_i6, c58918_g1_i3, c59456_g1_i1, c62594_g5_i1, c63386_g1_i3, c64102_g1_i4, c18319_g1_i2, c58217_g1_i1, c60303_g1_i1, c15196_g1_i1, c63388_g3_i1, c58635_g3_i2, c57730_g1_i1, c61221_g7_i1, c63111_g1_i9, c63397…
protein complex	64	c62863_g14_i5, c61260_g5_i2, c22178_g1_i2, c70362_g1_i1, c61233_g2_i1, c62442_g5_i1, c9701_g1_i1, c52204_g1_i1, c52619_g2_i1, c50777_g1_i1, c63073_g3_i3, c61928_g2_i4, c41942_g2_i1, c59943_g6_i3, c66804_g1_i1, c21782_g1_i2, c60615_g4_i6, c59578_g8_i6, c61925_g4_i2, c62458_g2_i2, c63160_g1_i1, c4289_g1_i1, c58778_g1_i4, c57730_g1_i1, c61611_g1_i4, c60757_g3_i5, c14677_g1_i1, c62863_g1_i2, c61952_g…
cell surface	60	c61962_g4_i2, c51998_g2_i1, c68689_g1_i1, c70660_g1_i1, c63454_g2_i2, c17377_g1_i1, c57293_g3_i1, c61220_g1_i2, c25623_g1_i1, c41661_g2_i1, c50675_g1_i1, c44458_g1_i1, c63388_g10_i1, c57149_g1_i1, c59362_g4_i1, c14677_g1_i1, c61630_g4_i1, c63726_g6_i1, c70002_g1_i1, c49339_g1_i1, c60729_g13_i7, c60779_g2_i5, c63814_g4_i3, c50654_g1_i1, c59362_g3_i4, c62112_g3_i1, c56136_g1_i1, c42934_g1_i2, c6266…
integral component of plasma membrane	52	c62581_g8_i4, c60745_g10_i5, c60944_g3_i1, c53544_g1_i3, c36702_g1_i1, c59744_g1_i1, c60923_g8_i1, c61043_g10_i3, c50675_g1_i1, c61107_g3_i2, c54449_g1_i1, c55156_g1_i2, c56173_g1_i4, c56486_g1_i1, c62162_g5_i3, c54903_g1_i3, c66196_g1_i1, c18057_g1_i1, c60812_g4_i1, c62275_g13_i4, c61371_g3_i3, c56136_g1_i1, c62614_g5_i2, c17771_g1_i1, c63287_g4_i1, c60944_g1_i1, c61956_g1_i1, c62616_g2_i1, c619…
[truncated: 876 more rows]
