# Supplementary material for: De novo characterization of placental transcriptome in the Eurasian beaver (Castor fiber L.)
Source: Funct Integr Genomics. 2019 Feb 18;19(3):421–35. doi: 10.1007/s10142-019-00663-6 (PMC6456477; doi:10.1007/s10142-019-00663-6)
Supplement: Supplementary file 2 — Beaver placental genes classification to molecular pathways due to the Kyoto Encyclopedia of Genes and Genomes (KEGG) database. (XLSX 27 kb) [file 10142_2019_663_MOESM2_ESM.xlsx]

## Sheet: KEGG
Pathway description	Pathway ID	Number of enzymes class in pathway	Enzymes	Number of sequences assigned to pathway	Number of sequences assigned to each class of enzyme	Names of sequences
Mannose type O-glycan biosynthesis	map00515	2	ec:2.4.1.109 - mannosyltransferase, ec:2.4.1.135 - 3-beta-glucuronosyltransferase	2	1, 1	c14236_g1_i2, c61906_g5_i1
Glyoxylate and dicarboxylate metabolism	map00630	6	ec:4.2.1.3 - hydratase, ec:6.3.1.2 - synthetase, ec:1.11.1.6 - equilase, ec:2.3.1.9 - C-acetyltransferase, ec:1.1.1.37 - dehydrogenase, ec:2.3.3.9 - synthase	7	2, 1, 1, 1, 1, 1	c42161_g2_i1, c63837_g14_i1, c56257_g1_i2, c58360_g4_i1, c62239_g9_i1, c50108_g2_i1, c63323_g11_i2
Glycolysis / Gluconeogenesis	map00010	14	ec:3.1.3.80 - 3-phosphatase, ec:2.7.1.2 - glucokinase (phosphorylating), ec:2.7.1.1 - hexokinase type IV glucokinase, ec:6.2.1.1 - ligase, ec:5.1.3.3 - 1-epimerase, ec:5.3.1.1 - isomerase, ec:1.1.1.2 - dehydrogenase (NADP+), ec:1.1.1.1 - dehydrogenase, ec:4.2.1.11 - hydratase, ec:1.2.1.5 - dehydrogenase [NAD(P)+], ec:1.2.1.3 - dehydrogenase (NAD+), ec:5.4.2.2 - (alpha-D-glucose-1,6-bisphosphate-d…	17	1, 1, 2, 1, 1, 1, 1, 1, 1, 2, 1, 1, 1, 2	c63268_g3_i1, c60247_g5_i2, c34226_g1_i1, c60247_g5_i2, c61557_g3_i4, c34365_g1_i2, c73902_g1_i1, c50484_g1_i1, c9906_g1_i1, c56162_g1_i4, c63875_g7_i1, c61798_g5_i2, c61798_g5_i2, c63972_g4_i7, c66168_g1_i1, c59038_g6_i1, c73879_g1_i1
Glutathione metabolism	map00480	9	ec:1.11.1.9 - peroxidase, ec:1.17.4.1 - reductase, ec:6.3.2.3 - synthase, ec:2.5.1.18 - transferase, ec:2.5.1.22 - synthase, ec:1.8.1.7 - reductase, ec:1.1.1.42 - dehydrogenase (NADP+), ec:1.1.1.49 - dehydrogenase (NADP+), ec:1.11.1.15 - thioredoxin peroxidase	17	4, 2, 1, 1, 1, 1, 1, 1, 5	c58360_g4_i1, c1292_g1_i1, c17253_g1_i1, c51013_g1_i1, c62692_g6_i2, c63916_g3_i1, c55945_g1_i1, c70258_g1_i1, c44060_g1_i2, c61130_g13_i1, c18147_g1_i1, c60860_g1_i1, c53839_g5_i1, c63888_g4_i1, c62624_g6_i1, c72023_g1_i1, c71069_g1_i1
Tryptophan metabolism	map00380	10	ec:4.1.1.45 - decarboxylase, ec:1.11.1.6 - equilase, ec:1.13.11.6 - 3,4-dioxygenase, ec:1.14.14.1 - monooxygenase, ec:2.6.1.7 - transaminase, ec:4.2.1.17 - hydratase, ec:1.2.1.3 - dehydrogenase (NAD+), ec:2.3.1.9 - C-acetyltransferase, ec:1.1.1.35 - dehydrogenase, ec:1.2.4.2 - dehydrogenase (succinyl-transferring)	10	1, 1, 1, 1, 1, 1, 1, 1, 1, 1	c59544_g6_i5, c58360_g4_i1, c59677_g1_i2, c62929_g2_i1, c52216_g1_i1, c62529_g5_i4, c61798_g5_i2, c62239_g9_i1, c68214_g1_i1, c63671_g7_i2
Pyruvate metabolism	map00620	13	ec:6.4.1.2 - carboxylase, ec:6.2.1.1 - ligase, ec:3.1.2.6 - hydrolase, ec:1.1.2.4 - dehydrogenase (cytochrome), ec:1.2.1.3 - dehydrogenase (NAD+), ec:2.3.1.9 - C-acetyltransferase, ec:1.1.1.37 - dehydrogenase, ec:1.1.1.39 - dehydrogenase (decarboxylating), ec:1.1.1.38 - dehydrogenase (oxaloacetate-decarboxylating), ec:2.3.3.9 - synthase, ec:1.1.1.28 - dehydrogenase, ec:1.1.1.27 - dehydrogenase, e…	16	1, 1, 1, 1, 1, 1, 1, 2, 2, 1, 1, 1, 2	c58580_g1_i3, c61557_g3_i4, c56805_g1_i3, c62778_g1_i7, c61798_g5_i2, c62239_g9_i1, c50108_g2_i1, c54299_g1_i1, c61805_g6_i1, c54299_g1_i1, c61805_g6_i1, c63323_g11_i2, c62778_g1_i7, c66168_g1_i1, c59038_g6_i1, c73879_g1_i1
Glycosaminoglycan biosynthesis - heparan sulfate / heparin	map00534	3	ec:2.4.1.224 - 4-alpha-N-acetylglucosaminyltransferase, ec:2.4.1.225 - 4-beta-glucuronosyltransferase, ec:2.4.1.135 - 3-beta-glucuronosyltransferase	3	1, 1, 1	c55388_g3_i1, c55388_g3_i1, c61906_g5_i1
Betalain biosynthesis	map00965	1	ec:2.1.1.6 - O-methyltransferase	1	1	c64294_g1_i1
Caffeine metabolism	map00232	1	ec:1.14.14.1 - monooxygenase	1	1	c62929_g2_i1
Biosynthesis of antibiotics	map01130	68	ec:2.3.3.10 - synthase, ec:2.6.1.13 - aminotransferase, ec:6.3.3.1 - cyclo-ligase, ec:6.4.1.2 - carboxylase, ec:2.6.1.16 - transaminase (isomerizing), ec:2.1.2.2 - formyltransferase, ec:1.14.13.39 - synthase (NADPH), ec:2.3.1.61 - succinyltransferase, ec:2.7.4.6 - kinase, ec:2.7.4.3 - kinase, ec:2.7.4.2 - kinase, ec:1.3.5.1 - dehydrogenase, ec:4.2.1.3 - hydratase, ec:3.5.3.1 - arginine amidinase,…	86	1, 1, 1, 1, 2, 1, 1, 1, 4, 2, 1, 1, 2, 1, 2, 1, 1, 1, 1, 2, 1, 1, 1, 1, 1, 2, 1, 1, 1, 1, 1, 1, 1, 1, 1, 1, 2, 1, 1, 4, 1, 1, 1, 1, 1, 2, 2, 1, 2, 1, 1, 1, 1, 1, 1, 1, 1, 1, 2, 1, 1, 1, 1, 1, 1, 1, 1, 2	c47406_g1_i2, c17237_g1_i1, c53791_g1_i1, c58580_g1_i3, c40277_g3_i2, c61289_g1_i1, c53791_g1_i1, c61097_g1_i1, c18110_g1_i1, c59942_g5_i1, c54406_g3_i2, c56393_g1_i1, c60839_g10_i1, c59942_g5_i1, c56393_g1_i1, c28642_g1_i1, c4355_g1_i1, c42161_g2_i1, c63837_g14_i1, c64153_g10_i1, c51859_g1_i1, c52216_g1_i1, c23484_g1_i2, c58360_g4_i1, c60622_g5_i5, c63724_g5_i5, c61357_g4_i1, c62705_g1_i3, c5178…
Neomycin, kanamycin and gentamicin biosynthesis	map00524	2	ec:2.7.1.2 - glucokinase (phosphorylating), ec:2.7.1.1 - hexokinase type IV glucokinase	3	1, 2	c60247_g5_i2, c34226_g1_i1, c60247_g5_i2
Glycosylphosphatidylinositol (GPI)-anchor biosynthesis	map00563	1	ec:2.4.1.198 - N-acetylglucosaminyltransferase	2	2	c34154_g1_i1, c61049_g3_i5
Selenocompound metabolism	map00450	4	ec:1.8.1.9 - reductase, ec:2.1.1.13 - synthase, ec:2.7.9.3 - water dikinase, ec:6.1.1.10 - ligase	4	1, 1, 1, 1	c49600_g1_i1, c62780_g1_i6, c56859_g3_i2, c41439_g1_i1
Synthesis and degradation of ketone bodies	map00072	4	ec:2.3.3.10 - synthase, ec:4.1.3.4 - lyase, ec:2.8.3.5 - CoA-transferase, ec:2.3.1.9 - C-acetyltransferase	4	1, 1, 1, 1	c47406_g1_i2, c58388_g1_i2, c68211_g1_i1, c62239_g9_i1
alpha-Linolenic acid metabolism	map00592	5	ec:2.3.1.16 - C-acyltransferase, ec:3.1.1.4 - A2, ec:1.1.1.1 - dehydrogenase, ec:4.2.1.17 - hydratase, ec:1.3.3.6 - oxidase	6	1, 2, 1, 1, 1	c62239_g9_i1, c59559_g4_i2, c51700_g1_i1, c9906_g1_i1, c62529_g5_i4, c51487_g1_i2
Lipopolysaccharide biosynthesis	map00540	1	ec:2.3.1.191 - N-acyltransferase	1	1	c57454_g1_i1
Steroid degradation	map00984	2	ec:1.1.1.145 - dehydrogenase, ec:1.3.99.5 - 4-dehydrogenase (acceptor)	4	3, 1	c63497_g6_i3, c58355_g2_i8, c61484_g15_i1, c60061_g1_i2
Fatty acid elongation	map00062	3	ec:2.3.1.16 - C-acyltransferase, ec:4.2.1.17 - hydratase, ec:1.1.1.35 - dehydrogenase	3	1, 1, 1	c62239_g9_i1, c62529_g5_i4, c68214_g1_i1
Styrene degradation	map00643	1	ec:3.7.1.2 - beta-diketonase	1	1	c44150_g2_i1
Glycosphingolipid biosynthesis - ganglio series	map00604	2	ec:2.4.99.8 - alpha-2,8-sialyltransferase, ec:3.2.1.52 - hexosaminidase	3	1, 2	c62026_g5_i1, c60645_g11_i1, c73938_g1_i1
Valine, leucine and isoleucine degradation	map00280	12	ec:2.3.3.10 - synthase, ec:6.4.1.4 - carboxylase, ec:4.1.3.4 - lyase, ec:1.2.1.27 - dehydrogenase (CoA-acylating), ec:2.3.1.168 - (2-methylpropanoyl)transferase, ec:2.3.1.16 - C-acyltransferase, ec:2.8.3.5 - CoA-transferase, ec:4.2.1.18 - hydratase, ec:4.2.1.17 - hydratase, ec:1.2.1.3 - dehydrogenase (NAD+), ec:2.3.1.9 - C-acetyltransferase, ec:1.1.1.35 - dehydrogenase	13	1, 2, 1, 1, 1, 1, 1, 1, 1, 1, 1, 1	c47406_g1_i2, c60613_g1_i5, c62181_g2_i1, c58388_g1_i2, c26389_g1_i2, c63508_g1_i4, c62239_g9_i1, c68211_g1_i1, c62529_g5_i4, c62529_g5_i4, c61798_g5_i2, c62239_g9_i1, c68214_g1_i1
Lipoic acid metabolism	map00785	2	ec:2.8.1.8 - synthase, ec:2.3.1.181 - transferase	2	1, 1	c59659_g10_i5, c53921_g1_i1
Galactose metabolism	map00052	6	ec:2.7.1.2 - glucokinase (phosphorylating), ec:2.7.1.1 - hexokinase type IV glucokinase, ec:2.7.1.6 - galactokinase (phosphorylating), ec:5.1.3.3 - 1-epimerase, ec:2.7.7.12 - uridylyltransferase, ec:5.4.2.2 - (alpha-D-glucose-1,6-bisphosphate-dependent)	8	1, 2, 2, 1, 1, 1	c60247_g5_i2, c34226_g1_i1, c60247_g5_i2, c39987_g1_i1, c61287_g1_i6, c34365_g1_i2, c56306_g1_i4, c63972_g4_i7
Amino sugar and nucleotide sugar metabolism	map00520	16	ec:2.6.1.16 - transaminase (isomerizing), ec:4.1.1.35 - decarboxylase, ec:2.7.1.52 - fucokinase (phosphorylating), ec:2.7.1.2 - glucokinase (phosphorylating), ec:2.7.1.1 - hexokinase type IV glucokinase, ec:2.7.1.6 - galactokinase (phosphorylating), ec:5.1.3.8 - 2-epimerase, ec:1.1.1.271 - synthase, ec:3.5.99.6 - deaminase, ec:3.2.1.52 - hexosaminidase, ec:2.7.7.12 - uridylyltransferase, ec:5.4.2…	20	2, 1, 1, 1, 2, 2, 1, 1, 1, 2, 1, 1, 1, 1, 1, 1	c40277_g3_i2, c61289_g1_i1, c17645_g1_i1, c61721_g8_i4, c60247_g5_i2, c34226_g1_i1, c60247_g5_i2, c39987_g1_i1, c61287_g1_i6, c58433_g1_i4, c32060_g1_i2, c56386_g1_i4, c60645_g11_i1, c73938_g1_i1, c56306_g1_i4, c63972_g4_i7, c63972_g4_i7, c62965_g8_i2, c64408_g1_i1, c48206_g1_i1
Toluene degradation	map00623	1	ec:1.1.1.35 - dehydrogenase	1	1	c68214_g1_i1
Biosynthesis of unsaturated fatty acids	map01040	3	ec:2.3.1.16 - C-acyltransferase, ec:4.2.1.17 - hydratase, ec:1.3.3.6 - oxidase	3	1, 1, 1	c62239_g9_i1, c62529_g5_i4, c51487_g1_i2
N-Glycan biosynthesis	map00510	4	ec:2.4.1.155 - 6-beta-N-acetylglucosaminyltransferase, ec:3.2.1.84 - 1,3-alpha-glucosidase, ec:3.2.1.113 - 1,2-alpha-mannosidase, ec:2.4.1.68 - 6-alpha-L-fucosyltransferase	6	1, 1, 3, 1	c62891_g8_i1, c58037_g1_i1, c55625_g2_i2, c52727_g1_i1, c61155_g2_i7, c55608_g1_i1
Metabolism of xenobiotics by cytochrome P450	map00980	5	ec:2.5.1.18 - transferase, ec:1.1.1.1 - dehydrogenase, ec:1.14.14.1 - monooxygenase, ec:1.2.1.5 - dehydrogenase [NAD(P)+], ec:2.4.1.17 - 1-naphthol glucuronyltransferase	10	1, 1, 1, 2, 5	c70258_g1_i1, c9906_g1_i1, c62929_g2_i1, c63875_g7_i1, c61798_g5_i2, c62037_g9_i1, c15187_g1_i1, c55388_g3_i1, c61906_g5_i1, c51602_g1_i1
Phenylalanine metabolism	map00360	8	ec:2.6.1.57 - transaminase, ec:2.6.1.5 - transaminase, ec:2.6.1.9 - transaminase, ec:2.6.1.1 - transaminase, ec:4.2.1.17 - hydratase, ec:5.3.2.1 - tautomerase, ec:1.2.1.5 - dehydrogenase [NAD(P)+], ec:1.14.16.1 - 4-monooxygenase	13	2, 2, 2, 2, 1, 1, 2, 1	c51859_g1_i1, c52216_g1_i1, c51859_g1_i1, c52216_g1_i1, c51859_g1_i1, c52216_g1_i1, c51859_g1_i1, c52216_g1_i1, c62529_g5_i4, c23497_g1_i1, c63875_g7_i1, c61798_g5_i2, c72054_g1_i1
mTOR signaling pathway	map04150	1	ec:2.7.11.24 - protein kinase	4	4	c61180_g4_i1, c63961_g7_i4, c61283_g4_i1, c62167_g3_i1
Sphingolipid metabolism	map00600	5	ec:3.1.4.12 - phosphodiesterase, ec:2.3.1.24 - N-acyltransferase, ec:3.5.1.23 - acylsphingosine deacylase, ec:3.1.6.1 - sulfatase, ec:3.2.1.18 - neuraminidase	7	1, 1, 2, 2, 1	c40241_g1_i1, c61509_g8_i4, c61482_g17_i1, c43491_g1_i1, c58452_g1_i1, c61125_g2_i2, c61157_g2_i1
Tyrosine metabolism	map00350	10	ec:2.1.1.6 - O-methyltransferase, ec:2.6.1.57 - transaminase, ec:3.7.1.2 - beta-diketonase, ec:1.1.1.1 - dehydrogenase, ec:2.6.1.5 - transaminase, ec:2.6.1.9 - transaminase, ec:2.6.1.1 - transaminase, ec:5.3.2.1 - tautomerase, ec:1.2.1.5 - dehydrogenase [NAD(P)+], ec:5.3.3.12 - isomerase	15	1, 2, 1, 1, 2, 2, 2, 1, 2, 1	c64294_g1_i1, c51859_g1_i1, c52216_g1_i1, c44150_g2_i1, c9906_g1_i1, c51859_g1_i1, c52216_g1_i1, c51859_g1_i1, c52216_g1_i1, c51859_g1_i1, c52216_g1_i1, c23497_g1_i1, c63875_g7_i1, c61798_g5_i2, c23497_g1_i1
Aminoacyl-tRNA biosynthesis	map00970	19	ec:6.1.1.7 - ligase, ec:6.1.1.2 - ligase, ec:6.1.1.4 - ligase, ec:6.1.1.5 - ligase, ec:6.1.1.1 - ligase, ec:6.3.5.7 - synthase (glutamine-hydrolysing), ec:6.1.1.18 - ligase, ec:6.1.1.17 - ligase, ec:6.1.1.19 - ligase, ec:6.1.1.14 - ligase, ec:6.1.1.16 - ligase, ec:6.1.1.15 - ligase, ec:6.1.1.10 - ligase, ec:6.1.1.12 - ligase, ec:6.1.1.11 - ligase, ec:6.1.1.24 - ligase, ec:6.1.1.21 - ligase, ec:6.…	21	1, 1, 1, 1, 2, 2, 1, 1, 1, 1, 1, 1, 1, 1, 1, 1, 1, 1, 1	c8532_g1_i1, c43832_g1_i3, c50049_g1_i1, c63285_g11_i1, c46885_g1_i2, c57052_g1_i2, c56066_g1_i2, c55544_g2_i1, c37772_g1_i2, c59244_g4_i4, c63079_g1_i5, c60719_g7_i1, c61540_g1_i3, c58152_g1_i2, c41439_g1_i1, c62514_g6_i1, c49650_g1_i1, c59244_g4_i4, c62032_g3_i1, c22339_g1_i1, c58681_g1_i1
Aminobenzoate degradation	map00627	4	ec:3.1.3.41 - nitrophenyl phosphatase, ec:3.1.3.2 - phosphatase, ec:1.14.14.1 - monooxygenase, ec:4.2.1.17 - hydratase	70	66, 2, 1, 1	c51998_g2_i1, c48247_g2_i1, c58315_g1_i1, c60394_g4_i6, c57739_g1_i2, c41942_g2_i1, c58169_g1_i2, c17177_g1_i1, c61801_g3_i1, c58011_g5_i7, c45640_g2_i1, c37112_g1_i1, c1462_g1_i1, c42401_g1_i1, c51431_g1_i3, c61329_g4_i9, c47538_g1_i1, c60807_g3_i1, c39733_g1_i3, c61474_g1_i10, c63781_g17_i2, c8584_g1_i1, c34194_g1_i2, c64141_g3_i1, c63891_g4_i1, c62353_g1_i4, c62583_g7_i11, c59971_g1_i3, c52514…
Other types of O-glycan biosynthesis	map00514	4	ec:2.4.1.109 - mannosyltransferase, ec:2.4.1.222 - 3-beta-N-acetylglucosaminyltransferase, ec:2.4.1.221 - GDP-L-fucose:polypeptide fucosyltransferase, ec:2.4.1.66 - glucosyltransferase	5	1, 1, 1, 2	c14236_g1_i2, c55649_g2_i6, c51823_g1_i1, c60100_g1_i1, c60100_g7_i1
Novobiocin biosynthesis	map00401	4	ec:2.6.1.57 - transaminase, ec:2.6.1.5 - transaminase, ec:2.6.1.9 - transaminase, ec:2.6.1.1 - transaminase	8	2, 2, 2, 2	c51859_g1_i1, c52216_g1_i1, c51859_g1_i1, c52216_g1_i1, c51859_g1_i1, c52216_g1_i1, c51859_g1_i1, c52216_g1_i1
Histidine metabolism	map00340	3	ec:2.6.1.9 - transaminase, ec:1.2.1.5 - dehydrogenase [NAD(P)+], ec:1.2.1.3 - dehydrogenase (NAD+)	5	2, 2, 1	c51859_g1_i1, c52216_g1_i1, c63875_g7_i1, c61798_g5_i2, c61798_g5_i2
Tropane, piperidine and pyridine alkaloid biosynthesis	map00960	4	ec:2.6.1.57 - transaminase, ec:2.6.1.5 - transaminase, ec:2.6.1.9 - transaminase, ec:2.6.1.1 - transaminase	8	2, 2, 2, 2	c51859_g1_i1, c52216_g1_i1, c51859_g1_i1, c52216_g1_i1, c51859_g1_i1, c52216_g1_i1, c51859_g1_i1, c52216_g1_i1
Oxidative phosphorylation	map00190	6	ec:3.6.1.1 - diphosphatase, ec:1.3.5.1 - dehydrogenase, ec:3.6.3.6 - ATPase, ec:1.9.3.1 - oxidase, ec:1.6.5.3 - reductase (H+-translocating), ec:1.6.99.3 - dehydrogenase	24	2, 1, 3, 4, 7, 7	c70090_g1_i1, c41674_g1_i2, c4355_g1_i1, c63986_g8_i1, c56692_g1_i1, c6752_g1_i1, c42861_g1_i2, c18023_g1_i1, c72060_g1_i1, c64394_g1_i1, c51085_g1_i4, c70020_g1_i1, c56282_g1_i1, c59198_g1_i1, c20667_g1_i1, c72443_g1_i1, c64054_g1_i2, c51085_g1_i4, c70020_g1_i1, c56282_g1_i1, c59198_g1_i1, c20667_g1_i1, c72443_g1_i1, c64054_g1_i2
Taurine and hypotaurine metabolism	map00430	2	ec:4.1.1.15 - decarboxylase, ec:1.4.1.2 - dehydrogenase	2	1, 1	c56257_g1_i2, c64024_g8_i1
Phosphatidylinositol signaling system	map04070	11	ec:2.7.1.107 - kinase (ATP), ec:2.7.1.127 - 3-kinase, ec:2.7.1.67 - 4-kinase, ec:2.7.1.68 - 5-kinase, ec:3.1.4.11 - phospholipase C, ec:3.1.3.66 - 4-phosphatase, ec:3.1.3.64 - inositol-1,3-bisphosphate 3-phosphatase, ec:2.7.1.158 - 2-kinase, ec:2.7.11.13 - kinase C, ec:2.7.7.41 - cytidylyltransferase, ec:2.7.4.21 - kinase	20	1, 4, 1, 1, 5, 1, 1, 1, 3, 1, 1	c61114_g4_i7, c57676_g1_i4, c63213_g1_i1, c50556_g1_i1, c53380_g1_i2, c58687_g14_i3, c58982_g2_i7, c60757_g3_i5, c62967_g6_i15, c52031_g2_i1, c60051_g1_i3, c63620_g13_i10, c59971_g1_i3, c61861_g12_i1, c55562_g2_i1, c60407_g2_i1, c63518_g4_i2, c60407_g1_i1, c64174_g10_i1, c53380_g1_i2
Glycosaminoglycan biosynthesis - keratan sulfate	map00533	2	ec:2.4.1.149 - beta-1,3-N-acetylglucosaminyltransferase, ec:2.4.1.68 - 6-alpha-L-fucosyltransferase	2	1, 1	c15187_g1_i1, c55608_g1_i1
Cysteine and methionine metabolism	map00270	9	ec:2.6.1.57 - transaminase, ec:6.3.2.3 - synthase, ec:2.5.1.22 - synthase, ec:2.1.1.13 - synthase, ec:2.6.1.5 - transaminase, ec:3.3.1.1 - S-adenosylhomocysteine synthase, ec:2.6.1.1 - transaminase, ec:1.1.1.37 - dehydrogenase, ec:1.1.1.27 - dehydrogenase	14	2, 1, 1, 1, 2, 3, 2, 1, 1	c51859_g1_i1, c52216_g1_i1, c55945_g1_i1, c44060_g1_i2, c62780_g1_i6, c51859_g1_i1, c52216_g1_i1, c60620_g2_i2, c61490_g4_i3, c22864_g1_i2, c51859_g1_i1, c52216_g1_i1, c50108_g2_i1, c66168_g1_i1
Folate biosynthesis	map00790	1	ec:2.8.1.12 - synthase	1	1	c62164_g4_i1
Polyketide sugar unit biosynthesis	map00523	1	ec:4.2.1.46 - 4,6-dehydratase	1	1	c59277_g1_i1
Inositol phosphate metabolism	map00562	8	ec:2.7.1.127 - 3-kinase, ec:2.7.1.67 - 4-kinase, ec:2.7.1.68 - 5-kinase, ec:3.1.4.11 - phospholipase C, ec:3.1.3.66 - 4-phosphatase, ec:3.1.3.64 - inositol-1,3-bisphosphate 3-phosphatase, ec:2.7.1.158 - 2-kinase, ec:5.3.1.1 - isomerase	15	4, 1, 1, 5, 1, 1, 1, 1	c57676_g1_i4, c63213_g1_i1, c50556_g1_i1, c53380_g1_i2, c58687_g14_i3, c58982_g2_i7, c60757_g3_i5, c62967_g6_i15, c52031_g2_i1, c60051_g1_i3, c63620_g13_i10, c59971_g1_i3, c61861_g12_i1, c55562_g2_i1, c73902_g1_i1
beta-Alanine metabolism	map00410	7	ec:1.5.3.17 - polyamine oxidase, ec:1.5.3.16 - oxidase, ec:2.5.1.22 - synthase, ec:4.1.1.15 - decarboxylase, ec:4.2.1.17 - hydratase, ec:1.2.1.5 - dehydrogenase [NAD(P)+], ec:1.2.1.3 - dehydrogenase (NAD+)	8	1, 1, 1, 1, 1, 2, 1	c57611_g3_i1, c57611_g3_i1, c44060_g1_i2, c56257_g1_i2, c62529_g5_i4, c63875_g7_i1, c61798_g5_i2, c61798_g5_i2
Glycine, serine and threonine metabolism	map00260	5	ec:4.2.3.1 - synthase, ec:2.3.1.37 - synthase, ec:2.1.2.10 - S-aminomethyldihydrolipoylprotein:(6S)-tetrahydrofolate aminomethyltransferase (ammonia-forming), ec:1.1.1.1 - dehydrogenase, ec:1.1.1.95 - dehydrogenase	5	1, 1, 1, 1, 1	c59963_g7_i8, c55673_g2_i1, c63264_g4_i3, c9906_g1_i1, c52702_g1_i1
Fatty acid degradation	map00071	11	ec:1.2.1.48 - dehydrogenase, ec:6.2.1.3 - ligase, ec:2.3.1.16 - C-acyltransferase, ec:1.1.1.1 - dehydrogenase, ec:1.14.14.1 - monooxygenase, ec:5.3.3.8 - isomerase, ec:4.2.1.17 - hydratase, ec:1.2.1.3 - dehydrogenase (NAD+), ec:2.3.1.9 - C-acetyltransferase, ec:1.1.1.35 - dehydrogenase, ec:1.3.3.6 - oxidase	12	1, 2, 1, 1, 1, 1, 1, 1, 1, 1, 1	c61798_g5_i2, c59843_g3_i4, c74162_g1_i1, c62239_g9_i1, c9906_g1_i1, c62929_g2_i1, c62735_g4_i2, c62529_g5_i4, c61798_g5_i2, c62239_g9_i1, c68214_g1_i1, c51487_g1_i2
Starch and sucrose metabolism	map00500	6	ec:3.6.1.9 - diphosphatase, ec:2.7.1.2 - glucokinase (phosphorylating), ec:2.7.1.1 - hexokinase type IV glucokinase, ec:5.4.2.2 - (alpha-D-glucose-1,6-bisphosphate-dependent), ec:2.4.1.1 - phosphorylase, ec:2.4.1.25 - disproportionating enzyme	7	1, 1, 2, 1, 1, 1	c60789_g4_i4, c60247_g5_i2, c34226_g1_i1, c60247_g5_i2, c63972_g4_i7, c58783_g8_i5, c61375_g4_i9
Linoleic acid metabolism	map00591	2	ec:3.1.1.4 - A2, ec:1.14.14.1 - monooxygenase	3	2, 1	c59559_g4_i2, c51700_g1_i1, c62929_g2_i1
Drug metabolism - other enzymes	map00983	5	ec:3.5.4.5 - deaminase, ec:3.1.1.1 - ali-esterase, ec:1.1.1.205 - dehydrogenase, ec:2.4.1.17 - 1-naphthol glucuronyltransferase, ec:2.4.2.8 - phosphoribosyltransferase	21	1, 13, 1, 5, 1	c63968_g14_i1, c8532_g1_i1, c56102_g1_i5, c51700_g1_i1, c62919_g2_i7, c62645_g2_i1, c9380_g1_i1, c60860_g1_i1, c60527_g2_i4, c50049_g1_i1, c63285_g11_i1, c59565_g2_i2, c59559_g4_i2, c63775_g7_i1, c42304_g1_i1, c62037_g9_i1, c15187_g1_i1, c55388_g3_i1, c61906_g5_i1, c51602_g1_i1, c45167_g2_i1
Th1 and Th2 cell differentiation	map04658	1	ec:3.1.3.16 - phosphatase	52	52	c51998_g2_i1, c58315_g1_i1, c58169_g1_i2, c17177_g1_i1, c61801_g3_i1, c58011_g5_i7, c1462_g1_i1, c42401_g1_i1, c51431_g1_i3, c61329_g4_i9, c47538_g1_i1, c60807_g3_i1, c61474_g1_i10, c63781_g17_i2, c8584_g1_i1, c34194_g1_i2, c64141_g3_i1, c63891_g4_i1, c62353_g1_i4, c62583_g7_i11, c52514_g1_i1, c57171_g1_i1, c27475_g1_i1, c57021_g1_i5, c47702_g1_i1, c62719_g5_i1, c63491_g3_i6, c60807_g4_i3, c60519…
Alanine, aspartate and glutamate metabolism	map00250	9	ec:2.6.1.16 - transaminase (isomerizing), ec:6.3.1.2 - synthetase, ec:4.3.2.2 - lyase, ec:4.1.1.15 - decarboxylase, ec:2.6.1.1 - transaminase, ec:6.3.5.4 - synthase (glutamine-hydrolysing), ec:1.4.1.3 - dehydrogenase [NAD(P)+], ec:1.4.1.2 - dehydrogenase, ec:3.5.1.2 - glutaminase I	11	2, 1, 1, 1, 2, 1, 1, 1, 1	c40277_g3_i2, c61289_g1_i1, c56257_g1_i2, c60622_g5_i5, c56257_g1_i2, c51859_g1_i1, c52216_g1_i1, c39978_g1_i1, c64024_g8_i1, c64024_g8_i1, c60820_g2_i6
Fatty acid biosynthesis	map00061	3	ec:6.4.1.2 - carboxylase, ec:2.3.1.86 - synthase, ec:6.2.1.3 - ligase	4	1, 1, 2	c58580_g1_i3, c74162_g1_i1, c59843_g3_i4, c74162_g1_i1
T cell receptor signaling pathway	map04660	2	ec:3.1.3.16 - phosphatase, ec:2.7.10.2 - protein-tyrosine kinase	60	52, 8	c51998_g2_i1, c58315_g1_i1, c58169_g1_i2, c17177_g1_i1, c61801_g3_i1, c58011_g5_i7, c1462_g1_i1, c42401_g1_i1, c51431_g1_i3, c61329_g4_i9, c47538_g1_i1, c60807_g3_i1, c61474_g1_i10, c63781_g17_i2, c8584_g1_i1, c34194_g1_i2, c64141_g3_i1, c63891_g4_i1, c62353_g1_i4, c62583_g7_i11, c52514_g1_i1, c57171_g1_i1, c27475_g1_i1, c57021_g1_i5, c47702_g1_i1, c62719_g5_i1, c63491_g3_i6, c60807_g4_i3, c60519…
Ethylbenzene degradation	map00642	1	ec:2.3.1.16 - C-acyltransferase	1	1	c62239_g9_i1
Glycosphingolipid biosynthesis - globo and isoglobo series	map00603	2	ec:2.4.99.8 - alpha-2,8-sialyltransferase, ec:3.2.1.52 - hexosaminidase	3	1, 2	c62026_g5_i1, c60645_g11_i1, c73938_g1_i1
Porphyrin and chlorophyll metabolism	map00860	10	ec:4.4.1.17 - synthase, ec:2.5.1.17 - acid a,c-diamide adenosyltransferase, ec:2.3.1.37 - synthase, ec:1.16.3.1 - ceruloplasmin, ec:1.16.1.6 - reductase (cyanide-eliminating), ec:4.2.1.24 - synthase, ec:1.3.1.24 - reductase, ec:6.1.1.17 - ligase, ec:2.4.1.17 - 1-naphthol glucuronyltransferase, ec:1.3.3.3 - oxidase	14	1, 1, 1, 1, 1, 1, 1, 1, 5, 1	c56889_g1_i1, c54555_g1_i4, c55673_g2_i1, c61888_g1_i2, c60252_g7_i1, c32910_g1_i1, c61873_g9_i8, c59244_g4_i4, c62037_g9_i1, c15187_g1_i1, c55388_g3_i1, c61906_g5_i1, c51602_g1_i1, c60298_g3_i1
Pyrimidine metabolism	map00240	11	ec:2.7.4.6 - kinase, ec:6.3.4.2 - synthase (glutamine hydrolysing), ec:3.6.1.6 - diphosphate phosphatase, ec:3.6.1.9 - diphosphatase, ec:3.5.4.5 - deaminase, ec:1.17.4.1 - reductase, ec:2.7.7.6 - RNA polymerase, ec:2.7.7.7 - DNA polymerase, ec:2.7.7.8 - nucleotidyltransferase, ec:1.8.1.9 - reductase, ec:3.1.3.5 - uridine 5'-nucleotidase	45	4, 2, 3, 1, 1, 2, 16, 12, 1, 1, 2	c59942_g5_i1, c54406_g3_i2, c56393_g1_i1, c60839_g10_i1, c62616_g5_i2, c56220_g5_i3, c56434_g1_i1, c1275_g1_i1, c56434_g2_i2, c60789_g4_i4, c63968_g14_i1, c62692_g6_i2, c63916_g3_i1, c62797_g2_i2, c62813_g2_i3, c18116_g1_i1, c63390_g9_i3, c56669_g2_i1, c58874_g1_i4, c62045_g1_i12, c58871_g1_i3, c51790_g1_i4, c56669_g4_i1, c38217_g1_i2, c70217_g1_i1, c63724_g15_i2, c60606_g12_i4, c52633_g1_i2, c74…
Fructose and mannose metabolism	map00051	7	ec:2.7.1.105 - phosphofructokinase 2, ec:2.7.1.52 - fucokinase (phosphorylating), ec:3.1.3.46 - 2-phosphatase, ec:2.7.1.1 - hexokinase type IV glucokinase, ec:1.1.1.271 - synthase, ec:5.3.1.1 - isomerase, ec:5.4.2.8 - mannose phosphomutase	8	1, 1, 1, 2, 1, 1, 1	c57739_g1_i2, c61721_g8_i4, c57739_g1_i2, c34226_g1_i1, c60247_g5_i2, c32060_g1_i2, c73902_g1_i1, c62965_g8_i2
Sesquiterpenoid and triterpenoid biosynthesis	map00909	1	ec:2.5.1.21 - synthase	1	1	c10692_g1_i1
Arginine and proline metabolism	map00330	12	ec:2.6.1.13 - aminotransferase, ec:1.14.13.39 - synthase (NADPH), ec:2.7.3.2 - kinase, ec:3.5.3.1 - arginine amidinase, ec:2.7.2.11 - 5-kinase, ec:1.2.1.41 - dehydrogenase, ec:1.14.11.2 - dioxygenase, ec:1.5.3.17 - polyamine oxidase, ec:1.5.3.16 - oxidase, ec:2.5.1.22 - synthase, ec:2.6.1.1 - transaminase, ec:1.2.1.3 - dehydrogenase (NAD+)	14	1, 1, 1, 1, 1, 1, 2, 1, 1, 1, 2, 1	c17237_g1_i1, c61097_g1_i1, c22447_g1_i1, c64153_g10_i1, c63724_g5_i5, c63724_g5_i5, c68052_g1_i1, c59059_g2_i2, c57611_g3_i1, c57611_g3_i1, c44060_g1_i2, c51859_g1_i1, c52216_g1_i1, c61798_g5_i2
Isoquinoline alkaloid biosynthesis	map00950	3	ec:2.6.1.57 - transaminase, ec:2.6.1.5 - transaminase, ec:2.6.1.1 - transaminase	6	2, 2, 2	c51859_g1_i1, c52216_g1_i1, c51859_g1_i1, c52216_g1_i1, c51859_g1_i1, c52216_g1_i1
Aflatoxin biosynthesis	map00254	1	ec:6.4.1.2 - carboxylase	1	1	c58580_g1_i3
Phenylpropanoid biosynthesis	map00940	1	ec:1.11.1.7 - lactoperoxidase	6	6	c58360_g4_i1, c51553_g1_i1, c1292_g1_i1, c17253_g1_i1, c57218_g1_i1, c51013_g1_i1
Lysine degradation	map00310	11	ec:2.3.1.61 - succinyltransferase, ec:1.14.11.8 - dioxygenase, ec:1.14.11.4 - 5-dioxygenase, ec:2.1.1.43 - N-methyltransferase, ec:4.2.1.17 - hydratase, ec:1.2.1.3 - dehydrogenase (NAD+), ec:2.3.1.9 - C-acetyltransferase, ec:1.1.1.35 - dehydrogenase, ec:1.5.1.8 - dehydrogenase (NADP+, L-lysine-forming), ec:1.5.1.9 - dehydrogenase (NAD+, L-glutamate-forming), ec:1.2.4.2 - dehydrogenase (succinyl-t…	25	1, 1, 2, 14, 1, 1, 1, 1, 1, 1, 1	c18110_g1_i1, c59952_g1_i2, c60100_g1_i1, c60100_g7_i1, c58565_g1_i9, c62908_g4_i3, c60106_g1_i4, c54752_g5_i1, c54752_g1_i1, c61926_g6_i2, c64050_g2_i3, c64174_g7_i7, c60583_g2_i3, c52641_g1_i2, c62005_g2_i1, c58264_g1_i1, c64174_g8_i1, c62829_g8_i4, c62529_g5_i4, c61798_g5_i2, c62239_g9_i1, c68214_g1_i1, c61851_g1_i4, c61851_g1_i4, c63671_g7_i2
Caprolactam degradation	map00930	3	ec:1.1.1.2 - dehydrogenase (NADP+), ec:4.2.1.17 - hydratase, ec:1.1.1.35 - dehydrogenase	3	1, 1, 1	c50484_g1_i1, c62529_g5_i4, c68214_g1_i1
Naphthalene degradation	map00626	1	ec:1.1.1.1 - dehydrogenase	1	1	c9906_g1_i1
Biotin metabolism	map00780	1	ec:6.3.4.15 - ligase	1	1	c60003_g2_i1
Various types of N-glycan biosynthesis	map00513	3	ec:3.2.1.52 - hexosaminidase, ec:3.2.1.113 - 1,2-alpha-mannosidase, ec:2.4.1.68 - 6-alpha-L-fucosyltransferase	6	2, 3, 1	c60645_g11_i1, c73938_g1_i1, c55625_g2_i2, c52727_g1_i1, c61155_g2_i7, c55608_g1_i1
Phenylalanine, tyrosine and tryptophan biosynthesis	map00400	5	ec:2.6.1.57 - transaminase, ec:2.6.1.5 - transaminase, ec:2.6.1.9 - transaminase, ec:2.6.1.1 - transaminase, ec:1.14.16.1 - 4-monooxygenase	9	2, 2, 2, 2, 1	c51859_g1_i1, c52216_g1_i1, c51859_g1_i1, c52216_g1_i1, c51859_g1_i1, c52216_g1_i1, c51859_g1_i1, c52216_g1_i1, c72054_g1_i1
Sulfur metabolism	map00920	1	ec:3.1.3.7 - nucleotidase	1	1	c61879_g5_i3
Lysine biosynthesis	map00300	1	ec:2.6.1.57 - transaminase	2	2	c51859_g1_i1, c52216_g1_i1
Pantothenate and CoA biosynthesis	map00770	6	ec:4.1.1.36 - decarboxylase, ec:3.6.1.9 - diphosphatase, ec:6.3.2.5 - ligase, ec:2.7.1.33 - kinase, ec:2.7.1.24 - kinase, ec:2.7.7.3 - adenylyltransferase	7	1, 1, 1, 1, 2, 1	c60660_g2_i2, c60789_g4_i4, c57860_g1_i2, c63388_g12_i2, c55737_g1_i5, c59681_g1_i1, c55737_g1_i5
Tetracycline biosynthesis	map00253	1	ec:6.4.1.2 - carboxylase	1	1	c58580_g1_i3
Steroid hormone biosynthesis	map00140	6	ec:2.1.1.6 - O-methyltransferase, ec:1.1.1.239 - dehydrogenase (NAD+), ec:1.1.1.145 - dehydrogenase, ec:1.14.14.1 - monooxygenase, ec:3.1.6.1 - sulfatase, ec:2.4.1.17 - 1-naphthol glucuronyltransferase	13	1, 1, 3, 1, 2, 5	c64294_g1_i1, c9906_g1_i1, c63497_g6_i3, c58355_g2_i8, c61484_g15_i1, c62929_g2_i1, c58452_g1_i1, c61125_g2_i2, c62037_g9_i1, c15187_g1_i1, c55388_g3_i1, c61906_g5_i1, c51602_g1_i1
Nicotinate and nicotinamide metabolism	map00760	6	ec:3.6.1.9 - diphosphatase, ec:3.6.1.22 - diphosphatase, ec:3.1.3.5 - uridine 5'-nucleotidase, ec:1.6.1.2 - transhydrogenase (Re/Si-specific), ec:2.4.2.19 - diphosphorylase (carboxylating), ec:2.4.2.12 - phosphoribosyltransferase	8	1, 1, 2, 1, 2, 1	c60789_g4_i4, c60789_g4_i4, c48247_g2_i1, c60394_g4_i6, c59733_g1_i2, c62048_g1_i5, c57516_g1_i1, c57516_g1_i1
Glycosaminoglycan biosynthesis - chondroitin sulfate / dermatan sulfate	map00532	2	ec:2.4.1.135 - 3-beta-glucuronosyltransferase, ec:2.4.1.175 - 4-beta-N-acetylgalactosaminyltransferase	2	1, 1	c61906_g5_i1, c21240_g1_i1
Purine metabolism	map00230	29	ec:6.3.3.1 - cyclo-ligase, ec:2.1.2.2 - formyltransferase, ec:2.7.4.8 - kinase, ec:2.7.4.6 - kinase, ec:2.7.4.3 - kinase, ec:3.6.1.3 - adenylpyrophosphatase, ec:3.6.1.6 - diphosphate phosphatase, ec:3.6.1.9 - diphosphatase, ec:3.1.4.17 - phosphodiesterase, ec:3.5.4.4 - deaminase, ec:4.3.2.2 - lyase, ec:1.17.4.1 - reductase, ec:3.5.4.6 - deaminase, ec:6.3.2.6 - synthase, ec:3.1.4.35 - phosphodiest…	368	1, 1, 1, 4, 2, 100, 3, 1, 6, 2, 1, 2, 2, 1, 2, 1, 193, 16, 12, 1, 1, 4, 3, 2, 2, 1, 1, 1, 1	c53791_g1_i1, c53791_g1_i1, c62737_g1_i4, c59942_g5_i1, c54406_g3_i2, c56393_g1_i1, c60839_g10_i1, c59942_g5_i1, c56393_g1_i1, c63750_g4_i4, c59479_g1_i5, c63529_g2_i1, c55499_g2_i1, c57979_g1_i3, c60944_g3_i1, c63986_g8_i1, c63841_g1_i4, c41942_g2_i1, c62089_g1_i2, c19220_g1_i1, c59446_g1_i3, c17242_g1_i1, c31649_g1_i1, c60312_g6_i3, c63774_g3_i3, c56285_g2_i2, c58542_g5_i1, c61400_g1_i3, c62740…
Vitamin B6 metabolism	map00750	1	ec:4.2.3.1 - synthase	1	1	c59963_g7_i8
Glycerolipid metabolism	map00561	6	ec:2.7.1.107 - kinase (ATP), ec:3.1.1.23 - lipase, ec:3.1.1.3 - lipase, ec:2.3.1.51 - O-acyltransferase, ec:1.1.1.2 - dehydrogenase (NADP+), ec:1.2.1.3 - dehydrogenase (NAD+)	6	1, 1, 1, 1, 1, 1	c61114_g4_i7, c60527_g2_i4, c56102_g1_i5, c52710_g1_i2, c50484_g1_i1, c61798_g5_i2
Arginine biosynthesis	map00220	8	ec:1.14.13.39 - synthase (NADPH), ec:3.5.3.1 - arginine amidinase, ec:6.3.1.2 - synthetase, ec:2.1.3.3 - carbamoyltransferase, ec:2.6.1.1 - transaminase, ec:1.4.1.3 - dehydrogenase [NAD(P)+], ec:1.4.1.2 - dehydrogenase, ec:3.5.1.2 - glutaminase I	9	1, 1, 1, 1, 2, 1, 1, 1	c61097_g1_i1, c64153_g10_i1, c56257_g1_i2, c55051_g1_i2, c51859_g1_i1, c52216_g1_i1, c64024_g8_i1, c64024_g8_i1, c60820_g2_i6
Arachidonic acid metabolism	map00590	6	ec:1.11.1.9 - peroxidase, ec:3.3.2.10 - epoxide hydrolase, ec:3.1.1.4 - A2, ec:5.3.99.3 - synthase, ec:1.14.14.1 - monooxygenase, ec:3.3.2.6 - hydrolase	10	4, 1, 2, 1, 1, 1	c58360_g4_i1, c1292_g1_i1, c17253_g1_i1, c51013_g1_i1, c62770_g2_i8, c59559_g4_i2, c51700_g1_i1, c60809_g3_i2, c62929_g2_i1, c8438_g1_i1
Drug metabolism - cytochrome P450	map00982	5	ec:2.5.1.18 - transferase, ec:1.1.1.1 - dehydrogenase, ec:1.14.14.1 - monooxygenase, ec:1.2.1.5 - dehydrogenase [NAD(P)+], ec:2.4.1.17 - 1-naphthol glucuronyltransferase	10	1, 1, 1, 2, 5	c70258_g1_i1, c9906_g1_i1, c62929_g2_i1, c63875_g7_i1, c61798_g5_i2, c62037_g9_i1, c15187_g1_i1, c55388_g3_i1, c61906_g5_i1, c51602_g1_i1
Benzoate degradation	map00362	4	ec:2.3.1.16 - C-acyltransferase, ec:4.2.1.17 - hydratase, ec:2.3.1.9 - C-acetyltransferase, ec:1.1.1.35 - dehydrogenase	4	1, 1, 1, 1	c62239_g9_i1, c62529_g5_i4, c62239_g9_i1, c68214_g1_i1
Retinol metabolism	map00830	5	ec:1.2.1.36 - dehydrogenase, ec:1.1.1.105 - dehydrogenase (NAD+), ec:1.1.1.1 - dehydrogenase, ec:1.14.14.1 - monooxygenase, ec:2.4.1.17 - 1-naphthol glucuronyltransferase	12	2, 3, 1, 1, 5	c16152_g1_i2, c33143_g2_i1, c61630_g4_i1, c9906_g1_i1, c60813_g11_i1, c9906_g1_i1, c62929_g2_i1, c62037_g9_i1, c15187_g1_i1, c55388_g3_i1, c61906_g5_i1, c51602_g1_i1
Ether lipid metabolism	map00565	4	ec:3.1.4.39 - phosphodiesterase, ec:2.5.1.26 - synthase, ec:3.1.1.4 - A2, ec:3.1.1.47 - esterase	6	2, 1, 2, 1	c63468_g9_i1, c57596_g3_i2, c58626_g1_i1, c59559_g4_i2, c51700_g1_i1, c9380_g1_i1
Methane metabolism	map00680	4	ec:6.2.1.1 - ligase, ec:1.1.1.95 - dehydrogenase, ec:4.2.1.11 - hydratase, ec:1.1.1.37 - dehydrogenase	4	1, 1, 1, 1	c61557_g3_i4, c52702_g1_i1, c56162_g1_i4, c50108_g2_i1
One carbon pool by folate	map00670	8	ec:2.1.2.2 - formyltransferase, ec:6.3.4.3 - ligase, ec:1.5.1.20 - reductase [NAD(P)H], ec:1.5.1.15 - dehydrogenase (NAD+), ec:4.3.1.4 - cyclodeaminase, ec:2.1.2.10 - S-aminomethyldihydrolipoylprotein:(6S)-tetrahydrofolate aminomethyltransferase (ammonia-forming), ec:2.1.1.13 - synthase, ec:1.5.1.5 - dehydrogenase (NADP+)	8	1, 1, 1, 1, 1, 1, 1, 1	c53791_g1_i1, c61453_g7_i3, c63171_g1_i11, c61453_g7_i3, c56765_g2_i2, c63264_g4_i3, c62780_g1_i6, c61453_g7_i3
Zeatin biosynthesis	map00908	1	ec:2.5.1.75 - dimethylallyltransferase	1	1	c63691_g8_i2
Nitrogen metabolism	map00910	4	ec:4.2.1.1 - anhydrase, ec:6.3.1.2 - synthetase, ec:1.4.1.3 - dehydrogenase [NAD(P)+], ec:1.4.1.2 - dehydrogenase	5	2, 1, 1, 1	c55121_g1_i3, c60594_g4_i4, c56257_g1_i2, c64024_g8_i1, c64024_g8_i1
Pentose and glucuronate interconversions	map00040	3	ec:1.1.1.2 - dehydrogenase (NADP+), ec:1.1.1.22 - 6-dehydrogenase, ec:2.4.1.17 - 1-naphthol glucuronyltransferase	7	1, 1, 5	c50484_g1_i1, c64408_g1_i1, c62037_g9_i1, c15187_g1_i1, c55388_g3_i1, c61906_g5_i1, c51602_g1_i1
C5-Branched dibasic acid metabolism	map00660	1	ec:6.2.1.5 - ligase (ADP-forming)	1	1	c73981_g1_i1
D-Glutamine and D-glutamate metabolism	map00471	2	ec:1.4.1.3 - dehydrogenase [NAD(P)+], ec:3.5.1.2 - glutaminase I	2	1, 1	c64024_g8_i1, c60820_g2_i6
Melanogenesis	map04916	1	ec:5.3.3.12 - isomerase	1	1	c23497_g1_i1
Terpenoid backbone biosynthesis	map00900	9	ec:2.3.3.10 - synthase, ec:2.7.4.2 - kinase, ec:2.7.1.36 - kinase, ec:2.5.1.10 - diphosphate synthase, ec:2.5.1.29 - diphosphate synthase, ec:1.8.3.5 - oxidase, ec:2.1.1.100 - O-methyltransferase, ec:2.5.1.58 - farnesyltransferase, ec:2.3.1.9 - C-acetyltransferase	10	1, 1, 1, 1, 2, 1, 1, 1, 1	c47406_g1_i2, c28642_g1_i1, c58554_g1_i6, c63582_g13_i1, c10692_g1_i1, c63582_g13_i1, c58011_g1_i1, c51606_g2_i1, c1222_g1_i1, c62239_g9_i1
Ubiquinone and other terpenoid-quinone biosynthesis	map00130	2	ec:1.6.5.2 - dehydrogenase (quinone), ec:2.6.1.5 - transaminase	4	2, 2	c62722_g15_i4, c59706_g1_i2, c51859_g1_i1, c52216_g1_i1
Butanoate metabolism	map00650	9	ec:2.3.3.10 - synthase, ec:1.3.5.1 - dehydrogenase, ec:4.1.3.4 - lyase, ec:4.1.1.15 - decarboxylase, ec:2.8.3.5 - CoA-transferase, ec:4.2.1.17 - hydratase, ec:2.3.1.9 - C-acetyltransferase, ec:1.1.1.35 - dehydrogenase, ec:1.1.99.2 - dehydrogenase	9	1, 1, 1, 1, 1, 1, 1, 1, 1	c47406_g1_i2, c4355_g1_i1, c58388_g1_i2, c56257_g1_i2, c68211_g1_i1, c62529_g5_i4, c62239_g9_i1, c68214_g1_i1, c56947_g2_i4
Chloroalkane and chloroalkene degradation	map00625	3	ec:3.3.2.10 - epoxide hydrolase, ec:1.1.1.1 - dehydrogenase, ec:1.2.1.3 - dehydrogenase (NAD+)	3	1, 1, 1	c62770_g2_i8, c9906_g1_i1, c61798_g5_i2
Biosynthesis of vancomycin group antibiotics	map01055	1	ec:4.2.1.46 - 4,6-dehydratase	1	1	c59277_g1_i1
Primary bile acid biosynthesis	map00120	2	ec:5.1.99.4 - racemase, ec:1.1.1.35 - dehydrogenase	2	1, 1	c55515_g1_i1, c68214_g1_i1
Mucin type O-glycan biosynthesis	map00512	2	ec:2.4.1.122 - beta-1,3-galactosyltransferase, ec:2.4.1.41 - N-acetylgalactosaminyltransferase	3	1, 2	c61096_g1_i1, c61734_g3_i2, c51602_g1_i1
Glycerophospholipid metabolism	map00564	11	ec:3.1.4.46 - phosphodiesterase, ec:2.7.1.107 - kinase (ATP), ec:2.7.1.82 - kinase, ec:4.1.1.65 - decarboxylase, ec:2.3.1.23 - O-acyltransferase, ec:3.1.1.4 - A2, ec:2.3.1.51 - O-acyltransferase, ec:1.1.1.8 - dehydrogenase (NAD+), ec:2.7.7.41 - cytidylyltransferase, ec:1.1.1.94 - dehydrogenase [NAD(P)+], ec:3.1.4.2 - phosphodiesterase	12	1, 1, 1, 1, 1, 2, 1, 1, 1, 1, 1	c61897_g3_i3, c61114_g4_i7, c59063_g1_i1, c51859_g1_i1, c60967_g1_i8, c59559_g4_i2, c51700_g1_i1, c52710_g1_i2, c60809_g2_i1, c64174_g10_i1, c60809_g2_i1, c61897_g3_i3
Cutin, suberine and wax biosynthesis	map00073	1	ec:1.2.1.50 - acyl-protein thioester reductase	1	1	c61201_g5_i3
Thiamine metabolism	map00730	3	ec:2.7.4.3 - kinase, ec:3.6.1.15 - phosphatase, ec:2.7.6.2 - diphosphokinase	196	2, 193, 1	c59942_g5_i1, c56393_g1_i1, c63750_g4_i4, c63529_g2_i1, c55499_g2_i1, c61488_g12_i1, c64051_g4_i1, c63986_g8_i1, c19220_g1_i1, c63895_g8_i2, c60312_g6_i3, c60695_g8_i1, c63080_g11_i4, c61400_g1_i3, c52103_g1_i1, c64386_g1_i1, c60277_g9_i1, c59741_g3_i6, c63463_g4_i5, c62089_g4_i3, c59804_g8_i2, c44768_g2_i1, c63842_g8_i7, c56048_g6_i1, c60645_g5_i3, c61613_g8_i1, c58054_g2_i4, c62393_g1_i5, c6087…
Steroid biosynthesis	map00100	4	ec:1.3.1.71 - reductase, ec:1.3.1.72 - reductase, ec:2.5.1.21 - synthase, ec:5.3.3.5 - Delta-isomerase	4	1, 1, 1, 1	c59266_g1_i1, c59266_g1_i1, c10692_g1_i1, c32542_g1_i1
Carbon fixation pathways in prokaryotes	map00720	14	ec:6.4.1.2 - carboxylase, ec:6.3.4.3 - ligase, ec:1.5.1.20 - reductase [NAD(P)H], ec:1.3.5.1 - dehydrogenase, ec:4.2.1.3 - hydratase, ec:6.2.1.5 - ligase (ADP-forming), ec:6.2.1.1 - ligase, ec:4.2.1.17 - hydratase, ec:2.3.1.9 - C-acetyltransferase, ec:1.1.1.37 - dehydrogenase, ec:1.1.1.35 - dehydrogenase, ec:1.1.1.42 - dehydrogenase (NADP+), ec:1.5.1.5 - dehydrogenase (NADP+), ec:2.3.3.8 - citrat…	15	1, 1, 1, 1, 2, 1, 1, 1, 1, 1, 1, 1, 1, 1	c58580_g1_i3, c61453_g7_i3, c63171_g1_i11, c4355_g1_i1, c42161_g2_i1, c63837_g14_i1, c73981_g1_i1, c61557_g3_i4, c62529_g5_i4, c62239_g9_i1, c50108_g2_i1, c68214_g1_i1, c18147_g1_i1, c61453_g7_i3, c52960_g1_i1
Glycosaminoglycan degradation	map00531	3	ec:3.1.6.14 - chondroitinsulfatase, ec:3.2.1.52 - hexosaminidase, ec:3.2.1.35 - hyaluronidase	5	2, 2, 1	c58452_g1_i1, c61873_g8_i3, c60645_g11_i1, c73938_g1_i1, c60811_g13_i2
Geraniol degradation	map00281	4	ec:4.1.3.4 - lyase, ec:2.3.1.16 - C-acyltransferase, ec:4.2.1.17 - hydratase, ec:1.1.1.35 - dehydrogenase	4	1, 1, 1, 1	c58388_g1_i2, c62239_g9_i1, c62529_g5_i4, c68214_g1_i1
Carbon fixation in photosynthetic organisms	map00710	4	ec:5.3.1.1 - isomerase, ec:2.6.1.1 - transaminase, ec:1.1.1.37 - dehydrogenase, ec:1.1.1.39 - dehydrogenase (decarboxylating)	6	1, 2, 1, 2	c73902_g1_i1, c51859_g1_i1, c52216_g1_i1, c50108_g2_i1, c54299_g1_i1, c61805_g6_i1
Ascorbate and aldarate metabolism	map00053	3	ec:1.2.1.3 - dehydrogenase (NAD+), ec:1.1.1.22 - 6-dehydrogenase, ec:2.4.1.17 - 1-naphthol glucuronyltransferase	7	1, 1, 5	c61798_g5_i2, c64408_g1_i1, c62037_g9_i1, c15187_g1_i1, c55388_g3_i1, c61906_g5_i1, c51602_g1_i1
Streptomycin biosynthesis	map00521	4	ec:2.7.1.2 - glucokinase (phosphorylating), ec:2.7.1.1 - hexokinase type IV glucokinase, ec:4.2.1.46 - 4,6-dehydratase, ec:5.4.2.2 - (alpha-D-glucose-1,6-bisphosphate-dependent)	5	1, 2, 1, 1	c60247_g5_i2, c34226_g1_i1, c60247_g5_i2, c59277_g1_i1, c63972_g4_i7
Carbapenem biosynthesis	map00332	2	ec:2.7.2.11 - 5-kinase, ec:1.2.1.41 - dehydrogenase	2	1, 1	c63724_g5_i5, c63724_g5_i5
Pentose phosphate pathway	map00030	6	ec:2.2.1.2 - dihydroxyacetonetransferase, ec:2.7.1.12 - gluconokinase (phosphorylating), ec:2.7.6.1 - diphosphokinase, ec:3.1.1.31 - phosphogluconolactonase, ec:1.1.1.49 - dehydrogenase (NADP+), ec:5.4.2.2 - (alpha-D-glucose-1,6-bisphosphate-dependent)	9	1, 1, 4, 1, 1, 1	c23484_g1_i2, c60241_g2_i6, c58619_g5_i1, c62458_g2_i2, c60453_g15_i3, c60708_g10_i2, c60860_g1_i1, c60860_g1_i1, c63972_g4_i7
Other glycan degradation	map00511	4	ec:3.2.1.51 - alpha-fucosidase, ec:3.2.1.52 - hexosaminidase, ec:3.2.1.24 - alpha-D-mannosidase, ec:3.2.1.18 - neuraminidase	7	1, 2, 3, 1	c62071_g2_i1, c60645_g11_i1, c73938_g1_i1, c55625_g2_i2, c52727_g1_i1, c61155_g2_i7, c61157_g2_i1
Insect hormone biosynthesis	map00981	1	ec:1.2.1.3 - dehydrogenase (NAD+)	1	1	c61798_g5_i2
Limonene and pinene degradation	map00903	2	ec:4.2.1.17 - hydratase, ec:1.2.1.3 - dehydrogenase (NAD+)	2	1, 1	c62529_g5_i4, c61798_g5_i2
Acarbose and validamycin biosynthesis	map00525	1	ec:4.2.1.46 - 4,6-dehydratase	1	1	c59277_g1_i1
Glycosphingolipid biosynthesis - lacto and neolacto series	map00601	2	ec:2.4.1.149 - beta-1,3-N-acetylglucosaminyltransferase, ec:2.4.99.8 - alpha-2,8-sialyltransferase	2	1, 1	c15187_g1_i1, c62026_g5_i1
Citrate cycle (TCA cycle)	map00020	11	ec:2.3.1.61 - succinyltransferase, ec:1.3.5.1 - dehydrogenase, ec:4.2.1.3 - hydratase, ec:6.2.1.5 - ligase (ADP-forming), ec:6.2.1.4 - ligase (GDP-forming), ec:1.1.1.37 - dehydrogenase, ec:1.1.1.42 - dehydrogenase (NADP+), ec:1.1.1.41 - dehydrogenase (NAD+), ec:2.3.3.8 - citrate synthase, ec:1.2.4.2 - dehydrogenase (succinyl-transferring), ec:1.2.4.1 - dehydrogenase (acetyl-transferring)	14	1, 1, 2, 1, 1, 1, 1, 2, 1, 1, 2	c18110_g1_i1, c4355_g1_i1, c42161_g2_i1, c63837_g14_i1, c73981_g1_i1, c73981_g1_i1, c50108_g2_i1, c18147_g1_i1, c54065_g1_i3, c58482_g2_i3, c52960_g1_i1, c63671_g7_i2, c59038_g6_i1, c73879_g1_i1
Propanoate metabolism	map00640	9	ec:6.4.1.2 - carboxylase, ec:1.2.1.27 - dehydrogenase (CoA-acylating), ec:6.2.1.5 - ligase (ADP-forming), ec:6.2.1.4 - ligase (GDP-forming), ec:6.2.1.1 - ligase, ec:2.3.1.168 - (2-methylpropanoyl)transferase, ec:4.2.1.17 - hydratase, ec:2.3.1.9 - C-acetyltransferase, ec:1.1.1.27 - dehydrogenase	9	1, 1, 1, 1, 1, 1, 1, 1, 1	c58580_g1_i3, c26389_g1_i2, c73981_g1_i1, c73981_g1_i1, c61557_g3_i4, c63508_g1_i4, c62529_g5_i4, c62239_g9_i1, c66168_g1_i1
